# Supplementary material for: Immune cell infiltration-related clinical diagnostic model for Ankylosing Spondylitis
Source: Front Genet. 2022 Sep 5;13:949882. doi: 10.3389/fgene.2022.949882 (PMC9575679; doi:10.3389/fgene.2022.949882)
Supplement: Supplementary file 12 [file Table11.XLSX]

## Sheet: Sheet1
id	AS1	AS2	AS3	nonAS1	nonAS2	nonAS3
ABCA5	2.52673	3.11086	2.55986	5.15	5.42332	4.68371
ABHD13	2.37038	2.33866	2.47073	3.24625	3.11483	3.49724
ABI3BP	9.35069	8.65372	8.50962	10.2727	11.4734	11.0058
ADAM21	2.5216	2.43699	2.50235	2.34659	2.40394	2.41076
ADAM8	4.40359	5.27556	5.92043	3.00655	2.4901	2.30487
ADAMTSL2	10.197	9.68902	9.13748	11.0501	11.2123	10.7818
ADGRE1	5.66604	5.42899	5.33043	2.52038	3.16215	4.06466
ADGRG1	6.2894	6.47161	6.65184	6.10662	5.89365	5.90609
ADNP	4.93408	3.79361	3.99836	5.07766	5.74766	5.66485
AK9	2.41997	2.37951	3.13808	3.84129	3.69083	4.38309
ALG10B	6.06766	5.96489	5.90093	6.84859	7.30131	6.9183
AMIGO3	7.09379	6.87131	7.0037	7.47849	7.45118	7.96695
ANK3	2.31387	2.31399	2.3142	3.73332	4.57486	4.16275
ANKRD13C	2.31238	2.88191	2.33903	4.06867	4.76157	4.76203
ANKRD35	10.5	9.47767	10.0757	11.2981	12.201	11.048
ANKRD6	2.68319	3.22547	2.39892	4.02095	3.82403	4.37434
APOBEC3H	6.89117	7.31983	7.29868	6.12502	5.74509	6.1349
ARHGAP9	9.84092	8.78212	9.1999	8.0911	6.28081	7.54236
ARHGEF5	7.45248	7.59104	7.17945	7.97375	7.87258	8.21956
ARID4A	6.0502	6.07967	5.99713	6.15176	6.25646	6.14504
ARMC12	2.53592	3.23799	3.49292	3.87432	5.12288	4.35413
ARSG	4.35595	4.10442	3.53794	5.20577	5.63207	4.76706
ART1	2.42052	2.35885	2.35958	3.75566	3.15816	3.68087
ASS1	9.64126	8.70585	9.20854	10.6025	9.9013	10.3936
ATAT1	7.93512	7.9644	7.60054	7.26726	7.20806	7.56847
ATG12	2.54142	3.4284	2.5296	4.52164	5.0083	4.8433
BAG1	5.80981	6.05044	6.06526	7.05085	6.70402	7.21139
BBX	9.69072	9.54765	8.99901	9.97983	10.2185	10.3453
BCAN	3.41287	2.94272	4.19556	4.74763	6.32653	5.25146
BLID	2.67509	3.93618	2.50791	4.09052	5.80295	5.41074
BROX	4.88375	5.1205	5.07486	5.62587	5.72182	5.71541
C10orf111	2.35935	2.36015	2.4438	3.02257	3.20612	2.91181
C12orf60	2.75878	3.63483	2.39848	5.47482	5.08322	4.40072
C14orf159	4.12646	4.2639	3.89366	5.02036	4.51858	4.9108
C17orf53	7.58692	6.71405	7.67765	5.73848	5.56212	5.55275
C18orf54	4.6667	4.96801	4.39974	5.55774	5.86935	5.59142
C1QTNF3	5.50223	5.5431	4.28023	7.43671	8.27129	6.41758
C2CD3	2.32582	3.55683	2.41997	3.99984	4.52855	4.43314
C3orf35	2.41345	2.35179	2.39788	2.94503	3.53239	3.20522
C4orf45	2.52113	2.43863	2.49073	2.3726	2.40153	2.40968
C9orf135	2.50978	2.43196	2.45361	2.34338	2.39568	2.40205
CACHD1	8.24272	7.08145	6.30137	9.1203	9.9075	8.90988
CACNA1C	5.26122	5.13304	5.83097	4.25044	3.58605	4.06267
CACNA1G	4.61459	4.1232	5.06546	3.44806	3.54739	2.9776
CAPS	2.47332	4.48745	2.48406	5.21709	6.50442	6.30653
CARD8	4.19351	4.46746	4.73824	3.54988	3.23845	3.39107
CATSPER3	2.33775	2.32754	2.50322	3.90579	4.43235	4.08912
CCDC102B	9.69143	10.1704	9.75962	9.22292	9.16533	9.14821
CCDC110	5.46728	5.20513	4.67862	6.53262	6.94524	6.25745
CCDC171	2.98466	3.73053	2.46745	4.52181	4.18392	4.95691
CCK	2.4689	2.39525	2.63391	5.15713	4.47466	4.90144
CCL1	5.30304	5.9552	6.53774	4.88625	4.23374	3.81811
CCL26	9.0588	8.41873	9.10524	7.7473	6.98056	6.98616
CCL28	4.70234	4.47176	2.88089	5.87975	6.0539	6.67378
CCNO	4.15982	4.84441	4.05167	5.32583	6.96759	6.91205
CD27	7.51446	6.58748	7.11155	5.467	5.38606	6.37692
CD300LF	5.13746	5.71988	4.94461	3.60377	2.85976	3.46648
CD37	5.38893	5.7754	5.90308	4.40675	3.12992	3.62517
CD9	13.3127	13.1492	12.4709	13.8082	14.8382	13.9129
CDC42SE1	7.09724	6.22921	7.58891	5.18993	5.50086	5.94695
CDC6	5.30223	4.9228	5.68237	4.21265	4.45611	4.17744
CDH12	4.64451	4.34337	4.43922	3.41827	3.26195	2.43899
CDH24	6.93084	7.30835	7.26756	6.22006	6.43037	6.48349
CDO1	11.4889	11.0156	11.6056	14.1791	14.5155	13.8611
CEP126	7.80759	6.50901	6.75429	9.35962	9.86307	9.0133
CFAP221	6.57134	6.90792	6.37918	7.63261	7.59803	7.45763
CFAP53	2.34548	2.32895	2.37816	4.09607	4.03281	3.94833
CHD5	4.38102	2.29377	2.32537	5.51062	4.73757	7.02619
CILP2	10.2173	8.60333	9.89237	10.9697	13.2041	12.2626
CITED2	9.75325	9.99335	8.78661	10.7008	11.4751	10.8388
CNN2	6.911	7.10132	6.70742	5.98816	5.81878	6.21863
CNTNAP4	7.31933	7.15673	7.16938	7.80708	7.86884	7.97415
COL9A1	2.30793	3.27793	2.3338	4.03882	4.33406	4.76488
COLGALT2	9.31326	9.00632	10.5999	12.1431	12.7889	12.3348
CPNE2	10.7571	10.6174	11.1144	11.6704	11.2389	11.7116
CPTP	9.96963	9.56081	9.27418	10.5839	10.5904	10.8123
CRHBP	2.43658	2.39497	3.58056	4.93781	4.19106	4.38719
CRHR2	2.52007	2.3496	2.95991	4.45588	3.93802	3.28017
CSH2	4.26212	4.7052	4.44519	3.58657	3.43715	2.92592
CT47B1	2.50618	2.42751	2.46066	2.34154	2.3976	2.40156
CTRB1	2.43104	2.89827	2.5335	4.31014	5.97676	5.52091
CUBN	4.21024	4.02456	2.46617	4.99877	6.92696	5.99297
CXCR5	2.32506	3.03184	2.3939	3.73904	3.10343	3.9346
CXorf57	2.43302	3.84103	3.24296	5.61763	4.15898	5.15888
CXXC4	5.39378	5.49767	5.93981	7.36569	8.59794	8.17316
DCN	13.7029	11.8427	12.4564	14.57	15.1456	14.49
DDA1	6.55797	6.25123	6.35493	4.55988	5.1511	5.2452
DENND2C	2.49018	3.22865	2.67278	4.68428	4.19053	4.28614
DLGAP5	6.05302	6.67924	6.67738	5.88078	5.20257	5.08323
DLX3	4.59054	3.92429	4.57926	3.08505	2.41302	2.45836
DLX5	6.69106	7.64107	8.09566	9.61272	9.64847	8.94075
DNAJB13	2.47915	3.29146	2.32605	4.05014	4.16402	3.52088
DNM1L	2.5215	2.43966	2.48289	2.34702	2.3999	2.40883
DOCK5	6.22621	5.38086	5.41634	4.27494	4.03943	3.77019
DOT1L	6.68677	6.95346	7.19225	6.4828	6.2526	6.54515
DPCR1	2.3152	2.32474	2.32104	2.95649	2.77142	2.85826
DRC7	5.94539	4.44332	5.40434	3.61105	2.86893	3.2768
EEF1A2	2.58218	2.46422	5.43712	10.8451	7.19105	7.35354
EFCAB5	5.97473	5.04488	7.12333	2.58563	3.54999	2.63674
EFCAB7	2.33449	2.94543	2.57126	3.91996	4.40893	3.78434
ELL2	9.24997	9.09485	8.32133	9.54517	10.6159	10.1538
ERMN	4.17087	2.44708	2.43045	6.2857	6.14006	4.29002
ERVMER34-1	2.47661	2.34317	2.45402	4.294	4.39637	4.56148
EVI2B	8.7813	8.12297	8.04229	7.04927	5.8896	6.77832
EVX2	2.38953	2.89965	2.32403	3.79301	3.87526	3.10673
EXOC3L1	4.38478	5.14458	4.13689	6.38503	6.53903	5.394
FAM178A	13.1602	13.8136	14.9805	11.5385	11.907	11.7565
FAM45A	7.26442	6.98997	7.2265	7.54758	7.5899	7.42694
FAM72C	2.37235	2.33013	2.35316	2.981	2.92466	3.10744
FAXDC2	9.96428	8.32259	8.95443	10.6058	12.0761	10.5506
FCN3	7.07051	7.21168	7.02214	6.0849	6.13136	6.09658
FGF22	6.11945	5.27686	5.29103	4.01922	4.61696	4.06253
FGF9	2.62087	2.60353	3.56664	5.42417	5.34591	4.47497
FGFBP3	4.56931	4.18709	3.87317	4.87166	5.80516	5.29367
FMOD	11.7261	9.72096	10.2333	13.2659	14.9068	13.7049
FNDC7	2.48023	2.43207	2.51037	2.39463	2.29964	2.37882
FOXF2	2.48471	3.22558	2.40965	4.98241	4.42402	6.0547
FOXP4	5.98195	6.90041	6.96774	7.44341	8.52213	8.70304
FTH1P18	5.58716	4.28178	5.34119	2.87582	3.22311	3.72612
FUT7	6.41468	5.22729	5.96823	4.36396	3.83713	5.0176
GAB1	6.67343	6.20486	6.18371	7.07995	7.09442	7.26064
GALNT15	9.42481	9.3423	10.4559	10.9673	12.599	11.7384
GBP2	7.74459	7.89193	7.61189	8.20465	8.47006	8.38334
GCDH	2.32337	3.18496	2.50486	3.99911	4.64709	3.38549
GDF9	2.5096	2.42956	2.47211	2.34249	2.39937	2.40376
GIPC2	5.89275	4.78313	4.39462	6.59441	6.3112	7.22089
GJC3	2.34586	2.33782	2.72271	2.87693	3.05491	3.23964
GLCE	9.7525	10.0426	10.6855	9.43731	9.03392	8.76565
GPC6	4.24825	5.04509	4.28732	2.42673	2.41497	2.43043
GRIN3A	3.93134	3.28567	3.64797	5.2982	4.35447	5.01575
GRK4	2.41413	2.86445	3.07943	3.61981	3.8977	4.11813
H1FX	10.7204	10.4773	10.7144	10.9635	11.0621	10.8666
HEPACAM	4.04741	2.52323	4.59848	6.44988	6.03353	5.4176
HERC1	5.56307	5.72402	5.52796	5.2276	4.76672	4.88665
HESX1	2.34367	2.98054	2.43135	4.11402	3.75414	4.19406
HIGD2A	11.697	11.8665	11.9263	11.6327	11.5555	11.3697
HIST1H2AK	4.26692	5.51088	5.85037	3.05857	2.68016	3.60483
HIST1H3H	4.19514	4.02219	3.79603	2.39946	2.46865	3.00459
HIST2H3C	5.48456	8.23289	7.55185	2.77434	3.21889	3.91743
HIST2H4A	9.02566	9.59426	9.59941	8.81004	8.38247	8.43798
HMBS	4.88085	5.53826	5.72876	4.02915	4.03731	4.70493
HOMEZ	2.47633	3.08218	2.43088	3.87484	4.08479	3.58004
HOXA5	6.80117	6.49908	5.75364	7.65671	8.50491	7.5515
HOXD9	9.84662	8.6944	8.22009	10.7843	11.8331	10.3518
HSPA2	9.09587	8.87806	8.98794	9.65288	9.81747	9.42877
HTR3D	2.41732	2.35404	2.4014	3.80109	3.56827	3.38046
HVCN1	7.26003	7.39843	7.68957	6.79681	6.76822	6.39281
IL17RC	6.32263	6.3222	6.68598	5.76157	6.00778	5.84786
IL2RG	3.84576	4.02625	3.14272	2.90874	2.3949	2.4177
IL7R	8.18633	8.7592	8.82885	7.35303	6.97756	7.42319
INTS2	3.95431	3.4475	3.75209	4.33307	4.27334	4.47818
INTS8	4.90444	5.06739	4.02526	5.80641	6.33865	5.57567
IPP	6.70814	6.05926	6.15974	7.26932	7.36569	7.61918
ISM1	8.17338	6.79418	7.56317	9.22375	10.4348	10.0056
ITK	5.3942	5.88235	4.80538	2.94444	2.41357	4.29375
ITPRIPL2	11.4482	11.7065	10.8704	11.932	12.5024	12.2401
KAT2B	6.89611	6.25955	5.4374	7.82833	8.19774	7.30478
KCNH3	9.17489	9.26449	9.65858	8.93105	8.48566	8.58749
KCNJ14	4.79043	4.90338	5.93054	3.82265	3.90713	2.70297
KCNK17	2.44019	2.3792	2.40504	3.71255	3.20504	4.01454
KCNV2	2.3928	2.92088	2.35057	3.82827	4.48885	3.43827
KCTD14	2.34485	2.56088	2.40575	3.30133	3.88158	3.93328
KCTD15	8.57081	8.57452	8.66102	7.95265	7.8988	8.28293
KCTD7	2.36814	2.49867	2.34897	3.17751	3.20968	3.47557
KDELC2	9.48156	9.27096	8.40689	9.87366	10.7043	10.2946
KIAA1324L	2.65998	2.47074	3.2083	4.3518	4.83589	4.71608
KIAA1456	4.21295	3.34721	3.2191	4.80804	5.39988	4.71884
KIAA1462	10.6776	10.4529	10.3794	11.0806	11.1228	11.0769
KIAA2018	6.98979	6.8715	6.50292	7.82152	7.99701	7.72743
KIAA2022	2.49593	3.33638	2.78408	4.5242	4.18915	4.64385
KIF21A	9.62935	9.8234	9.47307	8.89914	8.74182	9.04282
KLHL10	2.44465	2.36464	2.41537	2.91015	3.52241	3.42416
KMT2A	7.74733	7.07792	6.77681	8.25984	8.57407	8.6729
KRTAP10-2	7.36069	7.25717	8.07753	6.29716	6.53239	6.28957
KRTAP10-9	7.38047	7.42768	7.59279	6.65439	6.86811	6.79115
KRTAP19-5	2.82469	5.02304	4.14462	7.42458	6.73905	5.68054
KRTAP29-1	4.1059	4.17127	2.41544	5.56623	6.22876	5.57378
KRTCAP3	2.4419	2.37896	2.36438	2.87792	3.28956	3.15326
LANCL3	4.67704	5.38287	4.85578	2.44671	3.43522	3.30667
LAT	10.2641	10.3128	10.843	9.04423	9.11459	9.91502
LCA5	6.20903	5.54755	5.09832	6.99625	7.30555	6.97932
LCE1D	6.66105	6.37536	7.24094	5.72975	5.54673	5.51038
LEF1	5.78487	6.04809	7.17739	4.7904	4.98889	4.25371
LEFTY2	9.34527	6.03176	8.00912	10.7555	12.5337	11.0937
LENG1	6.90687	6.38097	6.4343	7.47859	7.30271	7.29804
LIMD2	4.68499	4.80269	4.34962	3.51775	2.43758	3.07496
LIN7A	4.8979	4.85434	5.54059	4.03991	3.79985	3.95852
LINC01272	7.79355	9.81747	7.79945	6.36053	4.78465	6.17683
LIPT2	3.72957	2.4675	2.33905	4.44634	4.86321	4.56214
LMBRD1	7.70346	7.0261	7.70054	6.6479	6.49705	6.34875
LMO2	9.82671	9.21588	9.02503	10.5063	10.404	10.6476
LOC728485	5.85597	5.35524	5.05922	4.26656	4.68918	4.308
LOXL3	2.33722	2.33641	2.57781	3.79683	4.02438	3.39363
LOXL4	8.38587	5.51554	7.21603	11.1705	9.56782	9.36277
LPAR2	7.6104	7.38657	8.20124	5.98959	6.01889	6.29659
LRFN5	2.50028	2.41178	2.52716	4.80455	6.28908	4.2746
LRP2BP	2.38104	2.95833	2.44173	3.24536	3.58781	3.24063
LRRIQ4	2.29518	2.29629	2.29219	2.29937	2.30062	2.29716
LRRTM2	2.50652	2.42647	2.46818	2.34122	2.39901	2.40226
LTBP1	10.4635	10.2738	10.1271	11.1719	11.3218	10.9785
LYN	4.10579	4.15321	3.64627	2.64166	2.42613	3.29545
LZTS3	6.23598	6.22777	6.29887	6.09387	6.05237	5.91585
MAT1A	2.32603	2.34801	2.39115	3.31848	3.28689	4.0229
MAVS	7.53432	7.39191	6.5616	7.88553	8.45515	8.38186
MC5R	8.93838	9.10811	9.66623	8.46998	8.31215	7.76013
MED12L	4.17576	4.44731	2.87532	6.28562	6.53137	5.70581
MED13L	7.65748	7.21074	7.77877	8.21094	8.51461	8.26356
MIEF2	6.89788	5.95803	6.01445	7.27968	7.56636	7.67745
MIS18A	7.50366	7.42465	7.11087	7.95113	7.61045	7.92449
MOGAT2	3.87683	4.82499	4.74033	2.44508	3.15928	2.46445
MPP6	10.2638	9.15093	9.64204	10.8319	11.1375	11.0603
MPPED2	2.40248	2.34982	2.33291	2.6656	2.67895	2.77936
MRPL19	6.2604	5.93512	5.3717	6.95212	7.08442	7.6771
MT1H	11.7509	10.417	10.3941	12.4056	13.2644	13.3505
MT1X	10.4258	7.88431	8.2068	12.33	13.1938	12.605
MYEOV	5.48434	5.80964	6.25316	4.27961	4.30092	3.86965
MYL3	5.46455	4.64184	2.59728	12.5528	9.06425	9.09244
MYO1F	5.93833	5.36911	6.23592	4.0102	2.57684	4.06172
NARS2	2.34807	3.13268	2.50843	3.9845	3.74808	4.06145
NCAPH	3.58539	4.01685	4.84443	2.4699	2.48999	2.54583
NMT2	6.98836	5.81515	5.97997	7.3421	7.65443	7.99809
NOG	4.17427	2.42084	2.46964	6.11027	5.24439	4.75043
NOS1AP	3.7773	3.99289	4.57379	2.9379	3.40928	2.43236
NPIPA2	7.48986	6.7213	6.96984	7.81553	8.28742	7.73199
NRXN1	2.43166	2.38997	2.57792	3.14624	2.90999	3.39712
NTNG2	6.12295	6.34104	6.69346	4.88287	5.1418	5.22145
NUTM2G	3.92858	3.9428	4.30547	2.42859	2.40545	2.42331
OGDHL	6.75954	5.1306	5.35443	3.43465	3.36232	2.50338
OR10A5	4.33775	4.82389	6.81744	8.44773	8.59559	7.362
OR52B4	2.53794	2.44935	2.51931	2.35246	2.40453	2.417
PABPC1L2A	2.41246	3.40884	2.92851	3.98637	3.88918	4.27513
PABPC3	4.63505	5.28623	4.97995	5.99645	5.90864	6.20278
PAMR1	9.31567	9.54057	7.59092	11.39	12.8786	11.3608
PARD6B	2.36758	2.32374	2.33132	3.70319	3.47171	3.04908
PARVG	6.98358	7.12797	7.45043	6.43433	6.45353	6.66577
PATE3	6.21166	6.43757	6.39568	5.46451	5.30192	5.21011
PATL2	5.22201	5.21892	6.39071	3.67896	3.7171	4.60461
PAX1	7.31645	7.54466	7.86802	6.88237	6.54066	6.42576
PAX3	2.31298	2.30695	2.4085	7.22384	5.83941	5.09001
PAX7	2.32328	2.33094	2.39213	4.56034	3.63803	3.59462
PCDH8	3.28985	2.43147	2.46028	5.06025	5.42924	4.35002
PDSS1	5.8088	5.62796	5.55148	5.00607	5.32292	5.13368
PEF1	7.79292	7.70535	7.6487	8.16535	7.96416	7.9018
PGRMC2	9.13843	8.67106	8.35951	9.34192	10.2397	9.72053
PHF10	8.30793	8.23789	7.96977	8.82319	9.15824	8.63798
PIGA	4.0207	3.94384	5.15582	2.45436	2.63605	2.52611
PJA1	4.61844	4.06178	4.31445	3.26611	3.57272	3.67115
PLAG1	2.38529	2.37915	2.66054	3.95768	4.30137	5.06458
PLCB2	9.27009	9.60229	8.86012	7.17307	6.28855	7.9084
PLCB4	2.51505	2.41203	3.41528	5.0576	4.04378	4.65723
PLCD3	2.32599	3.04323	2.40705	4.32838	4.6188	4.46467
PLCD4	6.25655	6.33599	6.24985	7.43458	7.36475	7.14071
PLGLB1	7.26363	7.28969	7.68065	8.14899	7.86161	7.84461
PLGLB2	4.28024	3.50565	3.12631	4.65753	5.38039	5.11307
PLSCR3	6.57738	6.714	6.7981	6.03263	6.03003	5.95676
PNPLA5	2.29557	2.70018	2.32796	3.87772	4.17854	3.98736
POLR3F	2.35914	2.33954	2.67349	3.53213	3.96556	4.47384
POT1	5.95734	6.08049	6.1366	6.27955	6.32887	6.45372
PPP1R3G	6.78726	6.57584	6.59714	7.21838	7.41657	7.09818
PREPL	2.45264	2.2999	2.31562	3.51764	3.7111	3.25371
PRIM1	6.25993	6.72136	6.30954	7.21471	6.96127	7.00818
PSMG2	10.5029	10.259	10.2845	10.7135	10.8288	10.6694
PTBP3	4.37081	4.73889	5.06533	4.18192	3.63014	3.22602
PTCRA	6.92963	5.7653	5.63718	4.68306	2.54101	3.29774
PTGIS	11.9181	10.686	10.3474	12.464	14.1151	13.2093
PTPRH	3.82302	2.84568	2.32883	7.43136	5.67923	5.67358
PURG	7.17313	7.16116	7.61904	6.33083	6.51604	6.50381
PYGL	8.38155	8.53693	8.30736	8.81803	8.68708	8.91174
RAB40AL	2.4363	3.73302	2.44292	4.07241	4.77659	4.87721
RANBP17	4.24519	3.83648	4.22931	3.13534	3.51041	3.0804
RAVER1	10.799	11.129	11.0981	11.6339	11.3807	11.8326
RBP4	10.5372	10.5859	9.3728	12.1138	12.561	11.5229
RCVRN	2.30971	3.08986	2.40119	3.98717	4.15075	3.44153
REEP2	7.19073	6.70034	7.49438	7.9211	9.07879	8.23175
RFESD	4.5512	4.99889	5.41906	3.6304	4.0785	3.93995
RIPPLY2	2.40721	2.39029	3.42555	4.91661	4.80859	4.27429
RND2	3.93078	2.31449	2.336	4.47117	5.33758	4.81701
RNF175	4.03077	4.13033	2.37051	4.79207	6.99861	5.91296
RPP25	8.56902	8.77522	9.05491	8.24825	7.77826	7.42628
RPUSD4	4.51087	3.74522	4.03284	5.28972	5.03136	4.81096
RRAGD	2.30941	3.34408	2.29129	4.26331	4.13005	3.43427
RSG1	5.27753	6.00718	5.05386	6.35607	6.67154	6.74308
RSPO4	3.96006	3.89609	3.7284	2.41112	2.42953	2.70211
RTN4R	6.14309	5.41822	5.56458	4.28784	3.92878	4.2487
RUNDC1	5.42119	5.66613	5.53732	6.20529	5.76188	6.11756
S100A13	12.2304	11.1964	11.5769	12.74	13.1041	12.8464
SAP25	10.2968	9.73608	9.6881	8.7298	8.95953	9.14442
SCGB1D4	4.44474	3.71966	4.98647	2.45275	2.43379	2.46974
SCIMP	4.16305	4.94253	5.50541	2.45033	2.50134	3.66897
SCNN1A	3.00665	2.99732	4.46525	5.78184	5.5253	5.2226
SERHL2	4.26144	3.63607	3.72201	4.42498	4.54343	4.9354
SETMAR	7.69963	8.04068	7.95784	7.39509	7.60645	7.47384
SHANK2	6.94367	4.58954	5.45648	3.32217	3.15326	2.52391
SHBG	5.50063	5.35168	5.30682	6.54981	6.27416	5.89915
SI	6.6019	5.22231	6.43071	3.6174	3.83691	3.1744
SIGLEC7	4.93039	6.05138	4.66531	2.43995	2.4417	2.46938
SIRPB2	6.09171	5.35115	4.71493	3.95277	3.4085	3.94102
SIT1	9.17306	9.23485	9.80541	8.5159	8.20791	8.47127
SIX3	2.35789	3.21907	2.49388	3.75268	4.19253	3.97781
SKIDA1	2.86927	2.30676	2.37503	4.39737	4.0148	4.22203
SLC17A8	2.5126	2.43421	2.46045	2.34433	2.39659	2.40369
SLC34A2	2.37149	2.54807	2.52155	2.87366	3.16491	3.06847
SLC38A10	7.29133	7.70088	7.17851	8.08527	7.91584	8.04191
SLC5A11	2.34388	3.23383	2.70289	4.18873	3.67358	4.39649
SMARCA2	5.81072	5.69826	5.64517	6.19484	6.90094	6.55336
SNAI3	6.37561	5.96405	6.16247	5.21991	4.6499	5.25844
SP4	7.63823	6.91168	6.45746	8.64745	8.4208	8.23871
SPECC1	7.02891	6.76173	6.44419	7.43789	7.66456	7.38292
SPECC1L	6.56408	5.67179	5.44673	6.74318	7.45773	7.15902
SPEN	9.99954	9.83693	9.36383	10.2625	10.6836	10.4303
SPINK2	6.38551	6.5538	6.77919	6.18307	5.99922	5.59403
SPOPL	2.29648	2.29857	2.30557	3.52657	3.6819	3.56297
STAG2	5.86965	5.15099	5.83135	6.35182	6.82817	6.33917
STEAP2	8.87093	8.77622	8.16275	10.4378	12.4306	10.7694
STON1-GTF2A1L	2.4434	2.37027	2.43968	5.29403	4.03335	4.44972
SYNPR	2.50755	2.4258	2.48183	2.34148	2.40156	2.40392
SYT17	2.33662	3.87037	2.3951	4.71729	4.79253	5.71018
SYT9	2.48846	2.39945	2.68802	3.72408	4.12582	3.2728
TACC3	5.02818	6.36646	6.61349	2.48854	2.48005	3.77276
TAS2R10	2.33738	2.33326	2.62688	3.57331	3.80827	4.39599
TBC1D12	4.67688	4.74891	4.42833	5.48272	5.70254	5.46251
TBC1D19	2.95991	3.33301	2.9527	4.15758	5.04774	4.10787
TBL1Y	2.29609	2.29325	2.3379	3.59856	3.12319	2.90432
TBX5	2.38003	2.36049	2.46292	3.97399	5.40925	4.5996
TCF3	3.74219	4.25536	3.8839	3.30439	3.09759	3.36913
TCP11L2	5.17725	4.86047	4.83925	5.62527	5.85379	5.44639
TFAP2D	5.15986	5.56735	5.48552	4.80484	4.76725	4.43539
TFDP2	9.18869	8.35392	8.21058	9.79212	10.2085	9.92495
THBS4	13.7817	11.7895	12.182	15.4195	16.0163	14.7025
TLR9	4.38318	4.41381	4.34818	4.01345	3.90257	3.61379
TMEM106B	7.47411	6.78393	7.14385	7.65126	8.05205	7.94342
TMEM5	2.36554	3.57237	2.38612	3.77747	4.63003	5.33763
TMEM53	2.34625	2.35047	2.31331	2.9845	2.73957	3.00743
TMEM59L	8.25722	7.62165	7.63755	6.58608	6.74154	6.67609
TMEM67	2.32401	2.92466	2.49978	3.12222	3.58214	3.50118
TNFRSF11B	6.57964	3.66254	6.2522	8.61543	11.4167	9.43731
TPPP2	2.53985	2.46525	2.57281	2.41635	2.30112	2.39507
TRAT1	5.44016	5.52724	4.49785	3.13942	3.77272	3.9162
TRIM15	7.43005	7.81515	7.99134	7.26999	7.14066	6.62434
TRIM65	8.43848	8.36032	8.64487	9.15479	9.05812	8.77991
TRIP11	5.57648	5.39863	5.75951	6.82177	6.67008	6.59804
TRPM2	6.4509	7.41301	7.30035	5.79548	6.14871	5.78473
TRPS1	6.95789	7.98291	7.807	8.47455	9.51025	8.75021
TRPV2	6.80132	7.52072	7.09829	6.08093	5.46781	6.40816
TSC22D1	2.36759	2.3277	2.36722	3.34731	3.55406	3.92908
TSPYL5	5.13626	5.19582	5.51933	5.60187	6.16792	5.87162
TSSK3	4.29059	4.17839	3.00177	5.34774	5.04263	5.768
TTC30A	2.31172	2.30546	2.391	3.90837	4.5761	3.64323
TTN	7.77792	2.31811	2.34178	13.7526	10.4148	9.0564
TYMP	6.87266	7.89211	7.43333	6.16442	5.23166	6.447
USP13	8.83109	7.98918	7.32248	10.2973	9.56423	9.13461
USP50	2.34416	2.31532	2.34211	3.35839	2.93252	3.07527
UVSSA	3.83883	3.59513	4.63441	2.43739	3.1377	2.43729
VWC2	4.36109	2.45546	2.53417	4.70582	6.01315	6.05582
WDR5B	2.31747	2.32766	2.34842	3.97885	3.73923	3.95573
WDR78	2.39656	2.39185	2.32213	2.96275	3.77385	3.59418
WDSUB1	7.26297	6.90286	6.37263	8.07576	7.91304	7.9644
WFIKKN2	2.38475	3.88398	2.6056	4.9291	5.74677	5.38411
WNT1	4.79518	4.19416	5.13149	3.50443	3.50479	3.55176
WNT4	2.35006	2.31491	2.33275	3.64099	2.90652	3.28441
WRAP53	8.33658	8.56275	8.99538	7.96827	7.59985	7.19877
WWC2	2.5177	4.00049	2.52609	4.36532	5.41148	4.70914
XRCC6BP1	5.92797	6.2615	4.98933	7.55109	7.61487	7.52917
ZBTB20	9.75848	8.77925	8.27707	10.269	11.3297	10.6033
ZBTB37	6.62648	6.62916	6.78284	6.02583	5.81952	6.02071
ZBTB45	9.85474	9.74871	9.75449	9.97767	9.98856	10.0018
ZC3H4	11.0937	10.6657	10.8215	11.3314	11.5583	11.2093
ZCCHC5	4.43676	3.7145	5.20311	6.72099	7.85544	6.6549
ZDHHC16	4.63391	5.00873	5.48093	3.91254	3.64424	2.84605
ZFAND4	4.7125	5.50102	6.34441	8.54571	8.13742	7.31801
ZGPAT	6.62553	6.82183	6.83095	6.50485	6.52829	6.44734
ZKSCAN1	7.23272	7.18809	7.05627	7.41319	7.41711	7.4691
ZKSCAN4	2.42031	2.39462	3.63559	3.99467	4.67185	4.37994
ZNF154	6.58871	6.77209	6.36177	5.62467	5.42281	5.42773
ZNF214	2.46783	2.39802	2.52625	3.38064	4.10393	3.37774
ZNF215	5.83606	4.82457	5.68971	2.4877	3.08135	2.65228
ZNF24	8.22715	8.04929	7.84602	8.50083	8.65608	8.52028
ZNF253	7.06274	6.70779	7.28455	7.69084	7.78545	7.52414
ZNF257	2.4555	2.57442	2.32744	4.10034	3.96949	3.99237
ZNF337	4.03121	4.31276	4.279	5.50692	5.66572	4.94253
ZNF395	9.71857	9.2282	9.31812	10.0155	10.0968	10.1334
ZNF396	2.75218	2.4115	2.87526	3.54805	3.72436	3.02974
ZNF438	5.46609	4.70303	4.63606	6.37536	6.70225	5.59291
ZNF491	5.36124	5.1996	4.77482	5.63354	5.99218	6.39774
ZNF493	4.16138	3.75045	3.23305	5.2355	5.45608	5.48937
ZNF497	2.39594	2.38683	2.9766	3.60975	3.22182	3.29029
ZNF503	9.4684	8.54827	8.30659	10.0486	11.6652	10.4977
ZNF527	2.30257	2.30074	2.32059	3.0965	3.72744	3.20033
ZNF563	4.24057	3.6172	2.74481	4.78911	5.48769	5.19638
ZNF565	6.56271	6.01028	6.03359	7.11311	7.57818	7.27666
ZNF581	8.93528	9.00457	8.93023	8.72382	8.68482	8.81422
ZNF610	2.34449	2.53438	2.38055	4.38796	4.11448	5.1444
ZNF627	2.39688	2.38604	2.37478	3.24432	2.77397	3.02384
ZNF658	5.07665	3.76798	4.19253	6.28835	6.40422	6.69303
ZNF671	5.57994	5.60556	5.7162	2.63996	3.04289	2.66478
ZNF679	9.46389	8.68567	9.31645	10.1475	10.2464	10.2136
ZNF708	7.45552	7.47826	7.16096	7.83818	8.23898	8.07085
ZNF711	2.33272	2.34047	2.42305	3.61261	3.39597	4.10231
ZNF717	2.41723	3.46074	2.40752	5.1418	5.45232	4.5032
ZNF720	5.46325	5.29197	6.02848	6.4554	6.4113	6.73902
ZNF81	4.74078	4.93358	5.41052	3.84488	3.61008	4.03716
ZNF816-ZNF321P	2.43519	2.37989	2.72545	3.84212	4.27977	3.4254
ZNF850	6.17869	5.97518	5.58454	6.39419	6.77603	6.84606
ZNF98	2.34536	2.3398	2.40717	3.62537	3.9208	3.63277
ZNHIT6	2.29441	2.29623	2.29244	3.48165	3.59713	3.05791
ZSCAN12	5.14152	5.69555	5.93153	4.65332	3.20965	3.78176
