# Supplementary material for: Immune cell infiltration-related clinical diagnostic model for Ankylosing Spondylitis
Source: Front Genet. 2022 Sep 5;13:949882. doi: 10.3389/fgene.2022.949882 (PMC9575679; doi:10.3389/fgene.2022.949882)
Supplement: Supplementary file 16 [file Table10.XLSX]

## Sheet: Sheet1
id	fustat	age	gender	WBC	NEU	MONO
AS_1	AS	32	male	8.7	5.8	0.7
AS_2	AS	28	male	6.45	3.49	0.53
AS_3	AS	28	male	6.22	4.88	0.57
AS_4	AS	19	male	6.72	4.92	0.53
AS_5	AS	26	male	5.48	3.15	0.33
AS_6	AS	18	male	8.24	5.62	0.91
AS_7	AS	31	male	13.7	10.34	1.08
AS_8	AS	23	male	7.96	5.38	0.5
AS_9	AS	28	male	7.49	5.1	0.55
AS_10	AS	32	male	4.58	1.74	1.03
AS_11	AS	32	male	8.22	4.65	0.65
AS_12	AS	37	male	8.14	4.05	0.77
AS_13	AS	23	female	6.1	4	0.4
AS_14	AS	25	male	8.42	5.83	0.66
AS_15	AS	18	male	10.48	7.2	0.94
AS_16	AS	34	male	10.66	7.08	0.95
AS_17	AS	28	male	12.43	9.03	0.86
AS_18	AS	32	male	8.01	4.75	0.55
AS_19	AS	53	male	7.05	4.45	0.29
AS_20	AS	23	male	6.76	3.98	0.57
AS_21	AS	17	male	11.1	8.36	0.85
AS_22	AS	24	male	9.98	6.25	1
AS_23	AS	41	male	10.16	7.25	0.86
AS_24	AS	19	male	7.42	4.4	0.52
AS_25	AS	26	male	11.51	9.31	0.6
AS_26	AS	20	female	8.05	5.53	0.56
AS_27	AS	26	male	7.89	5.38	0.55
AS_28	AS	38	male	10.03	7.72	0.42
AS_29	AS	36	female	12.49	9.01	0.72
AS_30	AS	29	male	6.5	4.15	0.47
AS_31	AS	30	male	9.42	6.44	0.52
AS_32	AS	35	male	10.05	6.87	0.84
AS_33	AS	28	male	4.4	2.78	0.51
AS_34	AS	38	male	16.37	12.11	1.04
AS_35	AS	54	male	8.15	5.56	0.77
AS_36	AS	25	male	8.02	4.83	0.6
AS_37	AS	47	female	8.58	4.47	0.86
AS_38	AS	35	male	8.49	5.69	0.87
AS_39	AS	25	male	9.33	5.68	0.88
AS_40	AS	22	male	10.95	7.69	1.06
AS_41	AS	8	female	6.9	2.49	0.49
AS_42	AS	43	male	7.91	5.28	0.76
AS_43	AS	26	male	10.59	8.9	1.81
AS_44	AS	25	male	5.44	3	0.43
AS_45	AS	29	male	9.53	7.11	0.52
AS_46	AS	35	male	5.37	3.44	0.51
AS_47	AS	30	male	9.6	5.52	1.02
AS_48	AS	33	male	7.14	4.25	0.84
AS_49	AS	30	male	9.8	5.89	0.79
AS_50	AS	46	male	8.5	5.63	0.57
AS_51	AS	38	male	7.4	4.46	0.47
AS_52	AS	25	male	9.6	6.07	0.61
AS_53	AS	31	male	7.61	4.96	0.53
AS_54	AS	40	male	6.55	3.36	0.6
AS_55	AS	20	male	9.78	7.06	0.52
AS_56	AS	34	male	9.72	6.21	0.83
AS_57	AS	30	female	6.71	3.78	0.71
AS_58	AS	32	male	9.53	6.51	0.57
AS_59	AS	19	male	7.69	4.84	0.51
AS_60	AS	53	male	7.6	5.02	0.65
AS_61	AS	38	male	7.41	3.39	0.78
AS_62	AS	39	male	4.68	2.5	0.38
AS_63	AS	22	male	6.1	3.9	0.5
AS_64	AS	50	male	10.42	6.85	1.27
AS_65	AS	41	male	5.64	2.86	0.63
AS_66	AS	34	male	10.45	6.77	0.91
AS_67	AS	44	male	7.3	3.68	0.77
AS_68	AS	32	male	10.96	6.04	1.32
AS_69	AS	29	male	9.51	4.4	0.75
AS_70	AS	25	female	10.54	6.45	0.73
AS_71	AS	32	female	11.26	7.2	0.8
AS_72	AS	51	male	11.47	8.14	0.63
AS_73	AS	20	male	10.45	5.88	0.87
AS_74	AS	55	male	10.68	6.34	1.47
AS_75	AS	26	male	8.24	4.13	0.74
AS_76	AS	25	male	6.81	3.89	0.73
AS_77	AS	34	male	6.24	3.58	0.33
AS_78	AS	28	male	7.39	4.18	0.93
AS_79	AS	28	male	7.88	4.85	0.58
AS_80	AS	32	male	7.71	3.44	0.87
AS_81	AS	24	male	9.66	6.03	0.74
AS_82	AS	46	male	7.22	4.6	0.58
AS_83	AS	48	female	6.05	3.81	0.46
AS_84	AS	37	male	6.83	3.92	0.5
AS_85	AS	30	female	7.72	4.29	0.79
AS_86	AS	23	male	8.5	5.23	0.41
AS_87	AS	30	male	7.85	6.75	0.6
AS_88	AS	26	male	8.75	4.42	0.84
AS_89	AS	59	male	9.46	6.72	0.78
AS_90	AS	29	male	9.07	7.1	0.51
AS_91	AS	27	male	9.17	5.31	0.76
AS_92	AS	52	female	5.15	3.49	0.47
AS_93	AS	40	male	7.27	5.9	0.4
AS_94	AS	28	male	7.14	4.26	0.92
AS_95	AS	37	male	8.02	5.65	0.54
AS_96	AS	39	male	6.66	3.8	0.47
AS_97	AS	43	male	5.05	3.44	0.37
AS_98	AS	40	male	10.13	7.25	0.99
AS_99	AS	30	female	8.7	5.87	0.64
AS_100	AS	39	male	8.35	5.76	0.51
AS_101	AS	43	male	9.35	6.16	0.66
AS_102	AS	41	male	6.28	4.6	0.34
AS_103	AS	42	male	14.41	12.94	0.52
AS_104	AS	43	male	6.21	3.37	0.64
AS_105	AS	43	male	8.6	5.03	0.92
AS_106	AS	35	male	10.52	8.06	0.57
AS_107	AS	54	female	3.25	1.93	0.3
AS_108	AS	42	male	9.27	6.62	0.47
AS_109	AS	23	male	9.49	4	1.27
AS_110	AS	30	male	11.82	10.06	0.75
AS_111	AS	15	male	10.72	7.6	0.67
AS_112	AS	35	male	7.38	3.94	0.92
AS_113	AS	30	female	8.65	4.24	0.54
AS_114	AS	18	male	10.23	6.66	0.62
AS_115	AS	23	male	8.06	4.88	0.48
AS_116	AS	15	male	7.65	5.08	0.51
AS_117	AS	24	male	11.6	7.6	0.9
AS_118	AS	35	male	7.43	5.03	0.43
AS_119	AS	22	male	7.85	4.5	0.63
AS_120	AS	17	male	8.9	6.5	0.4
AS_121	AS	37	male	7.54	4.44	0.55
AS_122	AS	25	male	7.58	5.52	0.62
AS_123	AS	14	male	7.9	4.88	0.35
AS_124	AS	41	male	8.2	5.16	0.39
AS_125	AS	29	male	9.17	7.43	0.52
AS_126	AS	29	male	9.3	7.2	0.7
AS_127	AS	26	male	8.1	4.4	0.6
AS_128	AS	19	male	7.3	5	0.5
AS_129	AS	21	female	10.95	5.85	1.02
AS_130	AS	26	male	10.05	6.24	1.16
AS_131	AS	21	male	10.3	6.8	0.9
AS_132	AS	23	male	8.07	5.44	0.68
AS_133	AS	36	female	6.98	5.07	0.34
AS_134	AS	28	male	13.8	10.29	1.13
AS_135	AS	39	male	8.24	5.78	0.51
AS_136	AS	36	male	7.22	4.37	0.54
AS_137	AS	32	male	11.1	8.8	0.8
AS_138	AS	41	female	5.7	2.3	1.2
AS_139	AS	18	male	9.01	5.08	0.81
AS_140	AS	28	male	10.28	5.49	0.98
AS_141	AS	21	male	8.59	6.32	0.4
AS_142	AS	20	male	5.4	3.3	0.5
AS_143	AS	26	male	7.59	5.73	0.42
AS_144	AS	33	male	10.34	6.88	0.8
AS_145	AS	22	male	11	7.6	1
AS_146	AS	14	male	6.54	3.49	0.5
AS_147	AS	21	male	10.44	7.49	0.96
AS_148	AS	16	male	11.54	6.62	0.82
AS_149	AS	22	male	10.69	7.22	0.75
AS_150	AS	26	male	14.87	9.54	0.85
AS_151	AS	27	male	10.19	5.6	0.78
AS_152	AS	31	male	8.66	5.99	0.67
AS_153	AS	15	male	8.15	4.08	0.74
AS_154	AS	26	male	11.15	7	0.94
AS_155	AS	36	male	9.14	5.88	0.58
AS_156	AS	24	male	13.29	9.11	0.83
AS_157	AS	32	male	7.5	4.7	0.6
AS_158	AS	45	male	9.81	6.35	0.96
AS_159	AS	19	male	5.7	3.3	0.6
AS_160	AS	38	female	8.5	5.4	0.5
AS_161	AS	23	male	6.2	3.4	0.4
AS_162	AS	18	male	7.1	4.07	0.6
AS_163	AS	41	male	8.46	5.46	0.7
AS_164	AS	26	male	6.11	4.04	0.43
AS_165	AS	20	male	8.04	5.34	0.63
AS_166	AS	31	male	9.76	6.55	0.72
AS_167	AS	35	male	12.09	7.25	0.81
AS_168	AS	23	male	8.49	5.58	0.57
AS_169	AS	28	male	7.72	5.16	0.46
AS_170	AS	38	female	6.04	2.51	0.7
AS_171	AS	59	male	8.23	4.78	1.09
AS_172	AS	17	male	6.07	2.46	0.37
AS_173	AS	31	male	10.7	5.93	0.75
AS_174	AS	49	female	7.21	4.09	0.45
AS_175	AS	30	female	8.63	6.6	0.54
AS_176	AS	39	female	6.61	4.24	0.61
AS_177	AS	22	male	6.51	4.18	0.55
AS_178	AS	33	male	7.09	4.82	0.64
AS_179	AS	27	male	7.56	4.5	0.6
AS_180	AS	18	male	7.84	5.6	0.51
AS_181	AS	30	male	7.91	4.83	0.55
AS_182	AS	24	male	9.25	6.67	0.59
AS_183	AS	24	male	7.33	4.86	0.49
AS_184	AS	17	male	6.87	3.83	0.42
AS_185	AS	35	female	7.84	4.9	0.92
AS_186	AS	55	male	9.17	5.78	0.6
AS_187	AS	30	male	6.12	4.38	0.3
AS_188	AS	31	male	7.91	4.97	0.55
AS_189	AS	24	male	11.77	8.54	0.93
AS_190	AS	19	male	6.54	3.36	0.92
AS_191	AS	32	female	9.49	6.31	0.82
AS_192	AS	25	male	6.33	3.21	0.45
AS_193	AS	14	male	10.1	7.7	0.4
AS_194	AS	53	female	4.79	2.84	0.31
AS_195	AS	31	male	5.73	3.48	0.42
AS_196	AS	32	male	3.95	2.04	0.38
AS_197	AS	32	male	9.27	5.91	1.06
HC_1	nonAS	7	female	8.8	3.212	0.8272
HC_2	nonAS	52	male	6.05	3.15205	0.59895
HC_3	nonAS	45	male	6.6	3.6564	0.726
HC_4	nonAS	55	male	5.99	3.83959	0.53311
HC_5	nonAS	48	male	5.4	2.5542	0.594
HC_6	nonAS	53	male	6.7	3.9731	0.3886
HC_7	nonAS	45	male	8.84	5.746	0.78676
HC_8	nonAS	5	male	8.81	2.5549	0.47574
HC_9	nonAS	62	male	5.73	2.20605	0.73344
HC_10	nonAS	51	male	5.72	3.12884	0.4862
HC_11	nonAS	67	female	6.88	4.08672	0.7224
HC_12	nonAS	32	female	6.9	3.6708	0.5244
HC_13	nonAS	42	male	6.29	2.97517	0.51578
HC_14	nonAS	66	female	3.7	1.5466	0.2738
HC_15	nonAS	68	female	7.17	4.23747	0.35133
HC_16	nonAS	62	female	3.4	1.7884	0.255
HC_17	nonAS	79	male	4.9	2.7195	0.3822
HC_18	nonAS	60	male	7.13	3.67195	0.6417
HC_19	nonAS	75	male	8.34	4.0866	0.81732
HC_20	nonAS	63	male	7.49	4.9434	0.49434
HC_21	nonAS	70	female	4.62	2.28228	0.37422
HC_22	nonAS	68	male	7.95	5.6445	0.83475
HC_23	nonAS	54	female	7.4	3.9664	0.5624
HC_24	nonAS	75	female	7.2	4.9176	0.3672
HC_25	nonAS	61	female	4.37	1.80481	0.43263
HC_26	nonAS	79	female	6.1	3.477	0.61
HC_27	nonAS	80	female	5.6	3.1528	0.4592
HC_28	nonAS	82	female	7.84	5.58208	0.75264
HC_29	nonAS	22	female	5.6	3.0184	0.5488
HC_30	nonAS	62	female	6.54	3.6297	0.3597
HC_31	nonAS	60	female	13.05	10.6357	1.23975
HC_32	nonAS	58	female	7.21	4.74418	0.47586
HC_33	nonAS	62	male	7.67	4.20316	0.71331
HC_34	nonAS	47	male	9.6	4.6464	1.0944
HC_35	nonAS	56	male	10.1	8.3224	0.3535
HC_36	nonAS	27	male	13.1	8.1613	0.7336
HC_37	nonAS	55	male	7.99	4.17877	0.72709
HC_38	nonAS	52	female	9.25	5.33725	0.592
HC_39	nonAS	59	female	5.7	3.6138	0.798
HC_40	nonAS	13	male	10.6	9.593	0.4982
HC_41	nonAS	24	female	8.35	4.4088	0.5678
HC_42	nonAS	25	male	10.45	7.65985	1.254
HC_43	nonAS	12	female	4.68	1.8252	0.54756
HC_44	nonAS	8	female	10.05	4.49235	0.97485
HC_45	nonAS	18	male	7.6	5.1604	0.3496
HC_46	nonAS	49	female	12.71	10.1044	0.91512
HC_47	nonAS	18	male	5.23	2.70391	0.42363
HC_48	nonAS	25	male	5.55	2.9415	0.40515
HC_49	nonAS	19	male	8.78	4.46902	0.73752
HC_50	nonAS	19	male	8.98	7.41748	0.28736
HC_51	nonAS	12	male	6.61	3.59584	0.44948
HC_52	nonAS	18	male	11.9	7.616	0.7854
HC_53	nonAS	24	female	9.05	6.74225	0.3982
HC_54	nonAS	14	female	6.76	3.19748	0.55432
HC_55	nonAS	12	female	5.12	2.4064	0.29696
HC_56	nonAS	19	female	6.97	3.2759	0.54366
HC_57	nonAS	45	female	6.58	3.63874	0.67116
HC_58	nonAS	42	female	3.1	1.5872	0.3968
HC_59	nonAS	57	male	10.2	5.6916	0.7752
HC_60	nonAS	53	male	7.6	4.0888	0.4104
HC_61	nonAS	43	female	5.37	2.71722	0.37053
HC_62	nonAS	40	female	12.63	9.5988	1.5156
HC_63	nonAS	35	male	4.85	2.37165	0.3686
HC_64	nonAS	48	male	8.01	4.76595	0.55269
HC_65	nonAS	52	male	5.9	3.8173	0.4425
HC_66	nonAS	29	male	12.03	8.6616	0.99849
HC_67	nonAS	24	female	6.31	4.9849	0.59314
HC_68	nonAS	43	male	13.56	9.47844	0.8136
HC_69	nonAS	47	female	5.87	2.78825	0.43438
HC_70	nonAS	36	male	9.41	5.88125	0.61165
HC_71	nonAS	48	female	9.69	6.36633	0.76551
HC_72	nonAS	33	male	7.6	4.3244	0.4636
HC_73	nonAS	33	male	8.86	4.17306	0.54046
HC_74	nonAS	58	female	12	8.256	0.672
HC_75	nonAS	40	male	6.9	3.4638	0.3657
HC_76	nonAS	55	male	12.55	10.4667	1.01655
HC_77	nonAS	59	female	10	7.71	0.78
HC_78	nonAS	53	female	21.2	19.4616	0.6996
HC_79	nonAS	54	male	8.4	4.6536	0.8316
HC_80	nonAS	51	male	5.6	2.6656	0.4312
HC_81	nonAS	52	female	7.13	3.79316	0.3565
HC_82	nonAS	46	male	6.55	4.44745	0.32095
HC_83	nonAS	60	male	9.76	5.84624	0.96624
HC_84	nonAS	45	female	5	2.375	0.44
HC_85	nonAS	52	female	5.33	3.3046	0.44239
HC_86	nonAS	62	male	4.9	2.4304	0.4802
HC_87	nonAS	28	male	8	5.648	0.616
HC_88	nonAS	51	male	4.7	2.1714	0.5405
HC_89	nonAS	59	male	16.3	12.9911	0.815
HC_90	nonAS	49	female	5.23	3.0857	0.47593
HC_91	nonAS	30	male	7.67	4.5253	0.6903
HC_92	nonAS	50	male	9.9	7.9893	0.693
HC_93	nonAS	22	male	7.46	3.5435	0.60426
HC_94	nonAS	52	female	9.6	6.1248	0.5088
HC_95	nonAS	44	male	5.45	2.17455	0.40875
HC_96	nonAS	64	female	6.6	3.5376	0.5874
HC_97	nonAS	58	female	4.98	3.25194	0.39342
HC_98	nonAS	61	male	6.98	4.69056	0.53048
HC_99	nonAS	68	male	6	5.442	0.042
HC_100	nonAS	58	male	8.15	4.32765	0.48085
HC_101	nonAS	62	male	7	4.494	0.539
HC_102	nonAS	59	male	12.05	10.1702	0.6507
HC_103	nonAS	39	male	8.89	7.20979	0.49784
HC_104	nonAS	30	male	6.8	2.754	0.6324
HC_105	nonAS	53	female	10.69	7.36541	0.62002
HC_106	nonAS	64	male	5.2	3.2344	0.4732
HC_107	nonAS	58	male	5.33	2.3452	0.54366
HC_108	nonAS	35	female	7.13	4.02132	0.48484
HC_109	nonAS	72	male	6.64	3.79808	0.6972
HC_110	nonAS	35	female	5.41	3.54355	0.34624
HC_111	nonAS	52	female	6.3	3.4713	0.5859
HC_112	nonAS	64	male	4.5	3.0645	0.369
HC_113	nonAS	63	female	6.79	3.17093	0.53641
HC_114	nonAS	74	female	7.94	6.6299	0.57168
HC_115	nonAS	53	female	9.2	5.4556	0.5428
HC_116	nonAS	56	female	11.4	8.5386	0.7068
HC_117	nonAS	52	female	10.4	8.3928	0.6032
HC_118	nonAS	40	female	7.56	4.67208	0.6804
HC_119	nonAS	48	female	5.5	3.762	0.2365
HC_120	nonAS	34	male	7.8	6.747	0.2106
HC_121	nonAS	44	male	9.43	7.09136	0.54694
HC_122	nonAS	44	male	6.92	2.89256	0.56744
HC_123	nonAS	78	male	9.31	5.97702	0.90307
HC_124	nonAS	86	female	5.72	4.05548	0.33176
HC_125	nonAS	52	female	7.1	5.4741	0.3976
HC_126	nonAS	54	female	8.94	4.97064	0.45594
HC_127	nonAS	60	male	3.98	2.23278	0.42188
HC_128	nonAS	66	male	6.97	3.35257	0.54366
HC_129	nonAS	63	female	9.89	6.84388	0.81098
HC_130	nonAS	30	male	5.5	2.4145	0.4675
HC_131	nonAS	72	female	4.81	2.44829	0.57239
HC_132	nonAS	51	female	7.82	5.16902	0.60996
HC_133	nonAS	70	female	3.61	1.90608	0.35017
HC_134	nonAS	25	female	6.61	3.09348	0.58829
HC_135	nonAS	48	female	6.11	3.37272	0.56823
HC_136	nonAS	50	male	7.23	4.36692	0.60009
HC_137	nonAS	73	male	5.05	3.0401	0.4444
HC_138	nonAS	50	male	8.24	5.42192	0.87344
HC_139	nonAS	52	male	6.23	2.82219	0.51086
HC_140	nonAS	51	male	7.38	4.25826	0.5535
HC_141	nonAS	43	male	10	5.39	0.67
HC_142	nonAS	72	male	7.79	5.33615	0.94259
HC_143	nonAS	48	male	6.35	2.7559	0.6985
HC_144	nonAS	40	male	5.7	2.9868	0.6384
HC_145	nonAS	69	female	6.17	3.41818	0.62934
HC_146	nonAS	45	male	6.87	3.48309	0.63891
HC_147	nonAS	67	female	14.94	12.3703	0.6723
HC_148	nonAS	38	male	6.46	3.97936	0.62016
HC_149	nonAS	48	male	6.98	4.66264	0.64914
HC_150	nonAS	51	male	7.06	4.10892	0.54362
HC_151	nonAS	35	male	9.23	5.20572	0.6461
HC_152	nonAS	35	male	9.16	3.81056	0.85188
HC_153	nonAS	36	male	9.07	5.23339	0.66211
HC_154	nonAS	57	male	6.08	3.17984	0.4864
HC_155	nonAS	47	male	10.67	7.87446	0.57618
HC_156	nonAS	52	female	4.46	2.2523	0.33004
HC_157	nonAS	20	female	7.5	4.1925	0.4425
HC_158	nonAS	51	male	5.63	3.24288	0.43351
HC_159	nonAS	31	male	6.26	2.77944	0.45698
HC_160	nonAS	47	female	6.32	3.12208	0.49928
HC_161	nonAS	54	male	8.5	6.5195	0.7055
HC_162	nonAS	43	male	6.73	3.9707	0.72011
