# Supplementary material for: Immune cell infiltration-related clinical diagnostic model for Ankylosing Spondylitis
Source: Front Genet. 2022 Sep 5;13:949882. doi: 10.3389/fgene.2022.949882 (PMC9575679; doi:10.3389/fgene.2022.949882)
Supplement: Supplementary file 17 [file Table12.XLSX]

## Sheet: Sheet1
id	GSM616684	GSM616685	GSM616686	GSM616687	GSM616688	GSM616689	GSM616690	GSM616691	GSM616692	GSM616693	GSM616694	GSM616695	GSM616696	GSM616697	GSM616698	GSM616699	GSM616668	GSM616669	GSM616670	GSM616671	GSM616672	GSM616673	GSM616674	GSM616675	GSM616676	GSM616677	GSM616678	GSM616679	GSM616680	GSM616681	GSM616682	GSM616683
A26A1	6.96534	6.90061	6.92481	6.92913	6.83967	6.88316	7.0637	6.95326	7.00401	6.95774	6.98438	6.97498	6.94555	7.0683	6.78891	6.94924	6.96452	6.8515	6.82169	6.82691	6.78851	6.87491	6.89651	6.85249	6.8287	7.07865	7.22561	6.87216	7.11351	6.79818	6.80534	6.81364
AAAS	7.1357	7.07231	7.27494	7.3212	7.16247	7.08488	7.2691	7.29289	7.28603	7.19465	7.10025	7.40628	7.17801	7.2142	7.13875	7.37217	7.13866	7.28848	7.21328	7.16501	7.12324	7.02458	7.03726	6.88202	7.36131	7.10063	7.43354	6.9558	7.2648	7.01193	6.7781	7.14823
AACS	7.26154	7.36471	7.14544	7.07228	7.1006	7.21871	7.09064	7.1985	7.19279	7.19727	7.16882	7.04665	6.95182	7.07551	7.32301	7.0385	7.1044	7.32936	7.21328	7.03339	7.1831	7.3526	7.13446	6.92938	7.0676	7.14038	7.32564	7.00744	7.18631	7.24169	6.97236	7.18336
AACSL	7.01719	6.86564	6.85222	6.86254	6.88629	6.75874	6.82594	6.95575	6.83807	6.81547	6.79698	6.93129	6.82333	6.94881	6.95923	7.0141	7.03319	6.95862	6.78875	6.69559	7.00385	6.79174	6.75166	6.97126	6.71501	6.86973	6.99094	6.67062	6.77696	7.23501	6.7466	7.09502
AADACL1	7.0591	7.02008	7.09952	6.92083	7.22654	7.23308	7.14398	7.12085	6.88873	7.02435	7.14164	7.095	7.08198	7.11909	7.07538	6.99062	7.12107	6.90513	7.05962	7.08969	6.90792	7.10129	7.10112	7.05675	7.13423	7.30124	7.14109	7.26029	7.21595	7.25135	7.35716	7.18429
AAK1	8.25289	9.01664	9.21096	8.7722	9.46122	8.28966	7.92525	8.78943	9.70127	9.51447	9.33764	9.52933	9.77909	9.06561	9.90129	9.06863	8.12507	8.12914	8.74153	9.28595	8.53262	8.23401	8.56266	8.69054	7.93771	7.98658	7.15637	8.51097	8.82381	7.25652	8.84149	8.64453
AAMP	7.99793	7.66851	7.85608	7.79703	7.77078	7.57585	7.88285	7.83419	8.02806	7.73641	7.76175	8.09767	8.04427	8.27469	7.86842	7.93459	7.78278	8.02953	7.66797	7.55285	7.93691	7.74103	7.6114	7.96621	7.8199	7.86331	7.84792	7.84045	8.01521	7.73086	7.64398	7.59594
AARS	9.77135	9.75706	10.0117	10.2672	10.3944	9.75097	10.0636	9.99692	10.0036	9.72176	9.6247	10.6447	10.5472	10.4299	10.3164	9.86419	9.5258	10.1934	10.0335	9.65531	9.99338	10.1573	9.47924	8.76755	10.1245	9.6386	9.57064	9.13873	9.6578	9.1699	9.13839	9.98154
AARS2	7.79385	7.82806	7.8058	7.86666	7.61994	7.85005	7.87712	7.87796	8.5526	8.04401	7.659	8.1027	8.03043	8.24864	7.99606	7.94795	7.5872	7.96901	7.79664	7.70266	7.88736	7.7953	7.69608	7.56331	8.14517	7.65918	7.8749	7.8753	7.75481	8.04466	7.97318	8.03576
AARSD1	8.06498	8.51704	8.15644	8.25417	8.37599	8.19452	8.06889	7.92462	8.55339	8.31444	8.05694	8.30763	8.08886	8.46959	8.21524	7.96347	7.9608	8.50093	8.41861	8.36484	8.27901	8.4487	8.13689	7.77713	8.27772	7.91611	8.2702	7.94395	8.41847	7.93112	8.14004	8.23973
AASDH	7.8244	7.8051	7.6924	7.658	8.15891	7.916	7.86864	7.56791	7.70058	7.83783	7.8866	7.68962	7.703	7.38575	7.64836	7.45953	7.52487	7.59868	7.63384	7.74377	7.69623	7.68758	7.66786	7.80942	7.96176	7.93481	7.7549	7.81105	7.86166	7.57469	8.04845	7.70999
AASDHPPT	7.61581	7.42674	7.42868	7.14203	7.81887	7.93864	7.36626	7.26754	7.02788	7.49747	7.9797	7.20397	7.65562	7.18715	7.53252	7.29284	7.71505	7.16787	7.16268	7.28599	7.2007	7.49637	7.85266	7.67239	7.50257	7.33713	7.26266	7.63553	7.40988	7.35191	7.58263	7.31378
AASS	6.65673	6.75789	6.72195	6.72299	6.70864	6.81914	6.68582	6.6314	6.82569	6.88716	6.74038	6.68305	6.69103	6.5807	7.42688	6.62946	6.83103	6.69257	6.66123	6.78848	6.69322	6.82785	6.65116	6.63645	6.64267	6.70174	6.74985	6.7664	6.6695	6.7597	6.65618	6.6084
AATF	9.9671	9.77098	9.92282	10.103	9.65365	9.20239	9.65335	10.1055	10.0827	9.93485	9.74435	10.2496	9.93253	10.2101	9.96586	9.9947	9.74971	10.3705	9.85556	9.50479	10.2672	10.0295	9.45783	9.12988	9.83734	9.92539	9.9127	9.50766	9.69323	9.80022	9.11897	9.96643
AATK	7.27792	7.20685	7.274	7.19958	6.87762	7.23926	7.9234	7.59336	7.37812	7.39397	7.2626	7.62344	7.2325	7.4431	7.10615	7.49988	7.26029	7.69916	7.36397	7.22616	7.30753	7.3526	7.08928	7.54553	6.85129	7.23718	7.53921	7.16926	7.47687	7.20356	7.04468	7.64342
ABAT	6.95883	6.79685	7.02039	7.08055	6.84375	7.01502	7.14647	7.05609	6.95292	6.80426	7.0395	6.99977	7.06091	7.0475	6.90682	7.19656	7.09089	6.92101	6.98517	7.25718	7.10354	6.92745	7.00159	7.15523	6.92984	7.09808	7.23488	7.04587	6.86009	7.14289	6.97424	6.94572
ABCA1	10.0206	10.1806	10.0586	10.3193	9.20216	10.7641	10.4039	9.89498	10.2472	9.70944	8.90217	9.28758	9.14139	9.46954	9.69986	9.49774	10.0511	10.6643	9.16462	10.1278	10.519	10.4338	9.39013	10.2802	9.30276	10.1386	10.7512	10.2632	9.79665	9.81065	9.41182	10.2961
ABCA13	6.66452	6.55092	6.72738	6.60931	6.54161	6.65415	7.07949	6.57734	6.73799	6.69084	6.62664	6.6505	6.63756	6.76668	6.66943	7.19857	6.67747	6.77875	6.70528	6.61844	6.59623	6.70241	6.68929	6.76892	6.65504	7.55368	6.82558	6.66184	6.72174	6.64834	6.68537	6.631
ABCA2	7.30633	7.465	8.34128	7.48142	7.47813	7.34221	7.38516	7.5333	7.84095	7.46014	7.71587	8.26269	8.04044	7.89939	7.33277	7.4196	7.29001	7.45864	7.43184	7.25879	7.53714	6.91169	7.28484	7.59913	7.42968	7.73076	7.62553	7.27001	7.8495	7.20666	7.77682	7.24637
ABCA3	6.93086	6.82888	6.98628	6.92605	6.91673	6.88677	7.02214	6.89207	7.04647	6.73552	6.77973	6.94076	7.03073	7.01783	6.93802	6.8878	6.81677	7.02882	7.09732	6.87199	6.8879	6.9522	6.85739	6.79698	7.02932	6.79365	7.12094	6.90901	6.88033	6.81752	7.35496	6.98879
ABCA5	6.92269	6.98991	6.95799	7.05941	7.07162	7.18379	6.87775	7.01947	6.93272	6.90152	7.08643	6.94986	7.2261	6.93078	6.9232	7.08099	6.91314	6.74373	7.0136	6.90777	6.92637	7.09123	6.86359	6.95472	6.93008	6.81127	6.69886	6.8137	6.81158	6.80822	6.85272	6.90476
ABCA7	9.88155	10.0847	9.72722	10.1995	9.06421	9.96789	10.211	10.46	10.2844	9.43329	8.42727	10.4824	9.98994	9.37247	8.35706	9.98829	9.27704	10.9514	10.1534	10.1496	10.3641	9.81471	9.37891	9.74538	9.7386	9.6042	10.3428	8.87466	10.3611	9.80693	9.39692	10.2192
ABCA9	6.76249	6.79923	6.81692	6.78681	6.82435	6.88951	6.98006	6.77007	6.82392	6.99745	6.92187	6.83942	6.92209	6.97679	6.84666	6.78262	6.99395	6.80546	6.79416	6.76766	6.8301	6.86671	7.01839	6.89104	6.86294	6.90804	6.76258	6.90983	6.98374	6.82634	6.9659	6.8287
ABCB1	7.67356	7.97952	7.63532	7.31702	7.73257	7.55167	7.72658	7.55331	7.30138	7.55269	7.68983	7.76248	7.64633	7.49007	7.74961	7.41257	7.62879	7.59505	7.74153	7.31882	7.64287	7.37129	7.41217	7.10884	7.53219	7.21873	7.27435	7.00492	7.66228	7.07846	7.6677	7.66242
ABCB10	7.61867	7.38046	7.21937	6.939	7.65215	8.12035	7.41099	7.08781	6.71571	7.18399	7.5438	6.83503	7.30091	6.9712	7.41434	7.27644	7.59879	6.8001	7.34636	7.01934	6.91333	7.40839	7.36878	7.91943	7.28256	7.84164	7.20378	7.91867	7.52256	7.41765	7.74842	7.0475
ABCB4	6.79354	6.94198	6.82787	6.76061	6.98067	7.03668	6.68582	6.94132	6.78281	6.9478	6.88539	7.08551	6.72556	6.76229	6.81943	6.75922	6.77295	6.86999	6.71436	6.82691	6.98376	6.84139	6.98274	6.60589	7.24753	6.67926	6.65272	6.76492	6.9499	6.62608	7.52587	6.98374
ABCB6	7.33793	7.29861	7.54685	7.66924	7.33321	7.14764	7.47496	7.49952	7.54371	7.26273	7.17576	7.73819	7.38181	7.61153	7.22942	7.4456	7.20492	7.61982	7.37444	7.32296	7.52802	7.24196	7.30396	7.46131	7.36745	7.57284	7.70234	7.4767	7.45647	7.27872	7.05591	7.28692
ABCB7	8.01048	7.89223	8.11146	7.99165	8.15502	7.76341	7.89149	7.7519	8.54683	8.26314	8.35027	8.10921	8.01308	8.39226	7.95834	8.12154	8.11832	8.16151	7.89609	8.31204	8.03996	7.74397	8.29173	8.60468	8.07628	8.17903	7.63547	8.49326	8.25542	7.98924	8.40929	7.71429
ABCB8	6.87466	6.81782	7.20787	7.04548	6.96312	6.74613	6.72923	6.59979	7.02697	6.87401	6.95582	6.914	6.97068	6.857	6.80757	6.74894	6.73682	6.76386	6.83075	6.84699	6.85212	6.90533	6.86948	6.98276	6.97103	6.97337	6.81671	6.90983	6.78283	6.85213	6.8798	6.83331
ABCB9	7.33289	7.752	7.06006	7.32068	7.25659	7.19794	7.1269	7.53249	7.47639	7.19864	7.21786	7.37608	7.22352	7.16328	7.13077	7.23148	7.11546	7.36145	7.1196	7.17194	7.61331	7.31723	7.64628	7.28522	7.71866	7.10714	7.42675	7.22977	7.66448	7.19736	6.88449	7.12884
ABCC1	7.06003	7.27575	7.19797	7.12784	7.14365	7.13971	7.00676	7.09818	7.03038	7.08784	7.02222	7.13228	7.1315	7.20135	7.01084	7.17143	6.96689	7.08585	6.84473	7.11085	7.27299	7.3377	7.05439	7.11963	7.17427	6.91516	7.11263	7.07989	7.08607	6.93654	7.15189	7.05798
ABCC10	7.17085	7.36569	7.26609	7.28059	7.31369	7.25368	7.49919	7.40064	7.12367	7.17801	7.09624	7.36257	7.3019	7.31946	7.15249	7.22461	7.22109	7.39292	7.16442	7.08473	7.31502	7.23562	7.12053	7.02556	7.23764	7.1192	7.34102	7.03034	7.42275	7.31187	7.09673	7.27275
ABCC13	6.96993	6.86144	7.0147	6.92686	6.89174	6.88899	6.92664	6.95937	6.94953	6.94529	6.90278	6.92166	6.87583	6.89208	6.91531	6.91345	7.27673	6.99016	7.15616	7.0125	6.90922	6.96048	6.92909	7.1988	6.998	7.12108	7.10215	7.30167	6.92128	7.09382	7.00231	6.99491
ABCC2	7.0101	6.9944	7.03102	7.02389	6.87256	6.93163	7.10565	7.10543	6.98062	6.91194	6.87517	6.971	6.88291	6.80911	6.80609	6.776	6.91236	6.81687	6.89111	6.89204	6.95071	6.91601	6.93769	6.92475	6.96307	6.95664	6.90536	6.93867	6.88281	7.05854	6.88795	6.863
ABCC3	8.25542	7.23718	8.88523	9.85825	8.73766	8.09258	9.12827	8.38756	7.81502	7.59154	7.84434	8.36441	7.81562	8.24154	8.02793	8.72099	8.25946	8.75631	8.90749	8.04775	8.18414	8.46946	8.00462	8.05586	8.20489	9.04298	8.44816	8.68081	8.66444	8.14968	8.1639	8.6503
ABCC4	7.14896	6.93307	7.09028	7.39621	7.29844	6.99833	7.48991	6.91008	6.79906	6.98357	7.17075	6.92231	7.10581	7.07134	6.89729	7.25912	7.21541	6.84182	7.40314	7.02381	6.95073	7.15726	7.17065	7.43819	7.08962	7.66283	7.0979	7.5526	7.1168	7.12087	6.96249	7.16843
ABCC5	8.97356	9.2734	8.70792	8.79483	8.49606	8.5264	9.35524	9.27593	8.62336	8.39516	8.41286	8.79016	8.84149	8.86348	8.61768	9.35033	8.50044	8.89663	9.02508	8.6612	9.57399	9.20664	8.45854	8.8267	8.51601	8.24023	8.88241	8.19764	8.71094	8.99332	8.56975	9.49392
ABCC6	6.80638	6.8677	6.84576	6.82804	6.81585	6.83224	6.91392	6.7904	6.94776	6.8107	6.81137	7.05759	6.83079	6.92998	6.93659	6.86929	6.93159	6.93479	6.8376	6.91875	7.09096	6.89938	6.97513	6.91513	6.84386	6.9346	7.03183	6.82224	6.89336	7.07904	6.66116	6.81364
ABCD1	7.76765	7.46853	8.71625	8.10155	7.84087	7.1547	7.98748	7.85723	8.70412	8.19056	7.82598	8.56732	8.1025	8.25094	7.36734	7.58145	7.69411	8.10097	7.63974	7.73276	7.82922	7.55869	7.66625	8.17463	7.75629	8.47292	7.91299	8.16839	8.11097	7.29903	7.4495	7.696
ABCD3	7.21603	7.22446	7.14989	7.03928	7.58017	7.52595	7.12762	7.0746	7.13665	7.2566	7.53788	7.09429	7.16449	7.02215	7.11212	7.03407	7.26029	7.10861	7.27238	7.16501	7.01347	7.26792	7.35609	7.39428	7.25846	7.47089	7.14465	7.32987	7.04878	7.23235	7.26267	7.25575
ABCE1	8.49547	8.37052	8.07585	7.81178	8.90786	8.41786	7.96558	7.80654	7.98155	8.4723	8.86335	7.64678	8.16886	7.85171	8.17098	7.8579	8.351	8.03359	8.24606	8.32433	8.07285	8.17692	8.69655	8.46913	8.63594	8.30291	8.05305	8.40675	8.44836	7.82442	8.63547	8.00388
ABCF1	9.40846	9.39598	9.61962	9.56199	9.77969	9.01718	9.67529	9.57067	9.51434	9.21673	9.48066	10.1967	9.67435	9.5336	9.67432	9.24432	8.94005	9.77098	9.61096	9.10188	9.50437	9.53774	8.93523	8.46462	9.4862	9.14901	9.35029	8.9496	9.54066	8.792	8.52212	9.53511
ABCF2	7.50828	7.5367	7.47253	7.53872	7.57614	7.34363	7.49094	7.61446	7.74511	7.61588	7.45824	7.85185	7.58717	7.77793	7.51484	7.38088	7.46301	7.61094	7.6013	7.62226	7.60612	7.35527	7.4461	7.30245	7.57454	7.49408	7.50488	7.42066	7.55844	7.25228	7.60901	7.44207
ABCF3	7.53945	7.74263	7.4284	7.57255	7.54284	7.46008	7.78483	7.88907	7.79028	7.46235	7.43981	7.80932	7.703	7.73641	7.78607	7.71353	7.31096	8.07942	7.60033	7.62187	7.79197	7.68141	7.39644	7.1912	7.64117	7.33219	7.57796	7.35202	7.60662	7.7361	7.20496	7.58453
ABCG1	7.49892	7.3837	7.48646	7.44521	7.05773	7.10886	7.72859	7.72251	7.30139	7.26885	7.31927	7.55376	7.53716	7.47272	7.33507	7.39674	7.33124	7.58305	7.33462	7.22474	7.69387	7.64441	7.2354	7.71888	7.22156	7.34711	7.50067	7.24305	7.36303	7.35457	7.21235	7.50852
ABHD1	6.74824	6.80584	6.74312	6.68475	6.87016	6.91767	6.79836	6.83139	6.82569	6.68719	6.6442	6.79708	6.77051	6.62124	6.74529	6.86929	6.61824	6.80753	6.79101	6.80626	6.70843	6.69156	6.65981	6.71297	7.06476	6.69269	6.81268	6.66458	6.78824	6.65874	6.6604	6.83725
ABHD10	8.15251	7.87599	7.53041	7.44149	8.32369	8.39426	7.68709	7.40121	8.08089	7.92379	7.77489	7.3249	7.80487	7.54001	8.03996	7.96188	7.93518	8.05225	7.95182	7.93728	7.53921	7.81885	8.4953	8.3731	8.12368	7.84095	8.4496	8.37465	7.91048	8.51816	8.1464	7.5647
ABHD11	7.09315	7.02963	7.05827	7.13623	7.05924	7.10762	6.94939	7.01976	7.27171	7.23895	7.21503	7.18513	7.03067	7.21275	7.19779	7.17953	7.2361	7.26981	7.0441	7.07396	7.09057	7.30533	7.18189	7.33023	7.08383	7.02997	6.98865	7.06889	6.86757	7.16136	7.05567	7.43659
ABHD12	7.41073	7.45454	7.50452	7.48824	7.26952	7.18958	7.55532	7.30324	7.37064	7.39553	7.35727	7.37879	7.40015	7.45511	7.33664	7.1867	7.27907	7.42723	7.35962	7.26868	7.26938	7.23147	7.29311	7.22505	7.48567	7.36055	7.43498	7.35769	7.4713	7.29557	7.30506	7.31408
ABHD14A	8.30348	8.503	8.16314	8.38679	8.17624	8.43979	8.17463	8.18771	8.72453	8.25654	8.1429	8.36904	8.13146	8.36742	8.61168	8.00698	8.25472	8.37873	8.26088	8.59553	8.30696	8.12586	8.19827	7.99834	8.75494	7.99165	8.53444	7.78995	8.30477	8.15101	8.28197	8.10621
ABHD14B	7.83233	7.92874	8.09562	8.10079	8.22524	7.70804	8.18639	7.89318	8.61558	8.2834	8.17378	8.44463	8.28509	8.18227	7.85738	7.81554	7.81479	7.96303	7.78672	8.3002	7.76068	7.90547	8.15101	7.9399	8.38843	7.92715	8.41076	7.76175	8.46453	7.57021	8.12507	7.73327
ABHD2	7.4878	7.33068	7.28675	7.38488	6.90209	7.31441	7.84028	7.72881	7.27708	7.34042	7.06033	7.19462	7.04723	7.30949	7.20345	7.80287	7.46742	7.70753	7.38612	7.13149	7.60371	7.52455	7.16873	7.17533	7.19183	7.52438	7.60404	7.36482	7.28757	8.09407	7.0876	7.85604
ABHD3	8.70576	8.47624	8.55277	8.25258	8.46645	9.80415	8.84486	8.6748	7.20681	8.32421	9.39882	7.89495	8.62292	8.06287	8.43997	8.76611	8.84343	7.5691	8.18693	8.19188	8.47457	8.85645	8.75297	9.24052	8.16212	8.365	7.72779	8.77699	7.95577	8.71489	9.18102	8.75862
ABHD4	7.98323	7.76832	8.19349	8.25629	7.54571	7.45744	8.42788	8.11746	8.0397	7.70899	7.75457	7.9586	7.95236	8.02343	7.46451	7.91814	7.80262	8.31308	8.02694	7.80572	8.01845	7.88736	7.6065	7.82106	7.48477	8.03153	8.22948	7.78254	8.17634	7.93527	7.45608	8.19981
ABHD5	9.30856	9.02769	9.68979	9.66039	8.27352	8.62914	9.36138	9.27622	9.25543	9.47581	9.37007	9.18915	9.36086	9.56878	8.8006	9.94886	9.59751	9.5296	9.36536	9.6449	9.66912	9.03668	9.61091	9.82904	8.67019	9.86164	9.47884	9.05763	9.51727	9.66076	9.22557	9.81378
ABHD6	7.56206	7.46204	7.36131	7.41976	7.58883	7.43571	7.68231	7.33742	7.34813	7.63994	7.38382	7.57563	7.36975	7.46983	7.60033	7.23965	7.33658	7.51437	7.57531	7.34851	7.34009	7.54605	7.18329	7.2225	7.556	7.37273	7.59739	7.61867	7.51453	7.5333	7.40276	7.46726
ABHD8	8.12189	7.94025	7.66841	8.36004	8.0314	7.95027	8.73655	8.25107	8.37264	8.19056	7.99855	8.31766	7.97832	8.42121	8.05908	8.13785	8.15564	8.34201	7.88227	8.3537	8.02025	8.24354	8.01244	7.96558	8.11496	8.20271	8.3401	7.76114	8.3768	8.05225	7.62383	8.15978
ABI1	9.14668	8.94707	8.57812	8.37977	8.9872	9.54755	8.86548	8.84816	8.45241	9.0474	9.32494	8.14362	8.76202	8.29096	8.8814	8.82154	9.35606	8.76954	8.81576	8.8985	8.92394	9.04875	8.95892	9.53678	8.74913	9.128	8.84408	9.08598	8.76168	9.33268	9.3934	9.07046
ABI2	7.21362	7.17282	7.26379	7.18648	7.20383	6.92421	7.21611	7.083	7.15216	7.28734	7.1174	7.18119	7.35572	7.22201	7.40547	7.16827	7.29876	7.23347	7.23501	7.13688	7.24218	7.12904	7.20041	7.17998	7.33764	7.26712	7.12456	7.22796	7.24537	7.2749	7.12328	7.11522
ABI3	8.72991	8.66273	9.38273	9.2261	9.45456	8.65791	9.47478	8.76666	9.21225	9.2342	9.27704	9.59545	10.0525	10.0629	9.30486	8.87177	9.01548	9.05014	8.91557	8.77369	8.60062	8.42105	9.07664	8.48948	9.15348	9.00665	9.24618	9.68864	9.35974	8.68623	8.78582	8.6823
ABL1	7.27315	7.38325	7.22884	7.37236	7.35893	7.27395	7.36276	7.39752	7.29332	7.2691	7.18539	7.57925	7.45898	7.43546	7.58438	7.3643	7.28943	7.50659	7.44971	7.15187	7.33983	7.58204	7.07817	6.99712	7.35533	7.10709	7.33833	7.07037	7.32569	7.24612	7.00016	7.49304
ABLIM1	9.05639	9.1171	9.22004	9.19867	9.25666	9.13392	8.7107	8.836	9.08088	9.15634	9.39697	9.71618	9.48601	9.1895	9.63012	9.04158	8.94603	9.17636	8.91083	9.15175	9.36378	9.148	9.14795	8.85345	9.40251	8.61427	8.51311	8.24892	8.6809	8.32726	9.22129	8.97848
ABLIM2	6.92822	6.94267	6.79574	6.98683	6.97016	6.75731	7.08103	6.92798	7.02034	7.07805	6.89494	7.23186	6.89655	6.85138	6.81137	6.96817	6.82439	6.99548	6.98803	6.77345	7.03863	6.97113	6.95066	6.85905	6.95164	6.74	6.95582	6.84729	7.07441	6.71074	6.74616	7.00159
ABLIM3	7.09135	6.77991	7.03429	7.59771	7.16346	6.84678	7.56474	7.33548	7.07165	7.19031	6.9996	7.12283	6.91284	7.19139	6.70551	6.96371	7.10662	7.37799	7.26002	7.40628	6.69191	7.19071	7.11193	7.39161	7.37142	8.02515	7.41465	7.8411	7.40404	7.61534	7.12495	7.61971
ABP1	6.77342	6.84359	6.78188	6.91561	6.82345	6.61063	6.93295	6.66736	7.00823	6.93918	6.76407	6.82798	6.77241	6.97785	6.77872	6.71461	7.06967	6.79753	6.75819	6.66254	7.48853	7.3377	6.7137	6.88669	6.66649	7.2752	7.00875	6.89278	6.86628	7.06569	6.9271	7.22471
ABR	8.82024	8.75954	8.68453	8.83859	8.45612	8.71566	8.73559	9.13622	8.38888	8.54229	8.41916	8.64788	8.6679	8.89018	8.81167	9.15556	8.66203	9.09611	8.81319	8.66181	9.04959	9.14425	8.29252	8.51054	8.54119	8.55887	8.8243	8.33586	8.35329	8.93286	8.11452	9.19756
ABT1	7.31325	7.28906	7.04436	6.94955	7.37616	7.17663	7.3539	7.13661	7.27408	7.15228	7.28945	7.13759	7.02967	7.17533	7.29686	7.1547	7.22263	7.08195	7.06664	7.21733	7.15283	7.03999	7.33753	7.26763	7.37242	7.20617	7.07091	7.02311	7.18675	7.19264	7.15637	6.97998
ABTB1	11.4112	11.5039	11.7683	11.762	10.7064	11.5941	11.7405	11.9646	11.9381	11.5188	11.371	12.0016	11.5056	11.8155	11.3311	11.9548	11.5057	11.4698	11.4965	11.787	11.9407	11.4489	11.5953	11.7769	11.1868	11.7523	11.7671	11.2224	11.6226	11.6965	11.3484	11.6126
ACAA1	10.1496	10.1291	10.1541	9.99045	9.60964	9.93573	10.4407	9.93697	9.8906	9.85959	9.30203	9.84305	9.65658	9.84665	9.49472	9.8906	9.91334	10.0012	10.203	10.1699	10.4183	10.2818	9.5999	10.1331	9.77457	9.71558	10.0565	9.477	9.46864	10.3484	9.68538	10.2312
ACAA2	8.15787	7.85031	7.99517	8.16769	8.35573	8.14844	8.34608	7.99137	7.70256	8.15285	8.21192	8.05147	8.38154	8.11925	8.24884	8.0273	8.10621	8.21403	8.08101	7.92705	7.91387	8.0267	8.02584	7.97505	8.14517	8.16793	8.17039	8.16688	8.04217	8.20833	8.37717	8.13891
ACACA	7.61503	7.57131	7.53591	7.68095	7.54678	7.49928	7.79847	7.59185	7.6243	7.27586	7.44464	7.76784	7.60664	7.69603	7.69516	7.52681	7.49314	7.7936	7.66792	7.48077	7.76715	7.55373	7.4978	7.28118	7.68507	7.52046	7.56194	7.27703	7.37879	7.41034	7.35184	7.54399
ACACB	8.1477	7.86774	7.91814	7.75289	7.79881	7.54793	8.30559	8.21584	7.93444	7.74983	7.67934	8.23079	8.04044	7.95668	7.91086	8.11635	7.94113	8.34128	7.95846	7.80294	7.87949	8.45731	7.84792	7.46884	8.07307	7.47737	7.88163	7.65085	7.97485	7.87915	7.43952	7.71938
ACAD10	7.62599	7.66348	7.46698	7.95351	7.57014	7.9404	7.62667	8.13048	7.7519	7.42746	7.30731	7.98203	7.66215	7.98149	7.90515	8.00698	7.60555	8.08571	7.61223	7.85925	8.01947	7.82872	7.5778	7.56152	7.83445	7.54898	7.86753	7.34167	7.56271	7.86933	7.3384	7.79786
ACAD11	8.34653	8.45696	8.49723	8.30559	8.58419	8.44889	8.31474	8.46799	8.24387	8.20224	8.20197	8.39049	8.48368	8.22447	8.59281	8.30932	8.1014	8.09331	8.50248	8.25526	8.34849	8.43771	8.19534	8.03394	8.52159	8.00954	8.16643	8.10764	8.0917	8.3208	8.48494	8.36859
ACAD8	8.65061	8.68081	8.77352	8.32876	8.71802	8.49592	8.87321	8.74038	8.32462	8.27317	8.50498	8.60253	8.62467	8.39004	8.63858	8.47394	8.57234	8.30789	8.51904	8.47408	8.50363	8.59835	8.3916	8.48354	8.44372	8.29414	8.21318	8.18392	8.47776	8.75862	8.41482	8.86175
ACAD9	8.51002	8.59723	8.40457	8.66966	8.62108	8.53098	8.73421	8.56297	8.60188	8.4806	8.29142	8.78549	8.59312	8.58154	8.6466	8.69428	8.47661	8.64197	8.84566	8.52995	8.61468	8.73464	8.22608	8.25068	8.24853	8.30789	8.63477	8.49745	8.62498	8.66472	8.36948	8.67218
ACADM	8.48067	8.54553	8.27277	7.90819	9.14485	8.78489	7.96499	7.82679	7.85699	8.49237	9.25119	7.80152	7.88536	7.85635	8.5531	8.26602	8.59904	7.75587	8.02916	8.27402	8.15102	8.33317	8.76682	8.4887	8.31597	8.39364	7.56133	8.75096	8.62247	8.05112	8.63843	8.09563
ACADS	7.36542	7.28381	7.70375	7.52088	7.44449	7.18802	7.68141	7.61303	7.40461	7.33244	7.19151	7.69128	7.56896	7.37259	7.36308	7.36857	7.36674	7.28311	7.33548	7.24064	7.39557	7.29082	7.12615	7.17077	7.34111	7.51134	7.31187	7.50935	7.44189	7.26392	6.87846	7.42947
ACADVL	9.35223	9.03902	9.63324	9.37433	9.41021	9.11909	9.2232	9.36391	9.29681	8.93354	8.77626	9.4718	9.36513	9.48906	9.3281	9.28731	8.92221	9.50526	9.33663	9.05576	9.40202	9.3361	8.83301	8.82077	9.26418	9.24563	9.22053	8.87275	9.1577	9.38239	8.73478	9.20173
ACAN	6.56848	6.54979	6.57014	6.5881	6.61143	6.58913	6.51395	6.55821	6.66235	6.63216	6.68739	6.53427	6.61487	6.54561	7.14599	6.54124	6.63427	6.53439	6.58232	6.62568	6.64637	6.6619	6.66483	6.52143	6.48301	6.65078	6.64611	6.67959	6.59786	6.55691	6.54417	6.58962
ACAT1	9.05887	9.09861	8.41144	8.60751	9.10759	8.98059	8.37173	8.23469	8.84085	9.17153	9.16268	8.2104	8.45517	8.39554	8.71923	8.54577	8.94206	8.75062	8.90188	9.0826	8.62201	8.82221	9.29763	8.58181	9.11748	8.8865	9.10869	9.23924	9.04253	8.79922	8.88634	9.01609
ACAT2	8.83317	8.67983	8.38342	8.75087	8.77239	8.59653	8.53055	8.41482	8.78202	8.97746	9.09337	8.5374	8.77474	8.38045	8.90173	8.43383	8.87844	8.65273	8.73321	8.74518	8.5686	8.80663	8.94105	8.81515	8.79378	8.77385	8.69238	8.66704	8.67252	8.59694	8.77297	8.81687
ACBD3	8.42137	8.36515	8.34685	8.02277	8.8768	8.79394	8.38712	8.08196	8.45001	8.39018	8.84343	7.59422	8.11496	7.98364	8.38342	8.32975	8.5656	8.11216	8.14861	8.2493	8.21524	8.26526	8.64601	8.48568	8.61383	8.49447	8.37255	8.63872	8.66552	8.25598	8.74466	8.24943
ACBD4	6.97847	6.88422	7.01299	6.84408	6.86816	6.84303	7.04385	6.98159	7.02276	6.94463	6.83724	7.08089	6.92719	7.0167	6.77699	6.76079	6.81337	6.81687	6.81195	6.9335	6.93671	6.9233	6.76139	6.88297	6.98122	6.9032	6.78494	6.78937	6.9025	6.89833	6.93819	6.88005
ACBD6	7.66679	7.62599	7.55881	7.61881	7.50941	7.45024	7.47737	7.49242	7.65543	7.34963	7.52249	7.5968	7.64545	7.51826	7.59252	7.41728	7.49039	7.49894	7.41851	7.53168	7.37799	7.59614	7.68094	7.38948	7.68081	7.56429	7.75309	7.40954	7.7718	7.51709	7.61433	7.48291
ACCN2	6.77226	6.84666	6.85016	6.77892	6.77059	6.76979	6.83665	6.83599	7.07761	6.68889	6.76792	6.7991	6.87018	6.90538	6.80069	6.92429	6.77104	6.87513	6.74975	6.85574	6.81447	6.89079	6.81559	6.70049	6.91831	6.75877	6.71747	6.86986	6.89336	6.78298	6.84494	6.67281
ACCN3	6.92187	6.93256	7.00383	6.96141	6.95793	6.9139	7.08271	6.98129	7.1678	6.89496	6.91624	7.23937	6.94656	7.11915	6.90911	6.87698	6.91847	6.94976	6.9849	6.94187	7.00768	6.88851	6.96138	7.07691	7.00448	7.19381	7.07191	6.98116	6.98129	6.92494	6.7567	6.82439
ACD	8.4519	8.53507	8.43756	8.58505	8.33229	8.01711	8.63306	8.68464	8.5456	8.3839	8.24058	8.57494	8.57068	8.67848	8.44584	8.59098	8.30577	8.36375	8.45069	8.41389	8.51816	7.98807	8.14004	7.92697	8.72099	8.37007	8.61452	7.96558	8.27555	8.14166	8.1243	8.13309
ACHE	6.6678	6.65079	6.78164	6.62674	6.65027	6.6442	6.75173	6.74275	6.59908	6.65436	6.70097	6.61538	6.62668	6.62781	6.59746	6.63221	6.66918	6.58641	6.66898	6.66452	6.53786	6.64903	6.57754	6.70041	6.65292	6.97192	6.69235	6.68307	6.64194	6.63227	6.88546	6.58202
ACIN1	9.60359	9.46707	9.9285	9.41219	9.41386	9.32838	10.2208	9.83432	9.62958	9.3585	9.52523	9.96931	9.79665	9.30784	9.27142	9.35867	9.38414	9.46274	9.46324	9.41921	9.62988	9.30157	9.34551	9.36086	9.51663	9.16515	9.49885	9.32515	9.86164	9.24659	9.54514	9.61861
ACLY	9.73463	9.22446	9.82556	9.71352	9.91844	9.23766	9.75167	9.80288	8.89079	9.33135	9.53458	9.74695	9.80044	9.76967	9.55025	9.53122	9.39922	9.42105	9.65931	9.15426	9.56075	9.73008	9.13727	9.02846	9.48845	9.36318	9.33357	9.37249	9.20914	9.31615	9.1165	9.616
ACMSD	7.03523	7.0582	6.9413	6.84546	6.89117	7.05122	6.99918	7.00933	7.0665	6.95774	6.93171	6.8361	7.01635	6.80271	6.84315	7.10793	7.02524	7.09878	6.97604	7.05514	6.96781	7.10329	7.11302	7.02955	7.15755	7.13286	7.07091	6.9853	7.08788	7.18742	6.83945	7.02196
ACN9	7.51923	7.58698	7.31484	7.44769	7.66243	7.89414	7.42929	7.41432	7.35444	7.69054	7.92959	7.18605	7.56622	7.39598	7.64422	7.50057	7.70791	7.38377	7.3741	7.72624	7.54872	7.40665	8.12888	8.15503	7.62716	7.61499	7.39868	7.7222	7.43751	8.1737	8.05614	7.36559
ACO1	8.45622	8.30642	8.58723	8.59312	8.679	8.14434	8.80427	8.72353	8.48368	8.33942	8.49991	8.79664	8.58247	8.90553	8.54727	8.30362	8.34277	8.37558	8.57825	8.04466	8.29086	8.5235	8.04167	7.69001	8.4916	8.15592	8.33172	7.82341	8.36022	8.12444	7.88464	8.43756
ACO2	8.15613	8.17011	8.58505	8.46972	8.45591	7.76776	8.23129	8.41389	8.60319	8.29127	8.27976	8.99569	8.66536	8.95699	8.14496	8.5118	8.25387	8.56577	8.58257	8.38092	8.26616	8.29804	8.07857	8.25853	8.41298	8.70758	8.61496	8.20696	8.00653	7.91908	7.91387	8.33811
ACOT1	7.01381	7.13217	7.28725	7.00092	7.21046	7.08097	7.16532	7.20473	7.21535	7.02121	7.18758	7.27282	7.43072	7.2726	7.40415	6.9715	7.02036	7.1467	7.00645	6.92338	7.09588	7.18057	7.0245	7.04924	7.08099	7.36303	6.93629	7.12272	7.0073	7.12391	7.21113	7.25315
ACOT11	6.92237	6.82888	7.12821	6.84291	6.99729	6.92499	6.9855	6.97243	6.92496	6.94557	6.72949	6.99777	6.80465	7.02486	6.77973	6.87691	6.90645	6.90007	6.85252	6.77141	6.65707	7.14044	6.89981	6.77958	6.87247	6.9032	7.33717	6.96569	6.84357	6.65606	6.86557	6.85205
ACOT2	7.4284	7.39215	7.27992	7.5584	7.50983	7.16732	6.90472	7.22083	7.10291	7.33032	7.32581	7.48464	7.44844	7.42501	7.5634	7.29601	7.41485	7.21615	7.02314	7.1975	7.35718	7.48492	7.47931	7.19693	7.18717	7.1192	7.03183	7.12189	6.94496	7.13877	7.50267	7.51483
ACOT4	7.54294	7.66427	7.28637	7.24218	7.71157	7.07428	7.26865	7.26085	7.23729	7.02215	7.08781	7.37526	7.36438	7.18675	7.30115	7.29846	7.29573	7.23743	7.29308	7.32724	7.12089	7.18342	7.1108	7.16393	7.13816	7.18515	7.22167	7.31364	7.2092	7.02944	7.49875	7.34636
ACOT7	7.54319	7.37425	7.59986	7.71297	7.39316	7.23221	7.52275	7.62092	7.309	7.50102	7.39857	7.5332	7.48454	7.52736	7.49354	7.35264	7.44611	7.53447	7.63618	7.59149	7.39784	7.43573	7.23526	7.36718	7.64812	7.82749	7.69757	7.59492	7.45345	7.45784	7.40605	7.67043
ACOT8	7.33793	7.37799	7.28241	7.35643	7.23201	7.18677	7.23085	7.24196	7.69958	7.34784	7.20429	7.28311	7.16005	7.46192	7.26823	7.19468	7.30107	7.31473	7.38351	7.23325	7.23508	7.22245	7.34636	7.44103	7.50248	7.78409	7.69166	7.32695	7.42756	7.37773	7.17837	7.38643
ACOT9	8.25705	7.95228	7.96481	8.11381	8.03386	8.07116	8.11088	7.98915	8.03459	8.38706	8.22989	7.92238	7.97783	8.36721	8.25042	8.48078	8.27778	8.07685	8.14364	7.94861	8.18599	8.02487	8.12854	8.2007	8.09444	8.23794	8.13691	8.69893	7.9735	8.60734	7.88964	8.46405
ACOX1	7.49415	7.23531	7.42154	7.59936	7.05388	7.34814	7.6475	7.8083	7.32012	7.40233	7.42206	7.5051	7.34985	7.46988	7.32144	7.6242	7.52394	7.63442	7.53137	7.3463	7.74024	7.54901	7.3457	7.3959	7.15464	7.39956	7.5031	7.26435	7.2296	7.56669	7.39992	7.6045
ACOX2	6.77342	6.77991	6.70843	6.90325	6.6837	6.87705	6.8301	6.83599	6.8855	6.8216	6.73434	6.72544	6.65938	6.88731	6.65299	6.82346	6.86276	6.7226	6.73082	6.91048	6.69755	6.99532	6.81681	6.86465	6.83405	7.61061	6.71094	6.95883	6.88641	6.85213	6.7781	6.93591
ACOX3	7.94025	8.00901	8.461	8.04639	7.89752	8.09689	8.21395	8.25107	7.97327	7.95951	7.70068	8.35488	7.99718	8.25417	8.23079	8.02638	7.89724	8.47016	8.17973	7.98748	8.04775	8.22718	7.90582	7.73898	8.12528	8.13065	8.54757	7.81463	8.24123	7.97095	7.69758	8.14672
ACP1	9.50085	9.52902	9.29573	9.287	9.89341	9.3513	8.87355	9.05741	8.956	9.53543	9.97243	9.27972	9.59453	9.04616	9.53973	9.21432	9.89447	8.92732	9.37234	9.41293	9.06341	9.1992	9.87998	10.5679	9.58884	9.97602	9.17491	9.92502	9.10196	9.19684	10.2642	9.42415
ACP2	7.41656	7.27992	7.12737	7.53428	7.18328	7.46194	7.55846	7.51182	7.03157	7.43958	7.17817	7.56401	7.38278	7.67714	7.48046	7.48647	7.4873	7.70557	7.59479	7.21396	7.59461	7.49776	6.98369	6.91513	7.20381	7.32656	7.32036	7.46376	7.24566	7.54422	6.83945	7.59307
ACP5	6.92352	7.02906	6.90742	7.1028	7.0886	7.08189	7.96499	6.88033	6.95434	7.07325	6.92756	6.97498	6.93527	6.79097	6.85813	6.81985	7.11099	6.90316	7.06405	6.92338	6.87256	6.87579	6.77991	6.74433	7.03848	6.9335	6.94038	6.87097	6.74755	6.78671	6.85724	7.09884
ACP6	7.44984	7.17958	7.26002	7.33734	7.13467	7.29071	7.56821	7.46584	7.36994	7.22417	7.1367	7.33974	7.46189	7.34073	7.27998	7.48175	7.3216	7.40105	7.43344	7.08473	7.42464	7.57221	7.19086	7.59154	7.25175	7.72268	7.4495	7.14629	7.37625	7.68422	7.24123	7.46284
ACPL2	7.44195	7.23485	7.49377	7.14189	7.25134	7.40305	7.41055	7.28476	7.02753	7.05376	7.60474	7.18086	7.34298	7.11198	7.43841	7.33333	7.4037	7.09674	7.32034	7.01312	7.21223	7.31087	7.51898	7.69468	7.45139	7.13673	7.00821	7.13383	7.19872	7.51239	7.26323	7.24686
ACPP	7.64073	7.41784	7.93365	7.70234	7.43543	7.55942	8.05011	7.24819	7.53255	8.21689	7.70456	7.58432	7.24133	8.03983	7.3874	7.93527	8.21689	7.93728	7.7312	7.85588	7.57164	8.0267	7.91996	7.87192	7.44005	8.31018	8.28495	7.69353	7.44234	7.75021	7.46141	7.72134
ACPT	7.03658	7.09703	7.12288	7.21059	7.03373	7.22561	7.1967	7.29828	7.23258	7.15467	7.06613	7.11996	7.02753	7.00876	7.21383	7.02305	7.15121	7.14402	7.19728	7.21014	7.1424	7.261	6.99831	7.04844	7.0676	7.36217	7.28311	7.06693	7.139	7.20759	7.22919	7.19267
ACRBP	9.21564	8.44191	9.34638	10.0012	9.54081	8.49386	9.60359	9.67694	9.16091	9.32494	9.29911	9.69323	8.89627	9.477	8.21395	8.6881	9.28288	9.53473	9.37919	9.50766	9.14059	8.72304	9.45096	9.56568	9.59859	9.88997	9.91863	10.3383	10.2304	9.33558	9.41861	9.9763
ACRC	7.21969	7.21871	7.15268	7.11263	7.1524	7.23735	7.36766	7.32007	7.14472	7.17452	7.19945	7.26381	7.31564	7.24537	7.08185	7.48175	7.18864	7.30898	7.20486	7.23659	7.29146	7.20895	7.17546	7.27586	7.35759	7.22109	7.31509	7.21296	7.29077	7.54989	7.38267	7.36203
ACSBG1	7.28087	7.06021	7.13576	7.47336	7.04453	7.13306	7.35591	7.14639	6.98964	7.08607	7.0942	7.10799	6.95182	7.28901	6.94385	7.28151	7.14512	7.23258	7.06072	7.0069	7.02215	7.0848	7.09697	7.54553	7.13379	7.71444	7.20378	7.77162	7.33568	7.31416	7.38662	7.37581
ACSF3	6.87987	6.78981	6.84684	6.978	6.81686	6.81914	6.77446	6.83434	6.72744	6.6728	6.77592	6.89271	6.82982	6.79612	6.8183	6.77861	6.84098	6.86751	6.86948	6.94038	6.82471	6.74298	6.6973	6.71956	6.87857	6.73693	6.97924	6.70025	6.82346	6.70851	6.73552	6.82332
ACSL1	10.0423	9.98591	10.4824	10.0327	8.62486	10.7951	10.3041	10.7112	9.78164	10.4203	10.4909	9.34716	9.99163	9.94585	9.40641	10.6674	10.4777	9.98118	9.83237	10.2237	10.4332	10.0992	10.7348	11.1286	9.83373	10.6694	10.4834	10.7379	10.3852	11.504	10.6502	10.7858
ACSL3	7.47324	7.45793	7.39556	7.23668	7.34864	7.68102	7.45512	7.38099	7.09177	7.33903	7.51498	7.18801	7.34432	7.17921	7.42614	7.43385	7.45399	7.34347	7.35913	7.25791	7.47714	7.54348	7.53614	7.4038	7.36161	7.45124	7.36647	7.48014	7.36219	7.64289	7.18421	7.54643
ACSL4	7.64886	7.72232	7.58093	7.55247	7.73293	8.12786	7.6731	7.75276	7.51	7.79388	7.83739	7.24062	7.60621	7.43886	7.80923	7.81889	7.9111	7.5898	7.63176	7.74529	7.51867	7.6708	8.02199	7.95888	7.65959	7.89011	7.72714	8.15128	7.86846	8.2573	7.86208	7.69564
ACSL5	8.88766	8.95752	9.03323	8.88035	9.18197	8.94874	9.01059	9.02706	8.60068	8.90909	9.12731	8.93218	9.29116	8.89519	9.43252	8.87441	8.71166	8.80369	9.19943	8.58383	8.95053	9.02639	8.80093	8.3932	9.03349	8.57702	8.65067	8.7652	8.68317	8.69422	8.82802	8.96266
ACSL6	7.03658	6.87898	7.03643	6.90325	7.14761	7.04861	7.17731	6.92679	6.82031	7.03533	6.92048	6.9499	6.93327	6.9522	6.84043	6.98556	7.12905	6.79753	7.15474	7.01147	7.06491	7.08291	6.95862	7.29393	6.92329	7.33727	6.98479	7.50355	6.90427	6.83456	7.09138	7.12172
ACSM3	7.26082	7.28979	7.13499	7.03217	7.25493	7.40675	7.12475	7.01646	7.23912	7.40031	7.25068	7.07397	7.23042	7.1518	7.00178	7.1054	7.50526	7.1788	7.36146	7.38834	7.2757	7.05867	7.47263	7.5852	7.29887	7.22109	7.2514	7.27197	7.28374	7.06855	7.486	7.21113
ACSS1	8.58047	8.98904	8.93268	9.0753	8.88317	8.65865	8.69539	8.71557	8.95251	8.91223	8.75174	9.37891	8.83953	8.911	9.1851	8.72971	8.27444	9.12934	9.11919	8.4968	8.99247	9.07822	8.48286	7.98895	9.04539	8.25759	9.04092	8.59202	9.03351	8.66421	8.71016	8.6978
ACSS2	9.91005	10.0603	10.0896	10.4174	9.75872	10.0775	10.7263	10.7014	10.357	9.96888	9.82221	10.2502	9.99626	10.3786	9.73391	10.3533	10.0543	10.7846	10.3303	10.1777	10.7388	10.6441	9.59074	9.9041	9.89227	10.3645	10.3906	9.76879	10.018	10.5134	9.46024	10.5191
ACTA2	9.48408	8.55929	9.59721	9.192	8.35238	8.65736	9.10843	8.97088	8.95892	9.37891	8.92094	9.03637	9.46987	8.49635	8.89562	9.20548	8.90672	9.86419	9.84745	8.32861	9.71684	8.72809	8.65318	8.2843	8.54577	9.04645	9.70623	9.37795	8.90791	9.41343	8.61037	9.43426
ACTB	14.3964	14.0047	14.5962	14.2809	14.3714	13.896	14.3614	14.5987	13.9471	14.38	14.5353	14.551	14.6544	14.7092	14.427	14.5008	14.3069	14.4355	14.286	13.9218	14.4359	14.3956	14.1572	14.375	14.2662	14.627	14.223	14.1002	13.9117	14.3258	13.9857	14.5543
ACTC1	6.52045	6.70341	6.65938	6.57915	6.6331	6.53812	6.64003	6.58057	6.62948	6.72609	6.63929	6.67665	6.72771	6.54702	6.69201	6.61367	6.68372	6.69952	6.61699	6.77141	6.65308	6.64726	6.63327	6.70851	6.62141	6.59689	6.54492	6.58319	6.64118	6.68066	7.32881	6.61229
ACTG1	13.388	13.2379	13.4248	13.3186	13.5487	12.9283	11.5975	13.5293	12.516	13.2873	13.7311	13.4377	13.7701	13.4014	13.7981	13.6437	13.3104	13.3792	13.0677	13.0843	13.4478	13.5259	13.108	12.9441	12.9798	13.1781	12.6373	12.4621	12.0069	13.2017	12.9677	13.6179
ACTL6A	8.71859	8.67292	8.66841	8.88565	9.20139	8.80668	8.59449	8.58558	8.50654	8.89143	9.17553	8.46859	8.9923	8.85726	9.08791	8.75828	8.74906	8.65283	8.60332	8.63326	8.60167	8.87107	8.89752	8.59055	8.9062	8.6348	8.56916	8.64095	8.55796	8.44952	8.94038	8.70138
ACTL6B	6.71754	6.64402	6.73431	6.62825	6.65415	6.64058	6.62969	6.75074	6.56946	6.69769	6.61682	6.65184	6.62966	6.66799	7.24309	6.66235	6.70428	6.60317	6.70127	6.56215	6.60729	6.63176	6.69584	6.64637	6.76246	6.74287	6.67899	6.80282	6.66562	6.64834	6.60471	6.63336
ACTN1	11.9128	11.3771	11.9787	12.7241	10.9176	11.4476	12.3338	12.618	12.186	12.0416	11.6539	12.5277	11.596	12.4433	11.4476	12.0416	11.7687	12.4404	11.8821	11.9008	12.3526	12.3317	11.1047	11.6111	10.9026	11.5858	12.2007	11.4822	11.8065	11.8489	10.9202	12.9278
ACTN2	7.03924	7.13838	7.08996	7.16818	6.97223	7.06321	7.13045	7.12324	7.02276	7.20552	7.16393	7.10479	7.09184	7.22461	7.07683	7.01276	7.05567	7.31114	7.07515	7.22512	7.17736	7.04521	7.17897	7.24907	7.11583	7.13946	7.1554	7.01929	7.29921	7.2515	6.90371	7.25371
ACTN4	9.97505	9.80543	10.7502	10.6821	10.0489	9.2498	10.7357	10.7749	10.0878	10.1745	10.1148	11.2926	10.7773	10.7487	10.2664	10.5515	9.81994	10.6854	10.3358	9.56154	10.4134	10.2433	9.33268	9.22665	9.88217	9.98789	10.1934	9.69738	9.90963	9.73291	8.95064	10.5179
ACTR10	9.28154	9.21274	9.00241	8.91957	9.23671	9.50578	9.06421	9.14294	8.66933	9.45361	9.57906	8.48888	9.06952	9.00453	9.23283	9.08171	9.55452	9.07972	9.13427	9.25954	9.20192	9.10697	9.64282	9.16629	9.17535	9.42895	9.04201	9.28427	9.09095	9.09665	9.38969	9.63285
ACTR1A	9.83089	9.81141	9.63909	10.0193	9.54433	9.86065	10.0416	10.1245	9.99399	9.89749	9.47478	9.96493	9.81444	10.1645	10.1822	10.2386	9.92282	10.3624	10.1311	9.96348	10.102	10.0409	9.50649	9.39662	9.63056	9.81499	9.92345	9.57502	9.63583	10.1554	9.16343	10.3624
ACTR1B	8.87765	8.95823	9.16907	9.01998	9.18895	8.94037	9.06561	8.86692	9.11722	8.83652	9.13707	9.0962	8.96467	8.97463	8.95875	8.84584	8.7445	8.73672	8.89612	8.76954	8.80803	8.76187	8.94206	8.95805	9.00504	8.62322	8.98972	8.65642	8.98614	8.47608	8.93055	8.73421
ACTR2	12.3338	12.3553	12.3289	11.9449	12.8519	12.6715	12.1695	12.3106	12.0878	12.4595	12.6547	11.8585	12.2059	12.1914	12.2825	12.3553	12.6591	12.3823	12.5127	12.1914	12.2618	12.7888	12.3393	12.3133	12.2853	12.1256	12.1947	12.3704	12.181	12.3944	12.084	12.6415
ACTR3	8.75424	8.44229	8.53529	8.58618	8.88744	9.18422	8.88744	8.71923	8.77752	9.06654	9.38766	8.20797	8.91515	8.93732	9.17879	9.15331	9.04943	8.62449	8.50404	8.92572	8.47269	8.31685	9.23671	9.30276	8.94478	9.34306	8.8345	9.43062	8.93209	9.02053	9.57957	8.65464
ACTR3B	6.94972	6.93143	6.92218	7.09786	7.06308	6.83602	6.97216	7.03913	6.86258	7.02314	6.9486	7.08551	6.87183	6.85468	6.80656	7.02036	6.82561	6.82901	6.85252	6.83224	6.99026	6.99302	6.93635	6.80774	7.00086	6.89926	6.78057	6.83913	6.9325	6.78786	6.94091	6.97609
ACTR5	8.06131	8.13195	8.04827	8.20696	8.03983	8.16485	8.30422	8.21659	8.45517	7.832	8.10681	8.34534	8.05542	8.33798	8.50441	8.3178	7.9504	8.29142	8.31668	7.97673	8.31204	8.09286	7.99682	7.87581	8.14178	7.62561	8.14496	7.68225	8.09477	8.15406	7.99127	7.97649
ACTR6	8.53116	8.56159	7.61415	7.28979	8.9182	8.70057	7.51637	7.51743	7.4378	8.21388	8.40884	7.19179	7.59879	7.35562	7.93866	7.55645	8.59342	8.06383	8.10719	8.37098	7.5779	7.85513	8.66366	8.57312	8.65208	8.34641	7.93355	8.87221	8.78371	8.4751	9.16778	7.77257
ACTR8	7.06641	7.27575	7.26609	7.13318	7.12013	7.31776	7.08858	7.20594	7.14211	7.29239	7.09331	7.33312	7.47941	7.09326	7.14599	7.14069	7.11001	6.87266	7.29757	7.37574	7.26439	7.16333	7.23469	6.96778	7.38572	7.274	6.89134	7.04587	7.0473	6.86465	6.95491	7.0356
ACVR1	8.04044	7.97095	8.18853	8.19759	8.38229	8.27706	8.22348	8.22463	7.77579	8.05185	8.54928	7.97729	8.08886	8.25472	8.24585	8.17702	8.0102	7.80209	7.9445	7.96673	7.55156	8.10171	8.28248	8.25853	8.19659	8.3115	7.86914	8.49201	8.14107	7.94847	8.36681	8.08239
ACVR1B	8.52319	8.26937	8.56957	8.6306	8.34236	8.37072	8.97403	8.75211	8.26569	8.28889	8.28287	8.53116	8.4007	8.64511	8.50707	8.76148	8.52748	8.54315	8.65847	8.29225	8.58168	9.10175	8.3604	8.81416	7.97563	8.53827	8.57556	8.25732	8.33328	8.9309	8.17984	8.73833
ACVR2A	7.19525	7.23718	7.15875	7.38038	7.49087	7.56597	7.43129	7.2701	7.21342	7.31092	7.18661	7.15764	7.34018	7.24859	7.53667	7.34963	7.20685	7.10861	7.32673	7.25879	7.14761	7.46141	7.28672	7.32043	7.54027	7.39152	7.36917	7.40866	7.18771	7.229	7.25612	7.33876
ACY1	7.63284	7.95027	7.83658	8.01159	7.79163	7.44533	7.51559	7.74217	8.03301	7.66633	7.68002	8.08374	7.74227	7.95736	7.47288	7.55531	7.81007	7.77772	7.74294	7.57365	7.80572	7.61733	7.60076	7.65077	7.97303	7.70542	7.7744	7.56783	7.62985	7.58341	7.46716	7.65154
ACYP1	7.68046	7.89977	7.61206	7.52515	7.80792	7.92888	7.52561	7.46049	7.50156	7.49282	7.72227	7.52435	7.74701	7.51577	7.69245	7.5714	7.62138	7.40437	7.6202	7.5777	7.60866	7.63402	7.7602	7.66389	7.66659	7.38631	7.37842	7.70083	7.50644	7.64398	8.07314	7.55323
ACYP2	7.79437	7.7339	7.59497	7.65405	7.60085	7.66253	7.67768	7.4585	7.54371	7.91113	7.80675	7.4514	7.73926	7.55699	7.71279	7.64802	7.89724	7.50462	7.57721	7.80294	7.54994	7.57014	7.7739	7.74707	7.85302	7.50456	7.51191	7.83934	7.66226	7.4363	7.94241	7.38181
ADA	9.89533	9.72524	10.075	9.83838	10.2134	9.45432	9.60591	9.61922	9.96931	9.90669	9.83483	10.0971	10.2454	9.66835	9.88417	9.45288	9.67824	9.57957	9.92282	9.05123	9.49756	9.47247	9.53845	8.99151	9.88041	8.82782	9.5345	9.58816	9.64437	9.2125	9.24012	9.62307
ADAL	6.96644	7.08714	6.74877	6.75342	6.9818	6.91951	6.91495	6.83753	6.8483	6.8216	6.89721	6.75519	7.05985	6.93497	6.89979	6.74751	6.99081	6.90226	6.8661	6.96143	6.78851	7.02292	7.00505	7.05934	6.87741	6.83609	6.8901	6.97968	7.06904	6.86607	7.06863	6.8287
ADAM10	7.63438	7.31488	7.43428	7.24446	7.49414	8.14913	7.57859	7.47801	6.95868	7.47351	7.93949	6.98593	7.50718	7.32428	7.45784	7.81803	7.89485	7.34889	7.66894	7.26298	7.53133	7.96969	7.58328	7.79143	7.48933	7.68286	7.25368	7.46451	7.16477	7.68785	7.41873	7.85141
ADAM15	7.7139	7.8692	7.82621	8.04205	8.04718	7.77368	7.98003	7.91219	8.15377	7.86211	7.72855	8.27235	7.59202	8.24635	7.87652	7.92515	7.89334	7.99585	7.8822	7.87062	7.78017	7.8836	7.96303	7.81357	7.91001	8.35325	7.96519	7.86914	8.06052	7.73907	7.57109	7.79914
ADAM17	7.85255	8.06813	7.91873	7.7743	7.71157	8.16697	7.86297	8.16314	8.07284	7.87944	7.68999	8.02137	7.96185	8.21764	7.99253	8.29615	7.96328	8.12066	7.95718	8.08668	8.173	8.08347	7.94736	7.70151	7.9841	7.72154	8.14024	7.89654	7.91908	8.23609	7.95273	7.99799
ADAM19	10.554	10.8931	10.4332	11.0561	10.1756	10.7121	11.0118	11.5529	10.4592	10.5797	10.4824	10.5493	10.6751	10.3319	11.2543	11.3415	10.5143	10.9424	10.9749	10.3586	11.2577	11.5205	10.6654	10.4322	10.3975	9.95881	10.9262	9.92213	10.4146	10.9244	10.4134	10.9413
ADAM23	6.89773	6.85235	6.71114	6.95782	6.98556	6.84427	6.83207	6.84043	6.98368	7.08607	6.88075	6.81407	7.0193	6.76566	6.90048	6.87306	6.87318	6.69122	6.87393	6.9335	6.84033	6.97113	6.9698	6.82219	6.81733	6.76656	6.99657	6.84874	6.96349	6.9032	6.90597	7.12253
ADAM28	7.00488	7.2476	7.11549	7.27304	7.33891	7.18612	6.94067	7.0586	7.16397	7.11772	7.27975	7.40057	6.98395	7.26946	7.35887	7.36966	6.97548	7.16495	7.0271	7.2579	7.3232	7.3071	7.04883	7.01335	7.39121	6.94165	7.07818	7.10306	6.98561	6.84253	7.38561	7.10305
ADAM7	7.90732	7.89106	7.33612	7.38141	7.82288	7.67678	7.38201	7.37505	7.79818	7.75384	7.82073	7.242	7.1851	7.38943	7.5256	7.3917	7.29828	7.48569	7.51863	7.13721	7.22765	7.48853	7.79007	7.06989	8.19898	7.60562	8.07615	7.56502	8.0018	7.56896	8.26359	7.16645
ADAM8	10.3826	10.025	11.2391	10.4609	9.68927	10.4364	11.5794	11.0074	10.4015	10.6235	10.7336	11.0337	10.7325	10.6938	9.79411	10.8311	10.2334	10.2978	10.0764	10.2844	10.8867	10.3757	10.4168	10.4142	9.72228	10.4684	10.5694	10.2401	10.7705	10.3978	10.0853	10.7477
ADAM9	7.17328	7.17559	7.3167	7.29308	7.14289	7.15351	7.49132	7.31148	7.19966	7.07428	7.01246	7.14622	7.14141	7.26146	7.25195	7.24986	7.29467	7.31782	7.22942	7.13846	7.24637	7.2265	6.97236	7.40268	7.15899	7.27197	7.26425	7.09673	7.20505	7.69623	6.82507	7.29457
ADAMTS14	6.7749	6.75907	6.79439	6.72455	6.7356	6.75134	6.70516	6.75381	6.68037	6.71717	6.81252	6.75762	6.67083	6.75417	6.6766	6.72359	6.74191	6.71889	6.66238	6.68146	6.81077	6.69502	6.67594	6.69562	6.72774	6.74861	6.72005	6.77228	6.84149	6.7319	6.63931	6.72598
ADAMTSL4	6.85705	6.78258	6.91751	6.83529	6.87164	6.74467	6.96668	6.9386	6.85535	6.88145	6.84636	6.77091	6.8258	6.8635	6.79438	6.87276	6.91359	6.86346	6.91189	6.83816	7.04367	6.93376	6.68923	6.85065	6.88043	6.86125	6.87264	6.93527	6.85646	6.99582	6.65171	6.95855
ADAMTSL5	6.87167	6.79319	6.86153	6.92913	6.90956	6.99668	6.69499	6.81671	6.9654	6.91399	6.84647	6.8309	6.87727	6.74862	6.72435	6.74169	6.88496	6.87647	6.94534	6.69906	6.96877	6.83757	6.8282	6.63645	6.99977	6.80375	6.92108	6.61351	6.80239	6.8052	6.99962	6.91513
ADAR	11.7564	11.2924	11.7931	11.7806	11.1862	11.8001	12.2856	12.3333	11.4701	11.5201	11.4192	11.8507	11.9473	11.9386	11.4323	11.9982	11.7331	11.89	11.7498	11.2952	11.9926	11.7944	11.1277	11.34	11.7379	11.7232	11.7194	11.9665	11.5875	12.0943	11.1861	12.1111
ADARB1	7.97248	8.27676	8.12905	7.97597	8.33033	8.04434	7.80541	7.99424	8.19142	8.21905	8.06055	8.39255	8.15994	8.05672	8.19404	8.0522	7.78044	8.15793	7.96182	7.93978	8.19719	8.43741	7.95204	7.57904	8.45689	7.72525	7.89276	7.78962	7.97279	7.82174	8.05634	8.4323
ADARB2	6.67092	6.76508	6.51063	6.84161	6.69465	6.61063	7.23541	6.78718	6.78481	6.65139	6.68099	6.6254	6.62825	6.59847	6.70102	6.87052	6.80104	6.69376	6.69125	6.73004	6.56506	6.63051	6.83718	6.61997	6.64417	6.65562	6.87388	6.68856	6.59657	7.47457	6.74433	6.60221
ADAT1	9.13006	9.00882	9.18445	9.25757	8.93228	8.98594	8.90092	9.15209	9.21817	9.19386	9.00321	9.59001	9.08194	9.38969	8.87844	9.45609	9.19139	9.55312	8.98222	8.85891	9.52314	9.3044	8.86374	8.70911	8.99585	8.9788	9.16886	8.92954	8.73637	8.98276	8.79685	9.13427
ADAT3	7.37479	7.38148	7.67714	7.66457	7.48436	6.98461	7.6148	7.50854	7.94633	7.54143	7.48402	8.00194	7.55993	7.82723	7.57969	7.32238	7.39748	7.62072	7.42829	7.48142	7.38749	7.21233	7.4316	7.40481	7.54999	7.50526	7.55196	7.42169	7.81248	7.12727	7.03701	7.26159
ADC	6.94462	6.9944	6.97045	7.00387	6.96312	6.87388	7.03454	6.914	7.05272	6.89825	6.82076	7.11653	7.17285	6.98479	7.02719	6.84814	6.89422	6.89714	6.91541	6.96814	7.0181	6.93363	6.78611	6.89775	6.903	6.80234	6.94425	6.94153	6.97704	6.91493	6.77064	6.99193
ADCK1	7.72328	7.94254	7.87479	7.97288	7.92328	7.47737	8.15787	7.80397	8.07846	7.70155	7.547	8.29834	7.96402	8.2551	8.49548	7.55039	7.59451	8.11005	7.71766	7.72283	7.91284	7.85396	8.20618	7.37882	8.02806	7.70756	7.95638	7.55993	7.9339	7.8865	7.59252	7.7621
ADCK2	9.11318	9.19779	8.82741	9.09841	9.03987	9.02429	9.19832	8.81576	9.26295	8.69753	8.84049	9.01771	8.7762	9.04033	9.18124	8.59764	8.77474	9.19078	9.08353	8.88688	8.74298	9.03065	8.83334	8.34761	9.11137	8.77385	9.07579	8.71572	9.05066	8.70871	8.31132	9.10477
ADCK4	6.93631	7.45864	7.24822	7.19071	7.08021	7.26255	7.67164	7.42365	7.78855	7.20965	7.04961	7.73532	7.43621	7.23475	7.29053	7.8011	7.30834	7.22278	7.1147	7.37057	7.06491	6.99454	7.2662	6.97992	7.21415	7.32085	7.09715	7.35741	7.19857	6.97088	6.86557	6.84804
ADCK5	7.11306	7.37036	7.35823	7.35643	7.29308	7.30618	7.32479	7.1787	7.68011	7.17342	6.95516	7.51637	7.38763	7.23603	7.20237	7.28406	7.09726	7.2626	7.32816	7.41745	7.25601	7.13589	7.20984	7.09805	7.29678	7.17618	7.47759	7.08107	7.416	7.18258	7.09042	7.31702
ADCY2	7.01642	6.97628	6.97404	7.03034	6.92389	6.97209	7.09241	7.01449	7.20192	7.02876	7.01563	7.10569	6.97136	6.98572	6.77017	7.11205	6.98193	7.0215	7.00322	7.02369	7.03326	7.06508	6.98839	7.1163	7.02932	7.17812	7.14907	7.04468	7.04187	7.29042	7.29801	7.02654
ADCY3	8.7892	8.89292	8.97828	9.34149	9.06002	9.00997	8.88998	9.13575	8.95997	9.04969	8.83264	9.43571	9.09192	9.23622	9.06302	9.12764	8.76111	8.83872	8.89612	8.96383	8.77983	8.98904	8.9535	8.59499	9.22436	9.49996	8.74926	9.28466	8.96156	9.90164	8.8816	9.23147
ADCY4	7.78313	7.6559	7.70683	7.9347	7.01187	7.8308	8.10567	8.50562	7.62118	7.3093	7.17092	7.77292	7.2508	7.52691	7.31387	8.10909	7.67019	8.51327	7.91244	7.63457	8.56664	8.10097	7.30499	7.76377	7.5333	7.66317	8.08335	7.39292	7.58122	8.08886	7.29319	7.83715
ADCY7	7.99881	7.85513	8.10217	8.00571	8.16007	8.19386	8.02584	8.16688	7.30185	7.793	8.3363	7.88549	8.50419	8.06639	8.30642	8.14672	8.04289	7.75021	8.10358	7.7246	7.73435	8.50963	7.9502	8.12536	8.03153	7.73633	7.94219	7.99819	7.58047	8.06012	7.93928	8.29358
ADCY9	7.24652	7.24118	7.37793	7.22446	7.22668	6.94299	7.49233	7.31334	7.18071	7.11085	7.09223	7.61534	7.28051	7.5045	7.41734	7.34501	7.20271	7.20713	7.06935	6.86484	7.10153	7.071	7.01296	6.95174	7.16491	7.10194	7.24169	7.01185	7.14996	6.98597	7.03456	7.05058
ADD1	10.097	9.88072	10.5254	10.1335	10.1662	9.64942	10.701	10.4359	9.80072	10.0452	10.019	10.5742	10.3099	10.5331	10.0547	10.2302	9.92324	10.2779	10.2086	9.84671	10.0007	10.0695	9.64104	9.72832	10.0631	10.1804	9.99749	10.0947	10.1461	9.82467	9.59254	10.0821
ADD3	9.68315	9.76911	10.0945	9.7754	10.5997	10.0269	9.26161	9.70764	9.91137	10.2773	10.5409	9.6728	10.3254	9.72863	10.3422	9.96388	9.89848	9.58842	9.82977	10.087	9.84201	9.76403	10.2794	10.02	9.77429	9.67469	9.18776	9.78078	9.83902	9.31689	10.2594	9.79434
ADFP	9.05038	8.74205	8.92141	9.25047	9.09298	8.71022	8.84474	8.66086	8.62078	8.74763	8.60116	8.93909	9.11289	8.80304	8.79868	8.80835	8.80725	8.92527	9.02011	8.5542	9.04471	9.14561	8.63189	8.3394	8.72713	8.63907	8.5987	8.7783	8.61492	9.03411	8.61458	9.17482
ADH5	6.93631	6.9303	6.92948	6.89395	7.10139	7.04113	6.85468	6.89339	6.85639	6.97156	7.25622	6.93858	7.0193	7.10644	6.9623	6.83607	7.03937	6.91653	6.92481	6.89347	6.96312	6.86361	7.0245	6.96163	7.01856	6.88422	6.8267	6.85487	6.88281	7.02351	7.09979	6.8425
ADHFE1	8.09941	7.74594	8.1508	7.82689	7.9863	7.77005	8.0479	8.17239	7.61596	7.66957	8.09508	8.09167	8.55981	7.86158	7.68534	7.74275	7.73472	7.55041	8.12901	7.80339	8.2213	7.84129	7.8454	7.56172	7.92673	7.55831	7.60538	7.6409	7.77008	8.05308	8.29507	8.02303
ADI1	6.83247	6.81192	6.89679	6.64138	6.83471	6.93806	6.95256	6.77444	6.83967	6.78955	7.00672	6.93858	7.0193	7.00975	7.06639	7.0781	6.67383	6.87647	6.77958	6.88205	6.68066	6.80304	7.01067	7.06058	6.76421	6.9673	6.86612	6.95984	6.9325	6.86112	6.83713	6.69209
ADIPOQ	7.22067	7.39005	7.18199	7.18354	7.00552	6.89048	6.77342	6.8591	6.99843	6.84069	6.77446	7.4271	7.24402	7.31071	7.43474	7.61123	7.18717	7.5074	7.26425	6.84534	7.53966	7.34277	6.83446	7.4543	6.933	6.89015	7.64941	6.80894	6.86628	7.67624	7.68688	7.37644
ADIPOR1	12.4603	11.45	13.0296	12.1269	12.9383	11.7262	12.8054	12.3823	11.7496	12.1799	12.1915	12.4353	12.438	12.1411	11.8964	12.1035	13.0805	11.3607	12.798	11.8604	11.5813	12.0036	11.8446	13.4749	11.6118	13.6006	12.4627	13.5798	12.8398	11.1368	12.6356	12.268
ADIPOR2	9.92054	9.74971	9.90891	9.86164	9.62045	9.51571	10.0282	9.87234	9.74779	9.59198	9.50932	9.81254	9.83783	9.6449	9.65396	9.7469	9.74313	10.1379	9.96931	9.72064	9.80515	10.0335	9.62307	9.3718	9.72278	9.86978	9.89966	9.52523	9.67978	9.85271	9.50036	10.0701
ADK	7.66541	7.95597	7.55268	7.74459	8.08506	8.02092	7.98086	7.53513	7.7802	8.30996	8.09514	7.67553	7.62004	7.67919	7.91794	7.66059	7.8606	7.53765	7.62394	7.71676	7.68007	7.82677	8.01422	7.64464	8.13582	7.59833	7.54199	7.58771	7.79531	7.29745	7.77545	7.73004
ADM	11.5762	10.9953	11.4015	11.2431	9.09172	12.5156	11.5695	12.1977	10.6414	10.8825	11.3052	10.103	10.1048	10.1913	10.4049	11.1596	11.5357	10.2625	10.3818	10.739	12.04	10.7581	11.4737	10.9764	10.9338	11.2231	10.7527	11.987	11.2591	12.7207	11.446	12.3731
ADM2	7.19038	7.23808	7.25241	7.28059	7.18708	7.2782	7.34102	7.44415	7.51375	7.24149	7.1588	7.28507	7.30311	7.23309	7.2072	7.27463	7.27604	7.33824	7.28706	7.34386	7.4585	7.08704	7.14852	7.62589	7.27593	7.28338	7.31509	7.15569	7.31509	7.54598	7.00158	7.52109
ADNP	7.59391	7.7971	7.87187	7.82151	7.86843	8.21145	7.60203	7.81933	7.64492	7.67058	8.1095	8.03963	8.14237	7.88924	7.93238	7.92457	7.8335	7.1178	7.70115	7.75901	7.58941	7.75853	8.05839	7.74556	7.63156	7.49958	7.46581	7.78078	7.55627	7.61196	8.16303	7.77944
ADNP2	7.83856	7.81116	7.7953	7.74915	8.11876	8.11018	7.98895	7.65823	7.72163	7.71341	7.93276	7.67845	7.82096	7.65262	8.03605	7.87415	7.98588	7.66058	7.83975	7.84563	7.65744	7.94621	8.00561	7.74707	7.94406	7.77727	7.8304	7.79465	7.92355	7.73838	7.9081	7.77824
ADO	8.08069	8.11622	7.79291	7.5484	8.37781	8.37072	7.916	7.618	7.73044	7.9688	8.3994	7.33727	8.00842	7.53436	8.08079	7.57563	8.0469	7.92697	7.91634	8.10379	7.54352	8.04515	8.08649	8.15951	8.29934	8.23528	8.15157	8.48853	8.16212	7.99127	8.00561	7.59223
ADORA2A	9.56387	9.49816	9.41297	9.44449	9.10532	8.92308	9.55431	9.5623	10.0335	9.29514	9.08919	9.50824	9.1238	8.96674	9.15156	8.91644	8.92137	9.33177	8.89273	9.15793	9.75984	9.07777	9.33394	9.10497	9.49545	9.45096	9.25234	9.0472	9.53845	9.04253	9.45187	9.09213
ADORA2B	7.07913	6.99221	6.97516	6.9935	7.1365	7.20601	7.18463	6.96988	6.84664	6.90853	7.0281	6.89271	6.98442	6.92481	6.96629	6.88658	7.17925	6.91258	7.13492	7.04432	6.96569	7.0877	7.15268	7.19225	7.01409	7.20617	7.00584	7.2241	7.10034	7.14554	6.80292	7.09603
ADORA3	7.05027	7.19127	7.38657	7.27963	7.15201	6.87878	7.40745	7.32524	7.4358	7.61845	7.25938	7.24092	7.22807	7.2853	7.39994	7.32957	7.28896	7.26342	7.29275	7.31404	7.27071	7.3582	7.72126	7.53178	7.15903	7.23391	7.66871	7.61838	7.36141	7.30104	7.50398	7.20175
ADPGK	9.48224	9.50419	9.46483	9.24902	9.4213	9.88955	9.51617	9.58069	9.05646	9.22451	9.23815	9.0751	9.21274	9.19153	9.37266	9.60359	9.52641	8.98035	9.55732	9.3934	9.62631	9.84138	9.5819	9.56205	9.31564	9.23988	9.3112	9.40198	9.37565	9.68515	9.54251	9.58271
ADPRH	6.99676	6.85487	6.81819	6.81506	6.87155	6.93163	7.09293	6.87117	6.76678	6.89825	6.69233	7.03613	6.93327	6.81506	6.97591	6.83718	6.83309	6.90489	6.89111	6.7172	7.06491	6.92414	6.72359	6.99646	6.84077	7.00895	7.09609	7.14629	6.84357	6.8955	6.86621	6.8287
ADPRHL2	8.63203	8.61037	8.3149	8.59708	8.19422	8.6968	8.71961	8.8816	8.62354	8.44111	8.48198	8.43216	8.44698	8.65748	9.00226	8.52305	8.56683	8.95452	8.81668	8.84994	8.85484	8.9788	8.49781	8.19436	8.55602	8.14896	8.89693	8.56535	8.86025	8.87647	8.3406	8.87889
ADRA1D	7.4826	7.60293	7.67635	7.66841	7.3598	7.78565	7.91104	7.92155	7.87084	7.57358	7.4499	7.38943	7.51234	7.79642	7.64786	7.95156	7.64472	7.82902	7.50094	7.90347	8.05598	7.61881	7.63109	7.65254	7.82224	7.96791	7.67312	8.04836	7.86874	8.09651	7.59951	7.83882
ADRA2B	6.79354	7.06285	6.69669	6.75342	6.88286	6.82052	7.03355	6.93361	6.98773	6.8858	6.90891	6.92338	6.73094	6.94021	6.99526	6.7633	6.94255	6.9059	6.93222	6.94745	6.68609	6.8178	6.84929	6.87858	6.92984	7.01519	6.89288	6.97604	6.92282	7.0469	6.81077	6.82125
ADRB2	9.43938	9.58718	9.52987	9.12589	9.75189	9.31314	9.95731	9.20789	8.99173	9.25131	9.52055	9.03756	9.88591	9.10697	9.5412	8.98011	9.2965	8.63106	9.44788	8.62132	8.53893	8.7462	9.13707	8.59538	9.07841	8.77735	9.04154	9.51944	9.55164	9.03756	9.42341	9.00241
ADRBK2	6.73965	6.66935	6.79439	6.6585	6.72666	6.71661	6.81676	6.59671	6.82031	6.56377	6.56221	6.79294	6.76874	6.66704	7.2595	6.66796	6.89779	6.74169	6.80116	6.58718	6.66986	6.62803	6.59979	6.72636	6.65504	6.78907	6.62231	6.70025	6.80116	6.58695	6.70025	6.64921
ADRM1	9.45688	9.4057	9.53846	9.80741	9.36073	9.03667	9.43952	9.70557	9.88893	9.68272	9.65704	10.0428	9.75737	10.0039	9.7168	9.77079	9.42169	9.69587	9.38045	9.52989	9.54684	9.23481	9.49376	9.32568	9.66584	9.60646	9.52159	9.49002	9.43116	9.43919	9.18561	9.52209
ADSL	10.6074	10.7961	10.2038	10.4053	10.488	10.6256	10.3555	10.101	10.6092	10.4909	10.2844	10.0615	10.2005	10.0473	10.5953	10.0033	10.5239	10.3641	10.4508	10.6821	10.1696	10.5705	10.7423	10.3018	10.6901	10.2969	10.3358	10.3127	10.5073	10.2454	10.6535	10.3018
ADSS	8.69041	8.4944	8.31315	8.39935	8.69686	8.60378	8.66305	8.22852	8.0692	8.60147	8.71401	8.29485	8.40386	8.54121	8.55768	8.49211	8.68855	8.10805	8.35184	8.33494	8.3105	8.66159	8.54946	8.74593	8.41403	8.6115	8.26322	8.40964	8.45678	8.22499	8.80593	8.55459
ADSSL1	6.91587	6.957	6.96174	6.94107	6.95874	7.03046	7.14419	6.94828	6.98062	6.99646	6.90891	6.9783	6.91284	7.0683	6.88121	6.79583	6.93561	6.98067	6.8848	7.08631	7.08842	6.8886	6.91923	6.88793	7.06069	6.87674	6.87773	6.91698	6.98069	7.05997	6.75834	6.92331
AEBP1	7.07329	7.09331	7.15691	7.81698	6.93163	7.14476	7.08441	7.13017	7.27848	6.96047	6.92105	7.48341	7.16192	7.22974	7.07683	7.31842	6.89779	7.35634	7.01766	7.08473	7.39231	6.87064	7.08522	6.98901	7.36745	6.77742	7.13426	6.99423	7.09908	6.99945	7.04206	7.11058
AEBP2	7.26175	7.16934	7.08286	6.88205	7.82106	7.56597	7.04385	7.0247	7.02924	7.13097	7.18519	6.91508	7.12172	7.01188	7.66786	7.45806	7.11001	7.06417	7.10312	7.59336	6.89145	7.01288	7.25085	7.13128	7.12697	7.08369	6.90536	7.09979	7.39572	7.18742	7.10969	6.98677
AES	11.2587	11.2943	12.0224	11.4923	12.3495	10.8724	10.742	10.8001	12.3248	12.0061	12.0423	12.2412	12.2613	11.9087	11.7223	10.7115	11.2061	10.5606	10.959	11.526	11.0516	10.3632	11.9749	11.6938	11.9283	11.2617	11.1675	11.5799	12.3983	9.94241	11.9384	10.5158
AFAP1	7.26886	7.06021	7.47744	7.43298	7.37036	7.0021	7.8692	7.28752	7.11238	7.48508	7.01178	7.25085	7.28306	7.27903	7.02611	7.45953	7.02654	7.22374	7.50718	7.23541	6.99853	7.56483	7.19864	7.50821	7.41969	7.15467	7.06463	7.05347	7.55894	6.93236	7.42225	7.78866
AFAP1L2	7.04324	7.23928	6.99398	7.08231	7.13655	7.16429	7.09112	7.01868	6.8999	6.85978	7.08806	6.99751	7.02233	6.8552	7.13167	6.80906	7.17682	6.93187	7.03116	6.9116	6.95489	6.99972	7.01522	6.82215	7.13207	7.02548	6.99327	6.98965	7.10256	6.91151	6.92921	6.98331
AFF1	8.08702	7.77804	8.11188	8.11976	7.80294	8.20968	8.25008	8.40341	7.28186	7.84262	8.16998	7.9945	8.20809	8.23901	7.94943	8.23737	7.914	7.72845	7.91634	7.58479	8.07801	8.19854	7.8637	8.09331	7.75398	8.11041	7.46433	8.1403	7.51849	8.57865	7.91985	8.42075
AFF3	6.86899	7.10274	6.96255	7.00588	7.21642	7.15112	6.8647	6.90478	6.85243	7.14387	7.35069	7.22218	6.91944	6.91792	7.38765	7.00055	6.94222	7.0957	6.88294	6.94127	6.92319	7.04186	7.05441	6.86362	7.38456	6.84605	6.79585	6.82126	6.95909	6.68461	7.209	6.96146
AFF4	7.5953	7.28627	7.58901	7.20258	7.24848	7.5275	7.60893	7.40064	6.92783	7.1883	7.77292	7.34945	7.58742	7.51717	7.40906	7.62195	7.56015	7.35214	7.47783	7.11499	7.58911	7.66187	7.24566	7.64363	7.24236	7.41983	7.2962	7.49793	7.24916	7.57221	7.5798	7.81789
AFG3L1	7.62076	7.76809	7.87003	7.72556	7.77313	7.7745	7.62311	7.63657	7.4734	7.51368	7.59191	7.59804	7.64528	7.60655	7.8148	7.74983	7.62962	7.49265	7.57962	7.47759	7.81799	7.85689	7.70034	7.56813	7.64633	7.40079	7.43944	7.49053	7.4161	7.49034	7.69037	7.73605
AFG3L2	8.7411	8.79378	8.24677	8.36255	8.80082	8.73421	8.62927	8.61811	8.62132	8.62879	8.51803	8.59553	8.25759	8.68986	9.07309	8.50759	8.49047	8.8993	9.00741	8.71645	8.55948	8.69099	8.40204	8.10854	8.51803	8.17851	8.6812	8.52059	8.66984	8.49047	8.11134	8.45021
AFMID	6.79829	6.90515	6.93071	7.02138	7.15154	7.10549	6.64671	6.98645	6.88239	6.87262	6.92414	6.93949	6.88377	6.92693	6.781	6.87402	6.92949	6.81687	6.95091	7.06262	6.78715	6.82899	7.03516	6.91635	6.94924	6.93537	6.89998	7.16402	7.06904	6.79009	7.21836	6.83198
AFTPH	8.06145	7.88708	7.9471	8.05096	7.71585	7.88382	8.25031	8.07941	8.25289	8.08766	8.06006	8.04384	7.97615	8.10063	7.93119	8.22487	7.93162	8.53431	8.16448	7.9158	8.24552	8.08416	8.00939	8.0823	8.06011	8.22886	8.33417	8.12553	7.93195	8.27447	7.78247	8.15936
AGA	7.87767	7.82636	7.6105	7.34881	7.92091	8.32064	7.86156	7.39364	7.32798	7.62225	7.99804	7.34288	7.71735	7.28381	7.65783	7.66507	7.58479	7.49533	7.60033	7.32724	7.09732	7.82995	7.93106	7.7803	7.83903	7.51764	7.58036	7.7313	7.61793	7.81626	7.8921	7.5577
AGBL5	7.3864	7.4063	7.64947	7.48296	7.52395	7.1881	7.44469	7.28254	7.58383	7.46809	7.21118	7.50287	7.36005	7.44335	7.1566	7.35255	7.45946	7.40401	7.52323	7.36978	7.41436	7.3251	7.34638	7.53866	7.44186	7.5537	7.51288	7.48862	7.51565	7.28048	7.24278	7.60312
AGER	7.17946	7.09138	7.56879	7.0932	6.99	7.0006	7.44739	7.32448	7.44361	7.3752	7.11006	7.58524	7.2469	7.09112	6.90341	7.26756	7.20396	7.3669	7.14012	7.36327	7.37616	7.31634	6.89817	7.1223	7.15637	7.11167	7.1747	6.87625	7.0974	7.15286	7.13114	7.19972
AGGF1	7.80343	7.75765	7.67266	7.41507	7.92521	8.15244	7.53357	7.53199	7.28732	7.63217	7.83781	7.376	7.51537	7.29532	7.64176	7.39592	7.76161	7.46955	7.68447	7.51015	7.55105	7.90737	7.68382	7.70834	7.72395	7.70144	7.59211	7.69347	7.70641	7.73637	7.83525	7.72874
AGK	8.35102	8.07981	7.94747	7.88163	8.39891	8.29173	8.0594	8.07453	7.32397	7.87479	8.27045	7.77772	8.16908	7.91331	8.22775	7.79984	8.21689	7.7723	8.21403	7.53492	7.82341	8.18939	8.00308	7.73097	8.0758	7.77301	7.73522	7.89646	8.08182	7.82073	7.8674	8.19322
AGL	7.65925	7.45235	7.21411	7.11614	7.81848	7.96232	7.18314	7.14558	7.04157	7.6618	7.66737	6.83199	7.3082	6.98781	7.66034	7.3048	7.61045	7.45509	7.3548	7.5556	7.075	7.25334	7.80936	7.77177	7.54631	7.6685	7.45508	7.7585	7.59671	7.27756	7.8411	7.1075
AGMAT	7.22531	7.59909	7.56846	8.0832	7.50122	7.96303	6.81554	7.47288	8.54342	7.9639	8.06424	7.99249	7.61223	7.85765	8.02025	7.28406	7.52003	7.61303	7.18982	8.2417	7.79465	7.74631	8.33495	7.65654	7.74227	7.33821	7.24997	7.35069	7.44866	7.15868	7.82813	7.15208
AGPAT1	8.43481	8.35042	9.08457	8.71802	8.40234	7.8217	9.06515	8.44516	8.76774	8.77934	8.46632	8.98059	8.56252	8.6476	8.01794	8.00941	8.43511	8.44298	8.37807	8.50111	8.3539	8.08305	8.25578	9.02187	8.3839	9.07681	8.59017	8.82628	8.73547	8.5192	8.29981	8.34719
AGPAT2	8.19601	8.05158	8.3931	8.24172	7.8034	8.20018	7.76316	8.47824	8.6668	8.31085	8.05968	8.37402	8.14215	8.29801	7.87612	8.59228	8.27173	8.40133	8.1022	8.36805	8.24708	8.32552	8.31979	9.17724	8.35105	8.71901	8.41601	8.42181	8.45555	8.65101	8.24625	8.23278
AGPAT3	7.28539	7.11811	7.26634	7.33993	7.19197	7.01316	6.9072	7.22976	7.209	7.33423	7.21476	7.44373	7.25101	7.52924	7.25835	7.26787	7.3238	7.26851	7.27496	7.19329	7.19537	7.15365	7.02201	7.34454	7.41642	7.58601	7.17637	7.44052	7.0317	7.10798	7.30957	7.26378
AGPAT4	8.01868	8.04872	8.06424	7.75921	8.02837	7.99399	8.04564	7.84792	7.63601	7.79642	7.79591	7.71142	8.29733	7.62521	7.78663	8.2672	8.17354	8.08069	8.25447	7.74752	7.98149	7.62383	7.84545	7.59307	8.08973	7.62429	7.76443	8.05391	8.38357	7.95762	7.97954	8.02262
AGPAT5	7.23774	7.24986	7.02215	7.07228	7.29372	7.40491	6.99088	7.02844	7.03157	7.21926	7.40314	6.95972	7.01487	7.03887	7.26684	7.00685	7.2276	6.9553	7.1804	6.99205	7.13754	7.16903	7.32545	7.12645	7.1424	7.04554	7.09818	7.07075	7.00798	7.0753	7.197	7.35171
AGPAT6	6.95516	7.08429	6.8299	7.01309	6.91323	6.91767	7.17009	7.00434	6.88892	7.08607	6.9427	6.9867	7.13407	7.24757	6.90564	7.16557	6.96552	7.05391	7.16934	7.0582	6.96781	6.88756	6.89527	7.24809	6.97809	7.05577	7.11384	7.19905	6.97951	7.29042	6.98474	7.07951
AGPAT7	7.16909	7.24524	7.09509	7.255	7.21046	6.96932	7.30525	7.34167	7.16509	7.23625	7.13223	7.20135	7.2675	7.16831	6.96365	7.03089	7.12618	6.97712	7.13045	7.17703	7.28709	6.97329	7.22151	7.28301	7.20381	7.11333	7.16096	7.07441	7.33688	7.0901	6.86212	7.24218
AGPAT9	9.86237	9.58291	9.11096	9.72744	8.71645	9.70461	9.80086	10.225	9.57852	9.58554	9.43876	9.27642	9.6149	9.52005	8.88031	9.59522	9.61232	10.1665	9.29194	9.7669	10.0259	9.4415	9.77813	10.1198	9.09136	10.0895	10.281	10.0213	9.91085	9.83174	9.21701	9.64541
AGPS	7.86558	7.72678	7.64726	7.63601	7.95195	7.60874	7.6925	7.60055	7.62674	7.7941	8.06599	7.31235	7.58742	7.67238	7.66916	7.7794	8.05555	7.84381	7.78599	7.7202	7.66441	7.83464	7.90646	7.80051	7.8407	8.05091	7.79385	8.00868	7.83537	7.90745	7.77131	7.87864
AGRN	6.82125	6.67434	6.89445	6.85905	6.81768	6.83863	6.98006	6.85633	7.10672	6.8913	6.77196	7.01125	6.89107	7.04885	6.79816	6.70339	6.81914	6.6744	6.73082	6.68531	6.9772	6.65449	6.84008	6.75611	7.00616	6.89805	6.81671	7.35264	7.04545	6.70722	6.9012	6.73138
AGTPBP1	8.47539	8.29078	8.22502	8.48522	8.29875	8.40508	8.43411	8.32264	7.89997	8.21721	8.58109	7.87626	8.03513	8.01408	8.11106	8.3535	8.52813	8.23353	8.28485	8.41237	8.41202	8.40816	8.30706	8.70419	7.97442	9.64152	8.33473	8.32531	8.34116	8.68782	8.36061	9.10447
AGTRAP	9.08823	8.56358	9.02728	9.41003	8.72532	8.9387	9.6211	9.33574	9.32888	9.21603	9.11421	8.97303	8.93059	9.47957	8.6401	9.24612	9.18183	9.32097	9.20248	9.50307	9.2724	8.96584	9.34652	9.88271	8.9524	9.86105	9.54915	9.46325	9.03489	9.71405	9.12303	9.07416
AGXT2L2	7.97049	8.07323	8.61397	8.23098	7.97539	8.10411	8.17699	8.47337	8.08476	8.21514	7.9212	8.31852	8.07657	8.05636	8.02307	7.88401	8.08497	8.22449	8.39949	8.13987	8.29871	8.3019	7.86639	8.1643	8.12876	8.52088	8.12016	8.04166	7.89074	8.29061	8.0327	7.98898
AHCTF1	8.86583	8.44758	8.65218	8.18525	8.50731	8.59557	8.72061	8.88753	8.36512	8.51357	8.69062	8.29154	8.46792	8.20856	8.5886	8.89582	8.4695	8.39771	8.42912	8.83908	8.7757	8.76654	8.081	8.44673	8.10378	8.57135	8.27551	8.05151	8.63899	8.46514	8.29196	8.81185
AHCY	9.39385	9.43897	9.44067	9.42205	9.67165	9.23837	8.96937	9.05646	9.83946	9.29019	9.2611	9.27118	9.30001	9.44173	9.51239	9.12395	9.40757	9.12225	9.05138	9.61891	8.89813	9.15331	9.51149	9.38812	9.65165	9.45653	9.23513	9.30203	9.3096	9.02321	9.38094	8.97996
AHCYL1	10.8378	10.7289	11.1274	10.9634	10.8145	10.3124	11.1266	11.1482	11.1009	10.5817	10.5807	11.3987	11.1433	11.3447	10.7894	10.9544	10.4909	11.173	10.8955	10.5477	11.0246	11.0942	10.5049	10.309	10.649	10.4513	10.7414	10.3338	10.5874	10.7655	10.2725	10.9061
AHCYL2	7.72467	7.54751	7.98117	7.73253	7.81803	7.60148	8.16435	7.79802	7.54371	7.66483	7.71404	7.89495	7.80397	7.85476	7.75472	7.88727	7.75848	7.63655	7.5247	7.64786	7.72352	7.88736	7.39089	7.40704	7.6431	7.4212	7.68046	7.57007	7.71727	7.28301	7.69589	7.76281
AHDC1	7.11379	7.20772	7.33114	7.57622	7.43757	6.91353	7.37979	7.17225	7.9382	7.5233	7.22637	7.95951	7.78106	7.74344	7.17618	7.27463	7.01403	7.1049	7.11879	7.25085	7.05267	6.99392	7.28264	7.05134	7.25493	6.96461	7.04749	7.1531	7.40901	6.85213	7.23289	7.10248
AHI1	7.10312	7.5233	7.13576	7.13833	7.32284	7.3167	7.27327	7.12113	7.0676	7.2566	7.3363	6.94493	7.02231	6.80059	7.23134	6.96259	7.1363	6.99548	7.11773	7.30822	7.13838	7.25532	6.9933	6.79458	7.26786	6.80784	7.16304	7.20366	7.2675	6.98754	7.49513	6.94388
AHNAK	8.74574	8.77184	8.83989	8.58483	8.96092	8.52179	8.88386	8.7015	8.77957	8.64808	8.82058	8.81899	9.03254	9.05576	9.01895	8.86653	8.81773	8.91587	8.89714	8.79605	8.67723	8.63054	8.68588	8.62215	8.73037	8.52861	8.68686	8.76867	8.8184	8.67704	8.99705	8.60652
AHR	9.44625	9.75767	9.66035	9.81687	9.62555	9.84484	9.44553	9.79828	9.99677	9.7213	9.66577	9.98615	9.7973	9.91939	9.97375	9.90973	9.49723	9.8342	9.73556	9.8566	9.79017	9.92962	9.89465	9.56555	9.77904	9.34642	9.78937	9.54981	9.69355	9.77562	9.75829	9.7191
AHSA1	9.20331	9.08149	8.96712	9.18581	9.16319	8.78001	9.22733	9.06302	9.11919	9.34508	9.41139	9.21373	9.4908	9.25055	9.31765	9.20882	9.27988	9.41036	9.22829	9.08171	9.19814	9.07278	9.39078	8.74466	9.25259	8.63027	9.18195	9.27269	9.0474	9.0013	8.86862	9.07416
AHSA2	7.86763	8.47776	8.11862	8.30297	8.02147	8.41596	8.49977	8.18771	8.03091	7.79915	8.09754	8.54123	8.58823	8.28005	8.54488	8.55352	8.04136	7.55722	8.04499	8.1991	8.29609	8.09047	8.33811	8.63826	8.10312	8.03272	8.02147	8.37173	8.23587	8.12284	8.71802	7.78292
AHSG	6.9173	7.05915	6.95852	6.77467	6.90496	6.69191	6.86855	6.93479	6.73799	6.85157	6.84452	6.89015	6.91189	7.01188	7.07897	7.23578	6.98374	7.14016	7.06311	6.69224	6.92136	6.75693	6.80609	6.84183	6.95455	6.80086	6.88436	6.75849	6.83459	6.81373	6.72878	6.80879
AIF1	10.8608	10.6817	10.2012	10.3084	10.4484	10.4488	10.5392	10.3873	10.9215	10.9574	10.6907	10.155	10.0067	10.5892	10.0822	10.1478	10.9556	10.7511	10.2004	10.9148	10.6593	10.7381	10.8129	10.7737	10.5197	11.0068	10.8915	11.1658	10.7923	11.1642	10.7266	10.7523
AIFM1	7.75746	7.68881	7.59087	7.76792	7.65169	7.51171	7.84498	7.74209	7.62641	7.74808	7.65457	7.74397	7.77304	7.87465	7.71185	7.68266	7.51233	7.77008	7.79365	7.57783	7.70604	7.76457	7.52907	7.39574	7.8426	7.62644	7.68964	7.49257	7.5819	7.49254	7.61927	7.75364
AIFM3	6.8265	6.89172	6.72455	6.82252	6.81203	6.54204	6.78937	6.68086	6.70006	6.74406	6.66799	6.88445	6.76186	6.9522	7.15249	6.70685	6.81219	6.77787	6.85036	6.72623	6.57422	6.77129	6.69901	6.94924	6.72621	6.7049	6.92859	6.78671	6.817	6.94206	6.87167	6.94572
AIG1	7.37334	7.34833	7.4157	7.39557	7.30966	7.43763	7.55846	7.3261	7.38164	7.29418	7.39621	7.32393	7.29846	7.41851	7.25068	7.43145	7.55628	7.43579	7.55523	7.65637	7.48969	7.28554	7.41135	7.73687	7.23764	7.72007	7.35997	7.68699	7.35845	7.72987	7.35496	7.37432
AIM1	7.5095	7.43094	7.5867	7.55977	7.38731	7.64836	7.8341	7.5667	7.88706	7.5998	7.75629	7.52053	7.83233	7.90707	7.64747	7.79984	7.36495	7.94621	7.51785	7.51281	7.55959	7.48206	7.87339	7.62925	7.74309	7.62484	7.91824	7.79748	7.39683	7.60227	7.80675	7.65024
AIM2	7.82896	8.09396	7.50533	7.7583	7.89423	8.08579	7.53994	7.95787	8.1473	8.02977	7.6539	7.18707	7.51472	7.47812	7.70604	7.84119	8.0355	7.55149	7.90107	8.00803	8.24757	7.6093	7.9985	8.03864	7.93736	8.23467	7.62899	8.94497	8.15648	8.64822	7.85004	8.10559
AIP	10.165	10.44	10.179	10.2489	10.1779	10.0957	10.2224	10.1161	10.6706	10.2401	10.0565	10.2772	10.0477	10.1971	10.36	9.79128	10.0964	10.0105	9.88217	10.3193	10.029	10.0756	10.3891	9.86273	10.4088	9.83616	10.3453	9.99881	10.3966	9.72331	9.9956	9.41601
AIPL1	6.66864	6.62299	6.55102	6.62594	6.71649	6.62146	6.6684	6.66781	6.68887	6.57524	6.68198	6.72102	6.64777	6.6845	6.95278	6.71146	6.66463	6.66438	6.6512	6.63253	6.69541	6.69424	6.72279	6.65368	6.65161	6.60391	6.70499	6.61056	6.66932	6.66084	6.89787	6.70578
AIRE	9.76015	10.0143	9.89563	9.99289	9.84269	10.1628	9.71458	9.99333	10.2119	9.91041	9.87324	10.2158	10.084	10.1059	10.0986	10.2005	9.7697	10.1394	9.89259	10.0214	10.0262	10.1186	10.0839	9.93491	10.0561	9.66438	10.1076	10.0615	10.0038	10.0351	9.97491	10.0755
AK1	7.74319	7.97839	7.79357	8.03445	7.93043	7.8674	7.61852	7.73669	7.78735	7.41297	7.56988	7.59566	7.95998	7.6636	8.20822	7.90804	7.96758	7.4558	8.17903	7.97318	7.63828	7.46268	7.72305	7.35188	7.64043	7.52003	7.97337	7.92971	7.82182	7.39606	7.79333	7.92247
AK2	8.12647	8.16433	7.91371	8.21891	8.23384	8.14279	8.29643	8.14038	8.2483	8.29369	8.10488	7.96366	8.10358	8.23611	8.36085	8.12013	8.17617	8.17636	8.06314	8.18657	7.99732	8.11982	8.34752	8.12429	8.26591	8.22149	8.3475	8.29342	8.19687	8.07613	8.1635	7.97898
AK3	9.26313	9.22798	8.81244	8.70258	9.20713	9.22465	9.01548	8.61931	8.855	9.06784	9.17427	8.45372	8.66098	8.34171	9.17427	8.57884	9.15465	8.8768	8.7438	8.8555	8.88744	8.702	9.09036	9.24253	9.30998	8.96807	8.98035	8.9643	9.15156	9.08763	9.34306	8.83213
AK3L1	6.8808	6.78491	6.84049	6.96321	6.78384	6.8267	6.8919	6.96728	6.8754	6.79417	6.8702	6.92642	6.81336	6.86044	6.85217	6.80641	6.79101	6.95453	6.89898	6.88705	6.74194	6.87372	6.84699	7.10998	6.85016	6.91274	6.82932	7.00803	6.90072	6.91869	6.90719	6.8287
AK5	6.79021	6.82784	6.92375	6.85782	7.04318	7.25158	7.60589	6.64882	6.92631	7.09667	7.19419	7.19038	7.10633	7.0475	7.08095	6.96932	7.03424	7.05798	7.055	6.85905	6.91869	6.77622	6.85869	6.85016	6.97692	6.90042	6.68972	6.81891	6.90862	6.66418	6.75834	6.83602
AKAP1	6.81686	6.75208	7.07109	6.95075	7.18077	6.98919	6.97708	7.03332	7.13215	7.15617	7.33312	7.35591	7.22749	7.16432	7.12707	6.8438	6.81567	6.75173	6.78786	7.16185	6.90826	6.91601	7.19683	7.08215	6.82731	6.8349	6.85597	7.03407	7.04302	6.83325	7.10174	6.76795
AKAP10	7.50248	7.93938	7.24575	7.83667	7.80064	8.13083	7.98658	8.44014	8.03234	8.42156	7.72973	8.02459	7.74357	7.72328	7.94145	7.3316	7.60463	8.02368	7.47342	8.1824	7.90842	8.20507	7.59012	7.58115	7.35124	7.24149	7.48709	7.43844	7.41709	8.35404	7.76735	8.48948
AKAP11	7.52369	7.65378	7.60831	7.54106	7.89535	8.11397	7.30898	7.46114	7.71726	7.71549	7.82818	7.49495	7.69798	7.47445	7.93931	7.53227	7.51337	7.384	7.54067	7.57798	7.48051	7.64209	7.63525	7.4429	7.7598	7.22942	7.40881	7.53018	7.44911	7.38396	7.86336	7.48631
AKAP13	9.52296	9.42736	9.68699	9.82683	9.41072	9.21005	9.76082	10.0838	9.21439	9.15378	9.19674	9.89447	9.82317	9.69392	9.36378	9.59781	9.12209	9.79445	9.72997	9.17448	9.89471	9.77484	9.01561	8.92103	9.29893	9.09147	9.35156	9.0055	9.11977	9.49626	8.82362	9.69956
AKAP2	6.86111	6.74343	6.77379	6.81506	6.74529	6.86445	6.84316	7.0362	6.86577	6.8392	6.76407	6.72084	6.80862	6.75417	6.70551	6.76653	6.76879	6.84127	6.89111	6.79344	6.77696	6.80546	6.84294	6.7275	6.85803	6.72674	6.81542	6.82784	6.89553	6.87858	6.6946	6.83438
AKAP5	6.92998	6.93895	6.87872	6.93537	6.84507	6.65553	6.69891	6.84043	6.68486	6.7388	6.65069	7.00837	6.87388	7.25583	6.91288	6.89143	6.98779	7.023	7.04325	6.6609	7.02215	6.89682	6.65799	7.01508	6.81279	6.67628	7.21077	6.79048	6.817	7.18174	6.84553	7.0525
AKAP7	7.2803	7.2575	7.00941	7.07309	7.50697	7.50905	7.12095	7.0389	7.02001	7.19485	7.30106	6.98079	7.03997	6.88485	7.18185	6.91308	7.39281	7.01922	7.14455	7.27828	7.02348	7.12237	7.37762	7.48416	7.21362	7.07603	7.06513	7.83171	7.3147	7.10997	7.67928	7.06073
AKAP8	8.92831	8.97248	8.92308	8.81611	8.79277	8.84032	9.05309	8.84932	8.80406	8.65146	8.49415	8.90749	8.80516	8.7573	8.82864	8.64126	8.57494	8.76611	8.83773	8.76856	8.81557	8.90884	8.84688	8.60295	9.12518	8.74153	8.88961	8.54577	8.8505	8.70558	8.73744	8.79763
AKAP8L	8.29157	8.86374	8.9077	8.98972	8.35449	7.88736	8.27302	8.60564	8.92292	8.74336	8.08903	9.16515	8.40373	8.84584	8.20822	8.55137	8.27539	9.10125	8.68	8.64678	8.97318	8.63886	7.95463	8.1	8.35417	8.31505	8.39828	8.30001	8.91123	8.55032	7.92186	8.53754
AKAP9	6.82281	6.74482	6.75288	6.73039	6.68982	6.85518	6.83665	6.7334	6.69527	6.73169	6.84339	7.03046	6.7444	6.72055	7.23408	6.71374	6.84291	6.93618	6.74975	6.7226	6.85742	6.68315	6.78988	6.78485	6.72267	6.74567	6.79939	6.71204	6.75647	6.93496	6.81001	6.92985
AKNA	11.7523	11.5762	12.2084	12.294	11.8562	10.9992	11.915	12.2333	11.8799	12.006	12.1672	12.7926	12.5156	12.3649	11.8648	11.9079	11.6918	11.9515	12.0129	11.6581	12.0629	11.7477	11.6042	11.5599	11.5408	11.1999	11.6126	11.3362	11.6111	11.3341	11.5794	11.9605
AKR1A1	10.1571	10.235	10.2796	10.5014	10.5655	10.2546	10.1485	10.0648	10.583	10.4181	10.2739	10.2677	10.373	10.5912	10.4791	10.1494	10.2894	10.384	10.172	10.2335	10.256	10.228	10.2671	10.0162	10.7378	10.4992	10.2976	10.4913	10.3232	10.1318	10.1836	10.0553
AKR1B1	10.3474	10.5624	10.4728	10.5607	10.7379	9.88529	10.5073	10.3392	10.755	10.7695	10.755	11.0809	11.0257	11.03	10.6938	9.89166	10.3168	10.6051	10.4415	10.3358	10.3034	10.2541	10.4645	9.91634	10.6189	9.82633	10.4354	9.73513	10.4667	9.71868	10.2085	10.309
AKR1C2	6.61445	6.55665	6.8267	6.57756	6.68086	6.63914	6.68719	6.60297	7.04329	7.23533	6.65391	6.55806	6.62825	6.88927	6.61063	6.63598	6.65606	6.93059	6.87141	6.89822	6.5873	6.90791	6.52781	6.58581	6.53862	6.62522	6.70472	6.69436	6.53837	6.54314	6.60409	6.58572
AKR1C3	9.18124	8.80771	8.82276	8.75256	9.64105	8.55602	9.61183	8.11443	8.27092	9.32217	9.62361	8.75141	8.95913	8.76666	8.98458	7.7594	9.73291	9.72176	9.84339	8.84327	8.68217	9.05309	8.83283	8.79053	9.04815	8.67037	9.32707	8.60451	9.67024	7.95148	8.35547	9.74249
AKR1C4	7.3261	7.13142	7.28059	7.1522	7.49767	7.0245	7.34595	6.82458	7.07298	7.57854	7.74653	7.29008	7.29427	7.25804	6.99193	6.89542	7.52372	7.87963	7.67989	7.3297	7.19038	7.29839	7.22067	7.25856	7.28441	7.25295	7.27216	7.2565	7.1891	6.77574	7.39025	7.72205
AKR1D1	13.5586	13.8027	13.6207	13.8595	13.4896	13.8291	13.3993	13.9272	13.8595	13.7357	13.5222	13.9606	13.7895	13.8163	13.9117	14.1159	13.5345	14.0011	13.8163	13.7776	13.9398	14.1087	13.5922	13.4195	13.7718	13.3325	13.8027	13.3826	13.661	13.8929	13.5922	13.9887
AKR7A2	10.1291	10.1006	10.2802	10.403	10.6177	10.0952	10.2919	10.0666	10.4667	10.2571	10.2443	10.4134	10.3555	10.2957	10.5049	9.81444	10.1665	10.3696	10.1782	10.2433	9.96385	10.0312	10.1102	9.9427	10.4107	10.5944	10.4176	10.0764	10.5615	9.95731	9.75189	10.145
AKR7A3	8.03761	8.11436	8.14278	8.17084	8.30903	8.071	8.38218	8.1431	8.40656	8.12914	8.10524	8.28248	8.12928	8.29127	8.40302	8.21609	8.18031	8.17249	8.19386	8.3049	7.92789	7.87212	8.14705	8.02535	8.29358	8.5105	8.42466	8.12483	8.32278	7.96262	7.84669	7.91086
AKT1	11.298	11.2929	11.3465	11.3582	10.8883	10.7453	11.3811	11.2249	11.2302	11.1097	10.8323	11.4193	11.3041	11.1852	11.0404	11.315	11.1378	11.3774	11.1553	11.1191	11.358	11.3669	11.0184	10.835	11.0034	10.6849	11.4437	10.5828	11.2423	10.9654	10.7614	11.2699
AKT1S1	6.97145	6.78853	7.20428	7.05322	7.06151	6.75287	6.97216	7.00233	7.39905	6.94135	6.87174	7.13759	6.93917	7.11351	6.77128	6.95157	7.00024	6.85468	7.05276	6.79344	6.87393	6.79304	6.88503	7.2225	6.79249	7.62719	7.00723	7.13954	7.02665	6.80384	7.0408	6.76795
AKT2	6.78841	6.70477	6.76877	6.8051	6.8183	6.56989	6.64544	6.85325	6.91073	6.8913	6.93002	6.84267	7.01303	6.85923	6.88792	7.00124	6.75978	6.67085	6.86872	6.86088	6.67929	6.73966	6.7137	6.79458	6.76421	6.85343	6.79155	6.70315	6.69367	6.70616	6.69397	6.59581
AKT3	6.87097	7.04432	6.89877	6.96019	6.8948	6.75587	6.81676	6.77158	6.88709	6.92734	7.00913	6.80268	7.03784	6.80572	6.85625	6.72945	6.87242	6.77106	6.80229	6.84699	6.94458	6.78835	7.09697	6.81077	6.95034	6.87542	6.75249	6.86674	6.9499	6.79818	7.04154	6.77007
AKTIP	8.30995	8.44038	8.42675	8.26985	8.3905	8.42696	8.63551	8.33184	7.94658	8.17259	8.88402	8.12037	8.47285	8.09211	8.32443	8.30832	8.40976	8.21909	8.05603	8.6834	8.53394	8.31083	8.90871	8.92764	8.27852	8.11925	8.31459	8.51233	8.30345	8.31626	9.00769	8.41596
ALAD	8.21715	8.03209	7.9214	8.07981	8.11317	8.13653	8.68271	8.18299	7.76715	8.0814	8.04014	7.90409	8.03363	7.99781	8.26204	8.26455	8.28212	8.19774	8.32766	7.85321	8.25289	8.39521	7.60782	7.98558	7.94323	8.17691	8.24943	7.96926	7.95908	8.10708	7.73898	8.32233
ALAS1	6.87726	6.82747	6.86838	6.9177	6.8367	6.89527	7.26878	7.02122	6.91921	6.88303	6.7922	6.99631	6.86684	6.87396	6.83371	6.91676	6.81381	6.9609	6.88218	6.91494	6.82598	6.95186	6.94338	6.826	6.85708	6.96155	7.0056	6.83482	6.81075	7.07258	6.75169	6.87264
ALAS2	10.7159	9.58272	10.6988	10.9373	10.7804	10.4364	10.8077	10.8518	10.1719	10.7011	10.2559	9.97225	9.72988	10.373	10.4752	10.9276	11.6802	9.83489	11.3946	10.5963	10.0649	9.67322	10.1313	11.9319	10.8306	12.2814	11.464	11.9491	11.1434	9.02057	10.8427	10.9396
ALCAM	7.67836	7.64363	7.17389	7.38546	7.85358	8.02168	7.28681	7.22678	7.36226	7.81055	7.90159	7.0687	7.22403	7.14726	7.56454	7.36006	7.83841	7.76288	7.2886	7.74177	7.40989	7.30604	8.09379	7.95245	7.71519	8.16447	7.51191	8.11362	7.67934	7.63629	7.90072	7.29168
ALDH16A1	7.91505	7.92765	8.34381	8.14998	8.26455	7.76443	7.72483	7.97398	8.61496	8.06926	7.95061	8.3773	8.03128	8.19159	8.15592	7.89699	7.73229	8.33387	8.16606	7.96234	7.91284	7.97626	8.15817	7.68911	8.37072	8.00868	8.12189	7.88602	8.39812	7.64398	7.68902	7.99949
ALDH18A1	7.5275	7.54229	7.48899	7.48989	7.44275	7.67286	7.6594	7.49419	7.51922	7.40598	7.34773	7.51271	7.60044	7.53667	7.86277	7.37057	7.37007	7.59771	7.55993	7.38676	7.36374	7.59566	7.25334	7.06496	7.62157	7.14195	7.4535	7.11058	7.52955	7.30313	7.21644	7.71363
ALDH1A1	8.23762	7.81367	8.56762	8.52186	8.80925	7.54145	8.7993	8.27659	7.52291	8.4366	8.95255	7.98574	8.85862	8.63084	7.88372	8.59123	8.39508	8.20705	8.16747	7.60588	7.99206	8.2801	7.70821	8.16592	8.09372	7.87165	8.0916	7.99146	7.90756	8.09824	7.56418	7.80761
ALDH2	9.36371	9.045	9.24429	9.78545	9.4675	8.65503	10.1089	9.42449	8.90587	9.4281	9.44609	9.20506	9.28113	9.87546	9.07278	9.76929	9.02171	9.58318	9.51594	9.57235	9.6578	9.75076	8.88457	9.40706	9.78214	9.89696	9.75189	9.09529	9.12077	9.81254	8.21811	9.61555
ALDH3A2	7.71819	7.95628	7.69864	7.88157	7.78792	7.94066	7.86452	7.81838	7.82024	7.60542	7.74592	7.77144	7.7246	7.61251	7.83448	7.88914	7.80891	7.72948	7.79887	7.81361	7.87251	7.94244	7.68019	7.50006	7.80148	7.73706	7.79168	7.66296	7.6167	7.72815	7.6769	7.68346
ALDH3B1	8.70651	8.56621	8.952	9.33848	8.91074	9.08641	9.36514	9.35401	8.99915	8.72453	8.55615	9.39631	8.60751	9.59598	9.22849	9.63634	9.47743	9.34001	8.96298	8.91313	9.16629	8.99075	8.67886	8.8768	9.04154	8.9489	9.25081	9.01368	8.9537	8.94513	8.05908	8.64678
ALDH4A1	6.95976	6.8715	7.00402	6.98696	6.90787	6.93475	7.22221	7.00973	6.94079	7.09731	6.90543	6.92471	6.93383	7.10583	7.23892	6.8102	6.88767	7.10024	6.90689	6.96829	6.92984	6.91733	6.88475	6.77921	6.97293	7.03974	6.92974	6.82993	6.89139	6.93544	6.73996	6.89301
ALDH5A1	7.3419	7.29868	7.62517	7.42204	7.83471	7.45083	7.87487	7.33821	7.09626	7.38474	7.60035	7.41267	7.59835	7.33594	7.48319	7.33958	7.56121	7.18802	7.64796	7.31556	7.30202	7.29327	7.37948	7.56749	7.53528	8.04242	7.2243	7.49696	7.52093	6.98677	7.36214	7.21481
ALDH6A1	7.40115	7.69251	7.81628	7.88641	7.82635	7.46494	7.37497	7.48556	7.85312	7.70337	7.69892	8.1473	7.81112	7.93675	7.67408	7.63283	7.37224	7.62009	7.45708	7.45061	7.55809	7.61398	7.47775	7.1452	7.51156	7.30467	7.47172	7.57543	7.72606	7.22715	7.32333	7.38201
ALDH7A1	6.85204	6.80048	6.81758	6.85117	6.90331	6.91377	6.85809	6.94924	6.94753	6.88333	6.96284	6.91089	7.04551	6.6988	6.73268	6.65807	6.81577	6.92957	6.92732	6.86804	6.94491	6.84148	6.94663	6.7346	6.86245	6.80943	6.77595	6.83549	6.9629	6.7642	6.7918	6.85605
ALDH8A1	6.99676	7.16484	7.0451	7.06235	6.9944	6.96619	6.99372	6.98368	7.19728	6.90337	6.91759	7.32731	7.27782	7.14321	7.23134	7.22589	7.02369	7.24064	7.08674	7.09605	7.05185	7.19879	7.00159	7.24907	6.95345	6.83352	7.22167	6.97136	7.16896	7.31416	7.30057	7.06161
ALDH9A1	11.7965	11.6791	11.3678	11.8705	12.0563	11.6338	12.0969	12.0515	11.5259	11.5731	12.1462	11.732	12.1041	11.7586	11.9816	11.8144	11.6655	11.7732	11.7444	11.5024	11.6148	12.418	11.374	11.0177	11.626	11.3022	11.6403	11.1112	11.5479	11.6422	11.1541	12.084
ALDOA	11.6526	11.1767	11.819	11.9817	11.2852	10.6593	10.4675	11.7005	11.2131	11.2886	11.2445	11.9606	11.3466	12.2548	11.52	11.5877	11.3422	11.9733	11.5441	11.4557	11.8504	11.8218	11.0803	11.5096	11.7028	12.2583	11.9885	10.9079	10.627	11.7016	10.8327	12.0425
ALDOB	7.7306	8.02507	7.87937	7.23781	7.52829	7.47109	6.75774	8.00109	7.69563	7.75083	7.44538	8.27444	8.02611	7.74344	8.05654	8.04207	7.52703	7.17406	7.79818	7.24657	7.8749	7.63689	7.194	7.90072	7.35503	7.43989	7.22167	7.21296	7.12427	7.44157	7.07503	7.58649
ALDOC	9.09924	8.73299	8.7718	9.35114	9.0535	9.24729	9.03652	9.35631	9.1404	8.68947	8.98222	9.1401	8.83488	8.7983	9.57113	9.36514	9.19973	9.5922	9.4155	8.85806	9.07719	9.7174	8.78351	8.33811	8.96514	8.61436	9.13104	8.18325	8.75771	9.44344	8.31295	9.6573
ALG1	7.22123	6.9944	7.20629	7.18137	7.22054	6.94998	6.94053	7.04171	7.00983	7.18199	7.1538	7.45209	7.25517	7.43307	7.12849	6.99308	7.09477	7.39142	7.36313	7.11411	7.17954	7.05781	7.04864	7.01508	7.22863	7.04554	6.91225	7.10177	7.0798	7.05997	6.80292	7.27882
ALG11	7.01529	6.78653	7.17244	6.94898	7.39898	6.9211	7.08165	6.91727	7.11858	6.99106	7.00964	7.11723	7.22831	6.74287	7.14903	6.9109	6.92679	6.95054	6.80587	7.23531	6.80799	6.90932	6.85131	6.93699	6.75433	6.74652	6.78275	7.27419	6.7967	6.82036	7.05309	6.9335
ALG12	6.90934	6.86219	6.93244	6.91561	7.05256	6.92624	7.14054	6.98273	7.16237	6.96321	6.86051	7.03777	6.94372	6.88293	7.01165	7.06879	6.95496	7.1912	6.95868	7.02062	7.00385	6.94572	7.00779	6.86465	6.96066	6.8807	7.0369	6.97604	6.99646	6.88973	6.80744	6.99069
ALG13	8.27759	8.4432	7.72942	7.8903	8.26359	8.40532	7.82467	7.6765	7.71875	8.09196	8.22152	7.34873	7.75574	7.57614	8.04584	7.8195	8.38218	7.87059	7.96201	8.18796	7.83401	8.27001	8.55504	8.52472	8.03733	8.54408	8.2072	8.40789	7.99017	8.40774	8.295	8.08711
ALG14	6.98877	7.02285	6.95498	6.94482	7.02098	6.9123	6.95008	6.95898	6.89103	6.93823	6.97227	6.85955	6.88355	6.86109	6.95718	6.82871	6.97753	6.93635	7.02191	6.92933	6.91951	6.96749	7.09122	7.13774	7.01189	7.05167	6.95908	7.05241	6.85714	6.91845	7.57288	6.84162
ALG2	6.79021	6.83737	6.84884	6.95187	6.86691	6.91678	6.84244	6.84475	6.83807	6.88825	6.83854	6.81084	6.77782	6.77352	6.75525	6.86051	6.81337	6.68543	6.76763	6.75662	6.86043	6.87491	6.88903	6.76425	6.87492	6.77064	6.8007	6.86674	6.9016	6.83599	6.72815	6.86612
ALG3	8.47661	8.67299	8.48152	8.70258	8.68966	8.76092	8.60838	8.73833	9.04815	8.53426	8.44447	8.96491	8.68	8.85828	9.49619	9.02553	8.58601	9.06002	8.9537	8.74974	8.76726	8.89693	8.42945	8.24884	8.79092	8.64321	8.82812	8.61068	8.96807	8.72677	8.26658	8.82094
ALG5	8.24747	8.32766	8.0917	8.27222	8.86933	8.46783	8.25319	7.98129	8.57361	8.4017	8.76489	8.29834	8.38971	8.40701	8.31281	7.98588	8.35475	8.09727	8.13936	8.68898	8.06473	7.88882	9.02286	9.03853	8.73421	8.81668	8.03802	8.94726	8.88596	8.20774	9.31676	7.82556
ALG6	8.63958	8.47834	8.6608	8.37007	8.98035	9.04373	8.67872	8.5526	8.32779	8.28509	8.80924	8.17837	8.74691	8.17437	8.66003	8.52031	8.53085	8.14191	8.42639	8.5686	8.37663	8.31558	8.44392	8.66366	8.65564	8.58537	8.32595	8.71942	8.64839	8.12553	8.99664	8.29111
ALG8	7.91568	7.93708	8.02903	8.11163	8.1041	7.77063	7.98204	7.90586	8.0044	7.91456	7.94485	8.21522	8.23483	8.21445	8.08191	7.95852	7.81629	8.00336	8.04845	7.86636	7.96394	7.90063	7.93395	7.70891	7.9319	7.75605	7.81653	7.73103	7.81964	7.67398	7.98545	7.98183
ALG9	8.0267	7.96106	7.86933	7.93355	7.92166	7.86549	8.11817	7.91724	8.197	7.88639	7.63955	8.09689	8.1959	7.98558	8.16075	7.9057	7.83233	7.99733	7.91814	7.76385	7.90199	7.87519	7.88901	7.67098	8.03663	7.84225	7.92386	7.50028	7.69259	7.87226	7.85129	8.05794
ALKBH1	8.00078	7.9351	8.06579	8.05667	8.1102	7.74648	7.89397	7.87588	7.73504	7.74527	7.90017	7.91974	7.86543	7.92687	7.89325	7.73721	7.90008	7.89149	8.06453	7.87096	8.00857	7.91006	7.94448	7.84767	8.02758	7.9816	7.91125	7.88907	7.78974	7.78747	7.91085	7.8148
ALKBH2	7.74018	7.89802	7.57396	7.559	7.66049	7.76562	7.46741	7.46204	7.93719	7.70047	7.39327	7.64934	7.52109	7.40039	7.67241	7.45662	7.56901	7.93654	7.84528	7.73276	7.63088	7.78663	7.48871	7.67446	7.82467	7.331	7.81124	7.40209	7.69074	7.40891	7.60994	7.57823
ALKBH3	8.57538	8.69372	8.23178	8.54774	8.94206	8.20441	8.29358	8.30091	8.47522	8.47624	8.40958	8.28023	8.30001	8.38669	8.38477	8.192	8.6258	8.46552	8.30331	8.66612	8.47776	8.65921	8.56443	8.33373	8.7411	8.47073	8.47642	8.44767	8.6165	8.25897	8.76489	8.44372
ALKBH4	7.17942	7.22922	7.21217	7.33487	7.20429	7.17219	7.09969	7.23752	7.38954	7.16366	7.09802	7.29924	7.24446	7.17452	7.2325	7.23578	7.18199	7.26767	7.26507	7.29408	7.0897	7.3955	7.13326	7.0247	7.27909	6.88422	7.33867	7.01783	7.16018	7.21184	6.97236	7.32898
ALKBH5	12.073	12.1559	11.8188	12.0776	12.1509	11.8952	12.1509	11.9816	11.6727	11.7226	11.6811	12.084	12.0943	12.0515	12.2196	11.7922	11.8242	12.0129	12.0652	11.5599	11.7155	12.1695	11.7799	11.3586	11.9891	11.7074	12.0492	11.4044	12.0103	11.6004	11.4784	11.9959
ALKBH6	7.99434	8.30331	7.88405	8.07857	7.85329	8.20271	8.02389	8.16511	8.20005	7.82375	7.88333	8.13031	8.01757	7.98149	8.10187	8.18042	7.94406	8.26911	8.23848	7.92705	8.26003	8.29077	7.70526	7.70336	8.18285	7.6096	8.26378	7.77301	8.03576	8.1025	7.86822	8.22142
ALKBH7	8.07276	8.33449	8.06239	8.31634	8.3203	8.24011	8.23214	8.22628	9.35999	8.33004	8.27785	8.46865	8.18909	8.51506	8.68703	8.09312	8.3049	8.40532	8.37599	8.9602	8.24538	8.20068	8.54386	8.64633	8.56773	8.79486	8.60078	8.16285	8.65261	8.25824	8.54488	8.04775
ALKBH8	7.47372	7.68595	7.23029	7.81338	7.92726	7.35053	7.51393	7.65024	8.35651	7.81682	7.568	7.82846	7.72794	7.91754	7.30392	7.33446	7.59166	7.82902	7.58974	7.55032	7.50397	7.55653	7.77713	7.4589	7.44568	6.98394	7.20623	7.57007	7.82138	7.16903	7.37559	7.75227
ALMS1	7.70309	7.80077	7.56465	8.0666	7.87721	7.32961	7.60293	7.51992	7.9976	7.70725	7.38823	7.7981	7.76393	7.47216	7.80397	7.71735	7.55763	7.75083	7.50515	7.5038	7.53425	7.46881	7.31909	6.91513	7.45172	7.19627	7.52321	7.14223	7.29185	7.07182	7.04569	7.61971
ALOX12	7.95492	7.16316	8.54928	9.37007	8.41969	7.07581	8.36784	7.89655	7.56749	8.08557	8.27125	8.29157	7.59763	8.41998	7.36938	7.84808	7.74227	7.79818	7.94355	8.07781	7.59461	7.57833	7.76898	8.29371	8.14346	9.0751	7.91567	8.3363	8.00248	7.88273	8.15101	8.45534
ALOX15	6.99307	6.85018	7.30824	7.07756	7.06632	6.79231	6.9337	6.89936	7.16927	7.30713	7.12462	6.99751	6.91071	7.08854	6.92081	6.90906	7.21881	6.74227	6.85766	6.75124	6.94059	7.00957	7.10783	6.79015	6.87748	7.02897	7.24409	7.14127	6.90411	6.88484	7.01344	6.74163
ALOX5	13.0233	12.5574	12.8959	13.0185	12.1482	13.2436	13.6046	13.4557	12.2166	12.5838	12.6755	12.4595	12.494	12.8586	12.7768	13.2836	12.9166	13.3147	12.8874	12.479	13.446	13.6662	12.2591	12.7171	12.5215	12.8631	13.1094	12.082	12.2574	13.8429	12.0699	13.8595
ALOX5AP	13.9529	13.8163	13.7593	13.8857	12.8915	13.5651	14.5836	14.4405	13.4195	13.3369	13.5651	13.5849	13.722	13.6157	13.2528	13.7718	13.8712	14.1655	13.8857	13.8857	13.9606	14.1522	13.8291	13.9529	13.5128	13.8488	14.0011	13.4662	13.7654	14.3066	13.2436	14.3611
ALPI	6.82561	6.8966	6.74877	6.77604	6.75762	6.74191	6.81016	6.68249	6.72255	6.88825	6.65547	6.73298	6.76186	6.79612	6.77363	6.62117	6.84098	6.93059	6.8761	6.5673	6.82092	6.80889	7.06313	6.83017	6.76752	6.82174	6.84316	6.73925	6.74164	6.81624	6.82344	6.82982
ALPK1	10.1687	9.36465	10.0741	9.9427	8.44463	10.2732	10.0444	10.7467	9.60911	9.18711	9.51306	9.59915	9.5819	9.29859	9.05536	10.2732	9.99499	9.70263	9.7199	9.97438	10.6108	10.0378	9.60744	10.2593	9.51056	10.1749	9.78824	9.97681	9.72016	10.7613	9.49841	10.5429
ALPL	12.3579	12.0544	12.4157	11.5272	9.0628	12.6795	12.8551	12.4496	11.8665	11.7564	11.8705	10.6244	9.87169	11.4495	11.582	12.4031	11.9544	12.479	11.8541	11.5979	13.0833	11.8882	11.1964	11.671	11.2603	11.9057	12.2697	11.1226	11.8585	13.7776	11.2244	13.5533
ALPP	12.2261	13.0144	12.5277	12.8372	12.1462	12.7171	11.7503	12.8796	13.2355	12.9859	12.4982	13.1411	12.9123	12.9831	13.0395	13.2706	12.3338	13.1278	12.7534	13.0656	13.046	12.8796	12.9359	12.3794	13.0088	11.9959	12.9831	12.3023	12.8001	13.0233	12.7575	12.7044
ALPPL2	7.10442	7.16212	7.07445	7.13582	7.19055	6.98024	7.24582	6.98783	7.21342	7.06595	7.21456	7.02163	7.16333	7.22806	6.88434	7.06353	7.18454	7.09217	7.15689	7.11637	7.13946	7.02458	7.20351	7.25389	7.23994	7.39425	7.08021	7.5493	7.0449	7.16605	7.14427	7.04671
ALS2	8.08305	8.17743	7.85943	7.96456	8.13891	8.19562	8.42984	8.03562	7.54159	7.86512	7.96969	7.75807	7.98171	7.97227	8.00478	8.02638	8.06051	7.94775	7.85129	8.01221	8.06276	8.40656	7.6599	8.02368	7.83968	7.74051	7.94972	8.01221	8.12378	8.0553	8.50234	8.11562
ALS2CR13	10.0048	9.37854	9.13212	9.36346	10.1988	10.3733	9.39582	9.06654	9.65227	9.60253	9.75538	9.20331	9.58496	8.9796	10.0659	9.65623	9.73539	9.27704	9.20484	9.772	9.13278	9.44732	9.49246	9.79929	9.82019	9.44449	9.07471	9.94141	9.46777	8.54185	9.86724	8.91833
ALS2CR14	8.12914	8.65411	8.2867	8.66231	8.05147	8.55277	8.32961	8.83504	9.52819	8.79053	8.17782	9.5412	8.74737	9.38643	8.84049	9.30276	8.29345	9.32685	8.45118	9.13575	8.77634	8.51749	9.09337	8.96807	8.86194	8.30972	9.17832	8.65445	8.63872	9.22046	8.81912	8.57394
ALS2CR2	12.5586	11.7058	13.0346	12.4692	13.0833	12.5999	13.1696	12.6481	12.418	12.6625	12.0699	12.5655	12.3907	12.7273	12.4099	12.7679	13.4725	11.9975	13.3768	12.4267	11.1202	11.7781	11.8882	13.2791	12.2502	13.661	12.9079	13.4044	12.9503	10.7453	12.5784	11.9626
ALS2CR4	6.97464	7.01403	6.67963	6.78391	6.94937	6.98783	6.88736	6.76526	6.78655	6.85331	6.88927	6.83395	6.91866	6.77987	6.8094	6.8438	6.92586	6.79753	6.83368	6.9138	6.66449	6.80889	6.97089	6.66243	6.8287	6.74431	6.7472	6.88448	6.95482	6.74312	6.79909	6.81055
ALS2CR8	6.96128	6.80043	6.90944	6.74649	6.96477	6.95308	6.77753	6.77313	6.69842	6.7388	6.87831	6.72788	6.80958	6.78786	6.86377	6.68499	6.79101	6.70444	6.81504	6.80282	6.7633	6.83757	6.94568	6.86465	6.83811	6.64003	6.75894	6.82909	6.9625	6.67441	7.20202	6.87167
AMAC1L2	6.67455	7.00207	6.87764	6.87886	6.82018	6.84427	6.79708	6.72732	6.83967	6.94358	6.83411	6.86117	6.84176	6.77007	6.65935	6.79054	6.79354	6.89362	6.73335	7.00055	6.85342	6.93178	6.80169	6.69935	6.87247	6.87828	6.79544	6.8117	6.91194	6.70381	6.68792	6.92101
AMACR	7.22737	7.09636	7.1427	6.95285	7.00755	7.28267	7.09715	6.97608	6.93677	6.98796	7.08552	6.96638	6.91472	7.04643	7.03719	6.92952	6.9332	7.02236	7.11367	7.21239	7.0977	7.15866	7.01202	6.92299	7.0117	6.95296	7.03465	6.90091	6.90058	6.87491	6.96144	7.09488
AMD1	9.50741	9.62772	8.89642	9.03033	9.00958	9.39197	8.95904	8.98603	8.79374	9.50295	9.69688	8.76603	9.32762	8.75726	9.03852	9.16028	9.63907	9.33015	9.16413	9.53706	9.16144	9.62286	9.46672	9.71174	9.1255	9.26588	9.33138	9.29539	9.31172	9.46422	9.59904	9.39241
AMDHD1	7.04818	7.29382	7.07174	6.93284	7.44449	7.24545	7.06549	6.89797	7.31618	6.92856	6.91979	6.97599	6.85739	7.10258	7.08291	7.11895	7.15048	7.17114	6.90877	7.23201	6.95965	7.01185	7.02252	7.2707	7.06069	6.95458	7.05575	7.19376	6.96644	7.23621	7.39105	7.02654
AMDHD2	7.84528	8.06298	8.0365	8.45812	7.86697	7.82375	8.01061	8.46236	8.50759	7.97398	7.82833	8.31886	7.93355	8.4007	8.17984	8.07059	8.09779	8.45401	7.95781	8.21476	8.57218	8.10844	8.1927	8.42713	8.09576	8.22204	8.15736	8.28182	8.40656	7.8753	8.04118	8.24185
AMFR	7.93257	8.08844	8.5026	8.08591	7.71328	8.30668	7.36184	8.01658	7.93304	7.53703	7.7559	8.20765	8.19274	8.14024	8.0691	8.26679	8.39446	7.66292	8.3223	7.91394	7.86955	8.40822	8.04581	8.68306	8.16004	9.16604	8.01785	8.43799	7.79049	8.0663	8.35048	7.82612
AMICA1	13.2749	13.1234	13.4153	13.2706	12.2529	12.9596	13.7718	13.6538	12.8108	12.618	12.8149	12.8041	12.4818	12.8796	12.6063	13.0969	13.136	13.6411	12.995	12.8915	13.5689	13.7432	12.618	12.7847	12.6518	12.9	13.4092	12.5215	12.8074	13.661	12.4562	13.8163
AMIGO1	6.90789	6.87383	6.87054	6.9772	6.76869	6.86202	6.87024	6.95088	6.80958	6.76869	6.833	6.93858	6.94449	6.98142	6.98687	6.82747	6.93837	6.88422	6.93867	6.82344	6.89703	6.94977	6.85323	6.74643	6.88418	6.80375	7.07217	6.8955	7.12288	6.9032	6.8732	6.77787
AMMECR1	7.11626	7.24522	7.24585	7.19893	7.42845	7.3477	7.11514	7.0941	7.46062	7.32264	7.30194	7.26953	7.40232	7.12496	7.46748	7.19131	7.08471	6.97255	7.15249	7.27738	7.07505	7.09266	7.19469	7.08464	7.20393	7.12766	7.00229	7.22044	7.42615	6.96629	7.18584	7.03891
AMMECR1L	7.38654	7.33571	7.46192	7.28059	7.38214	7.56401	7.58561	7.47931	7.22071	7.41679	7.61588	7.33446	7.34552	7.36036	7.39724	7.36383	7.3277	7.21615	7.33753	7.29289	7.23309	7.3526	7.62225	7.43723	7.53265	7.35329	7.63102	7.40635	7.47109	7.47682	7.59451	7.36031
AMN1	7.08781	7.05331	6.94496	6.97902	7.15824	7.48499	7.24269	7.38267	7.09293	7.09802	7.12618	6.93949	7.11232	6.82162	6.91714	6.89977	7.02301	6.94249	7.02645	7.14599	6.95358	7.1006	7.28113	7.6359	7.16648	7.19109	7.1467	7.18839	7.22926	7.26392	7.43062	7.13271
AMOT	7.04545	7.08653	7.36682	7.08055	7.10003	6.97354	7.18823	7.20947	7.04912	7.10349	7.05681	7.13962	7.12248	7.21516	7.06214	6.94166	7.04671	7.23178	7.21328	6.90283	6.93163	7.01036	6.93504	6.65132	7.10539	6.77196	7.11712	6.90804	7.08362	6.94406	7.24537	7.09396
AMPD3	7.10766	7.11712	7.12737	7.00514	7.02444	7.37644	7.5634	7.19468	6.88892	6.93337	7.0942	6.92856	6.88821	6.95119	6.8807	6.94358	7.19642	6.9622	7.09354	7.02492	7.17954	7.11463	7.1006	7.16205	6.96365	7.47426	7.09037	7.10396	7.08467	7.28117	7.11143	7.17176
AMT	7.71142	7.88241	8.08711	7.96988	8.01559	7.89551	8.21438	8.40562	8.25732	7.61913	7.51953	8.61278	8.10567	8.00016	8.12239	8.29884	7.49674	8.40474	8.18758	7.88273	8.34562	8.21933	7.45344	7.39161	8.29665	7.40491	8.07548	7.36536	7.92843	8.18299	7.42169	8.05363
AMY1A	7.58447	7.67546	7.79603	7.88396	7.78933	7.91271	8.06239	8.32369	8.39066	8.18299	8.29682	8.41493	8.5602	8.66444	8.45472	8.50665	8.1356	8.39921	7.41085	8.25304	7.54352	7.49533	8.229	8.22058	7.77027	9.18528	8.16087	7.81894	8.18926	8.24677	7.92284	7.774
AMY1B	6.98103	6.91164	6.98668	7.05922	7.01064	7.06312	7.17016	7.17773	7.11113	7.17965	7.21657	7.33544	7.15482	7.34559	7.26698	7.21168	7.03612	7.22653	6.9145	7.05235	7.09324	7.0515	7.14009	7.21723	7.04989	7.23633	7.20651	7.12381	7.02585	7.2359	6.90556	7.12915
AMY1C	12.618	12.4299	12.7459	12.6978	12.3338	12.5127	12.5706	12.5898	12.4267	12.6651	13.0785	12.9503	13.1318	12.9661	13.0185	12.8714	11.8562	12.5973	12.5156	12.4692	12.3731	12.6213	12.904	12.3944	12.5187	12.2166	12.6795	12.3766	12.5004	12.4299	12.7492	12.61
AMY2A	7.96402	7.8619	7.95361	7.79623	7.95613	8.08768	7.94541	8.00438	7.61313	7.67019	8.00248	7.79642	7.66952	7.87187	7.91634	8.09312	7.62013	7.66205	7.66633	8.23737	7.9251	7.72886	8.03162	8.048	8.14852	7.64812	7.56169	7.70761	8.12063	8.08291	8.53546	7.97563
AMY2B	6.90098	6.84314	6.99421	6.84999	6.98498	7.15082	6.95585	7.01663	6.88841	6.98054	7.09548	6.94261	6.92712	6.91298	7.04227	6.94623	6.93944	6.76925	6.87932	7.16398	6.90955	6.89551	7.06773	7.23684	7.06471	6.99577	6.91179	7.08433	7.02274	6.9341	7.28396	6.91934
AMZ2	10.7777	10.8322	10.8367	10.6264	11.0053	10.6082	11.2269	10.4964	10.54	10.7673	10.702	10.5797	11.1946	10.7031	10.776	10.44	10.6092	10.5723	10.5924	10.8431	10.6369	10.6193	10.7379	10.7467	10.9476	10.5915	10.7312	10.4005	10.7621	10.5977	10.9552	10.6821
ANAPC1	8.33886	8.27841	8.57472	8.27515	8.33669	8.20817	8.5662	8.42455	8.10014	8.39113	8.22556	8.48841	8.43997	8.42125	8.26547	8.27501	8.36078	8.40776	8.46718	8.25109	8.55654	8.25121	8.19898	8.06793	8.34995	7.90729	8.40315	8.00207	8.06788	8.12395	8.2292	8.49126
ANAPC10	7.73355	7.49064	7.03283	7.29197	7.71875	7.78302	7.2236	7.0475	7.33906	7.61176	7.68902	6.99343	7.34896	7.24677	7.5953	7.2276	7.63718	7.26384	7.41356	7.4271	7.38877	7.32787	7.80688	7.65552	7.56879	7.63102	7.32564	7.52881	7.46625	7.40891	7.73229	7.39215
ANAPC11	8.51831	8.7237	8.13892	8.43586	8.4329	8.60116	8.79732	8.40998	8.80345	8.33032	8.18488	8.28195	8.21329	8.42513	8.53982	8.48841	8.53254	8.67556	8.65864	8.61401	8.52334	8.65531	8.50097	8.5309	8.46681	8.63748	8.77112	8.73368	8.65797	8.93262	8.53274	8.4687
ANAPC13	10.8322	10.8454	10.5276	10.4142	10.7683	11.0703	10.6596	10.4743	10.2376	10.7939	10.823	10.3577	10.4919	10.3155	10.9625	10.7869	10.7782	10.6988	10.8686	10.9202	10.4168	11.0738	11.2508	10.8755	10.6535	10.8699	10.5924	10.6305	11.0817	10.8065	10.9735	10.8981
ANAPC2	7.17462	7.12124	7.36975	7.20045	7.09306	6.99011	7.09379	7.16393	7.39557	7.20048	7.05303	7.53706	7.32856	7.34073	6.90564	7.09417	7.07595	7.3829	7.42246	7.19055	7.23042	7.21652	6.92425	7.06251	7.31527	6.98165	7.20492	6.93504	7.20739	7.02833	6.88795	7.1127
ANAPC4	9.48559	9.48997	8.85413	8.76264	9.40595	9.51922	9.27849	9.21885	8.50214	8.89763	9.06904	8.69136	8.80582	8.59524	9.24512	9.01811	9.08055	8.92654	9.2905	8.9086	8.99188	9.41386	9.03019	8.8535	9.35208	8.89422	9.24952	9.05812	9.17007	9.32006	9.2824	9.19779
ANAPC5	11.1019	11.2994	11.2253	11.2879	11.3771	10.7993	11.3974	11.0246	11.0817	11.188	11.0644	11.5425	11.3063	11.3035	11.2472	11.0429	10.853	11.2946	11.1393	11.0618	11.0065	11.1643	10.8974	10.6438	11.2377	10.8051	10.8519	10.8955	11.0765	10.7502	11.0792	10.9016
ANAPC7	7.19964	7.12403	7.13811	7.19387	7.18708	7.00545	7.01897	7.16726	6.86897	7.27439	7.274	7.18673	7.22197	7.18536	7.35496	7.20575	7.19457	7.29457	7.12699	6.89822	7.39116	7.25919	7.17333	7.14355	7.1255	7.12036	6.93629	6.95883	6.72422	7.0837	7.01426	7.32306
ANG	7.80974	7.74245	7.62367	7.61505	7.66355	7.46737	8.00254	7.65447	7.65212	7.52431	7.54446	7.51202	7.67111	7.86547	7.54162	7.6312	7.88568	8.11508	7.9475	8.06763	7.87647	7.81014	7.93982	7.9165	7.84005	8.08578	8.17302	7.70303	7.95116	8.2041	7.25731	7.98503
ANGEL1	7.92186	7.88963	7.90159	7.92535	7.84434	8.12189	7.8952	7.77813	8.09702	7.86028	7.81463	8.10584	8.09505	8.01983	8.25798	7.78331	7.74801	8.05862	7.98056	7.94124	7.82276	7.77257	7.77854	7.45191	7.98164	7.8172	7.88345	7.65418	7.89357	7.49579	7.68358	7.77824
ANGEL2	9.87671	10.0239	9.55549	9.02429	10.1453	10.5082	9.36465	9.16886	9.25055	9.38792	9.69925	8.77878	9.37891	8.89666	9.6247	9.13804	9.73049	9.16441	9.56447	9.73078	9.26722	9.72812	9.90164	9.81065	9.89498	9.41219	9.25954	9.93342	9.72847	9.67717	10.1952	9.35379
ANGPT1	7.18448	7.05322	6.85794	6.86094	6.8897	6.84991	6.92295	6.90829	7.05968	6.88521	6.96269	6.88331	6.97182	6.7438	6.75586	6.7525	6.99245	7.01936	6.92821	7.23785	6.89603	6.89371	6.93795	6.88587	6.90463	6.99415	6.79926	7.06263	7.00068	7.04549	6.82808	7.00932
ANGPTL4	6.94274	6.56539	6.80555	6.98979	6.90496	6.82313	6.84025	6.86637	6.66078	6.74775	6.88626	6.93949	6.88377	6.97538	6.77017	7.02222	7.02524	6.9394	6.96349	6.84179	6.8301	6.78592	6.84828	7.01152	6.89087	6.91194	7.14907	6.81667	6.78283	6.93496	7.14755	6.83889
ANGPTL6	6.96335	6.99162	6.8299	6.95511	6.82815	6.98238	6.93968	6.9933	6.82392	6.82667	6.75582	7.26381	6.82635	6.89424	6.89569	6.74751	6.82561	6.98987	6.87141	6.81294	6.96988	6.93472	6.93504	6.79983	6.88898	6.80915	6.67087	6.81667	6.92101	6.73682	6.74049	6.63958
ANK1	6.7943	6.81062	6.92693	7.17219	6.90826	6.72881	7.43525	7.02034	6.93865	6.79933	6.88825	7.09563	6.97349	6.96082	6.91613	7.01276	7.00271	6.81195	7.06237	6.82532	6.77824	6.75938	6.87155	6.92825	6.86155	7.81157	7.01433	7.28627	7.01779	6.72324	6.85464	6.884
ANK3	6.92429	7.05559	6.91465	7.04134	7.02543	6.8607	7.02654	6.88798	7.15395	6.95641	7.05028	7.08784	7.02535	6.84204	6.83042	6.72788	6.8481	7.00701	7.0361	6.9551	7.07558	6.83343	6.8297	6.81077	6.95673	6.74	6.73919	6.75413	6.87913	6.7049	6.80794	6.97401
ANKAR	7.28173	7.56659	7.46976	7.46932	7.58803	7.59326	7.1967	7.26463	7.33153	7.49214	7.61892	7.5773	7.49097	7.4208	7.74051	7.36383	7.40256	7.11547	7.35214	7.39152	7.48374	7.26507	7.51573	7.39428	7.62157	7.34796	7.22668	7.39518	7.20152	7.36757	7.77257	7.3792
ANKDD1A	7.486	8.23336	8.18227	8.57767	8.24639	7.25368	8.57783	7.60055	8.19139	8.64879	8.56607	7.91284	7.14442	7.90917	8.19022	7.4456	8.51473	8.2013	8.12119	8.26861	8.70691	7.60555	8.41361	8.45442	8.40325	7.17618	8.11746	9.36708	8.63192	8.70275	7.56791	7.75648
ANKFY1	8.20307	8.28035	8.31567	8.48024	8.09406	8.19923	8.53789	8.56992	8.2828	7.89392	7.93329	8.53357	8.46899	8.51118	8.27956	8.55156	8.20206	8.3123	8.35592	8.01625	8.56127	8.58395	7.90393	7.94592	8.31476	8.00632	8.09001	8.46072	8.04983	8.61256	7.86038	8.58758
ANKH	6.95831	7.03862	7.0108	7.03183	6.95182	6.7097	6.84648	6.85715	6.81551	6.84475	6.94455	6.94825	6.95052	6.87032	6.98243	6.91078	6.78787	6.94286	6.86054	6.74551	6.94649	7.00336	6.86741	7.03659	6.88068	6.89778	6.76579	6.91303	6.84828	6.89384	7.01912	6.87402
ANKHD1	8.71285	8.43528	8.60014	8.76629	8.43231	8.52961	9.15314	8.96754	8.13834	8.30051	8.49511	8.76629	8.75592	8.63425	8.63798	8.7279	8.3053	8.35077	8.43964	8.38915	8.8816	8.86337	8.29333	8.20797	8.42032	8.21166	8.33892	8.07259	8.28648	8.35589	8.12201	8.84529
ANKHD1-EIF4EBP3	7.65232	7.68422	7.68412	7.69958	7.32889	7.20953	7.83139	8.03079	7.86753	7.68709	7.32036	8.01782	7.64134	8.00954	7.5514	7.85765	7.49503	8.31794	7.74294	7.63802	7.69521	7.68517	7.31679	7.62694	7.49549	7.47858	8.05894	7.48394	7.452	7.93856	7.29474	7.51254
ANKK1	6.76424	6.96978	6.82031	6.74189	6.82733	6.73762	6.65456	6.77897	6.88086	6.72979	6.76407	6.77111	6.74556	6.78902	6.92572	6.70516	6.66868	6.7226	6.73669	6.72075	6.85038	6.83757	6.925	6.63025	6.91267	6.72055	6.65003	6.67062	6.76327	6.67178	7.20285	6.83198
ANKMY1	8.09934	8.51036	8.43341	8.34575	8.53175	8.39298	8.44092	8.09143	8.27976	8.05722	7.82649	8.35027	8.47796	8.11288	8.3149	8.13864	8.22686	8.41298	8.60146	8.34415	8.42653	8.96958	8.42137	7.93666	8.79922	8.00109	8.47907	7.85141	8.44204	8.48132	7.93591	8.26397
ANKMY2	7.91244	8.06383	7.94491	7.66457	8.31114	8.15406	7.87926	7.78588	7.53028	8.11893	8.34575	7.62344	7.87738	7.61575	8.15348	7.81677	7.98069	7.86135	7.88793	7.69317	8.05038	7.83743	8.24375	7.76905	8.25629	7.75227	7.68778	8.14852	7.95797	7.86842	8.3173	7.88512
ANKRA2	8.58064	8.70475	8.62637	8.50353	8.66477	9.13419	8.43165	8.33883	8.18243	8.24863	8.52105	8.0824	8.65058	8.22987	8.48535	8.60748	8.38978	7.92775	8.40856	8.34602	8.31578	8.49872	8.65952	8.32092	8.37291	8.06222	8.27413	8.28494	8.31043	8.61699	8.90122	8.58319
ANKRD10	8.03469	8.20434	8.02404	8.10123	8.49719	8.74528	8.27111	7.91257	7.70118	8.24348	8.59132	7.80951	8.39956	7.80244	8.27906	8.05777	8.33483	7.39251	7.7723	8.00561	7.87892	7.83992	8.68397	8.49634	8.21474	8.02105	7.81569	8.38844	8.31014	8.38982	8.80606	7.88109
ANKRD11	9.3116	9.33764	9.20331	9.12003	8.78001	9.36601	9.56762	9.85488	8.64511	8.66704	8.95412	9.33659	9.38739	9.07739	9.72331	9.73764	9.168	8.98499	9.30001	8.93644	9.5943	9.49132	9.2468	8.90202	8.94631	8.70057	8.97227	8.47352	8.76774	9.40842	9.00504	9.4979
ANKRD12	8.98164	8.86337	8.30297	7.9298	8.88207	9.75706	8.23424	8.09143	7.77171	8.74417	9.20663	7.55949	8.22686	7.61793	8.63408	8.3234	8.85312	8.41755	8.65261	8.76409	8.32711	8.92915	8.98203	8.80603	8.65847	8.46137	8.54828	8.86651	8.89544	9.00044	9.11851	8.83504
ANKRD13A	11.3771	10.83	11.3827	11.2527	10.6535	11.2231	11.7016	11.6412	11.2126	11.0997	11.0671	10.911	10.8765	11.1849	10.8259	11.5695	11.1905	11.325	11.0351	11.0876	11.6388	10.9892	11.0539	11.1338	10.7858	11.3084	10.9378	11.2108	11.1374	11.1266	11.0779	11.3841
ANKRD13C	7.0989	7.02032	6.94681	6.94107	7.27909	7.27299	7.05125	6.97103	6.80789	6.98106	7.25068	6.9091	6.99908	6.86465	6.98985	6.95673	7.0566	6.82577	7.03399	6.98325	7.00701	7.03176	7.26799	7.07075	7.02505	6.99687	6.91739	7.09673	7.21166	6.80239	7.18239	6.88292
ANKRD13D	7.79066	7.78939	7.91055	7.93547	7.5081	7.64828	7.55431	8.04672	8.0532	7.76471	7.47744	8.15555	7.89755	7.92759	7.55195	8.09291	7.76875	8.02156	7.85241	7.76924	8.02209	7.88251	7.59569	7.77305	7.56749	7.60818	7.74452	7.61493	7.5948	7.77193	7.36242	7.84324
ANKRD16	6.96546	7.02317	6.9935	7.09024	7.02797	7.01629	7.01629	7.01165	7.15541	7.0183	7.0107	7.07207	7.01519	7.05024	7.0371	6.92739	6.9262	7.02649	6.92927	7.05364	7.03513	7.03138	7.08078	6.89671	7.0695	6.96768	6.98761	6.87015	6.98078	6.90642	6.95085	7.10471
ANKRD17	7.39264	7.29625	7.63628	7.39257	7.54456	7.38425	7.61978	7.56539	7.19759	7.40948	7.56014	7.46735	7.585	7.52226	7.41469	7.5138	7.35105	7.39211	7.46125	7.19712	7.42199	7.4887	7.20807	7.34238	7.33663	7.36536	7.28088	7.31089	7.253	7.25	7.30035	7.45119
ANKRD20A1	7.77192	8.06665	8.18009	7.37008	8.2103	7.15917	7.42752	7.5585	7.17298	7.96463	7.35182	7.5867	7.86975	7.20975	7.50707	8.08636	7.59801	7.3888	7.50108	7.21101	7.97247	7.81032	7.27291	7.26886	8.10012	7.26617	6.98376	7.3503	7.62514	7.31745	7.29055	7.77338
ANKRD22	7.16068	7.15075	7.22562	8.25904	6.89725	7.91022	7.37149	8.48203	7.72841	7.23977	7.0467	6.83532	7.14248	7.12502	7.13974	8.32525	7.74949	7.3833	7.05735	7.20406	8.13133	7.23076	7.70585	8.51198	7.96187	9.58962	7.83118	8.8476	7.70835	9.28568	6.91231	7.91132
ANKRD24	6.90029	6.91673	6.93806	6.88078	6.83818	6.83602	6.91944	6.90877	6.82914	6.8913	6.8598	6.88445	6.88518	6.91415	6.87122	7.00224	6.85487	7.09217	6.91779	7.07897	7.09326	7.05023	6.74065	6.82448	7.00803	6.78329	6.92731	6.70487	6.95375	6.79355	6.73431	7.04329
ANKRD26	6.889	6.957	6.79926	6.91417	7.02543	7.18372	6.71521	6.65618	6.76678	6.85331	6.92282	6.74322	6.83586	6.80059	6.80609	6.6278	6.90162	6.81797	6.8798	6.82532	6.98921	6.94572	6.87831	6.99646	7.12043	6.83352	6.76149	6.88075	6.85724	6.76354	6.80103	6.91612
ANKRD27	7.05872	7.07865	7.08757	6.97651	7.22555	6.97495	7.16726	7.06607	6.93417	7.31092	7.16074	7.1242	7.17212	7.09617	7.04462	6.84908	6.95586	6.97599	7.03326	7.1398	6.94267	6.98067	7.23358	7.13495	7.03394	7.2818	7.06858	7.11923	6.91505	6.9091	7.18581	7.15464
ANKRD28	7.7739	7.93265	7.97038	7.75051	7.79802	7.5581	7.76493	7.49693	7.72605	7.65116	7.73738	7.64043	7.59451	7.3772	7.8895	7.56152	7.62013	7.63109	7.75564	7.55538	7.64534	7.49605	7.78159	7.70734	7.75236	7.61153	7.53921	7.80792	7.77324	7.88549	7.88639	7.7804
ANKRD30B	11.6562	12.3106	12.228	12.6443	12.0203	12.3704	11.3987	12.5524	12.8714	12.4299	12.0203	13.1141	12.7207	12.9749	12.6682	12.8267	11.7905	12.9236	12.2998	12.4855	12.4127	12.5127	12.5004	12.0891	12.3427	11.374	12.5655	11.9471	12.3944	12.1977	12.5655	12.239
ANKRD32	7.05427	6.9414	7.1367	6.93318	7.13587	7.19715	7.21078	7.15127	6.98391	7.06531	7.30001	6.98476	6.99778	6.99386	6.93549	6.97015	7.16798	7.0781	6.96577	6.81222	6.99174	7.02092	7.18162	7.20862	7.09804	7.05975	7.21868	7.2914	7.07792	7.05277	6.86892	6.96276
ANKRD33	7.62214	7.3826	7.58182	7.73253	7.39703	7.5158	7.62254	7.93771	7.54014	7.43652	7.28872	7.52602	7.49942	8.01308	7.79748	8.03706	7.72747	8.2834	8.01695	7.54486	7.90622	8.17378	7.40965	7.76015	7.51165	8.48216	8.1793	7.53684	7.55645	8.09358	7.14334	8.06512
ANKRD34A	7.00668	7.02215	7.05666	7.05149	7.07231	6.96388	7.1804	7.09338	7.22887	7.01013	6.94687	7.02163	7.26986	7.08279	7.29335	7.03751	6.89422	6.98067	7.07599	6.88033	6.97493	6.90983	6.86708	6.79574	6.98974	7.00337	7.12094	6.85629	7.07512	6.77106	6.96742	7.07228
ANKRD34B	6.61213	6.53899	6.60221	6.59418	6.56981	6.74751	6.68466	6.83289	6.55965	6.58324	6.68422	6.551	6.59204	6.6144	6.71381	6.56746	6.6235	6.55466	6.59643	6.67092	6.60029	6.70116	6.61408	6.87744	6.58669	7.09246	6.62231	6.48351	6.6331	6.6935	6.74206	6.58082
ANKRD35	7.09617	7.26166	6.92375	6.85589	7.0766	6.85727	6.92324	7.06468	7.09293	7.04892	7.09331	7.08207	6.8796	7.03089	7.06778	6.77285	6.98894	7.25437	7.3917	7.28795	7.13946	7.0174	7.14622	7.07644	7.04284	7.74319	7.23126	7.22285	7.07224	7.3217	6.75608	7.05149
ANKRD36	7.22145	7.38552	7.18959	7.34348	7.94189	7.35563	6.8246	7.22304	7.24883	7.2988	7.48251	7.3833	7.87188	6.95878	7.86672	7.38265	7.09963	6.74537	7.10279	7.55628	7.16883	7.23581	7.25273	7.21943	6.99225	6.79449	6.7465	7.03374	7.29941	6.95032	7.48234	7.06879
ANKRD36B	7.58334	8.07925	7.95361	7.85934	9.37157	8.01622	7.50751	7.94531	8.28748	8.16183	8.22686	8.14017	8.93544	7.70984	9.11221	8.17267	7.64405	7.35347	7.65051	8.96315	7.79771	7.6759	8.06373	7.83158	7.47768	7.49605	7.15287	7.68502	8.45943	7.55609	7.86822	7.67758
ANKRD37	7.40652	7.54316	7.33612	7.43814	7.4858	7.21153	7.33228	7.37684	7.33785	7.39021	7.32866	7.08207	7.32081	7.30152	7.19078	7.31235	7.48958	7.24278	7.36542	7.13322	7.28798	7.22091	7.93452	7.23195	7.32751	7.26208	7.31395	7.50028	7.46625	7.23853	7.50122	7.30248
ANKRD38	6.83719	6.88546	6.77647	6.66577	6.83704	6.83863	6.92131	6.83599	6.67677	6.68551	6.67657	6.86015	6.79402	6.75069	6.82412	6.94796	6.80755	6.9432	6.948	6.6643	6.79951	6.8886	6.747	6.94794	6.83954	6.79698	6.88075	6.72803	6.76836	6.77212	6.74989	6.90472
ANKRD39	7.81055	7.74051	7.49419	7.658	7.49381	7.4863	7.72559	7.59938	8.1494	7.41099	7.31881	7.50355	7.53168	7.62773	7.85538	7.48427	7.55118	7.70923	7.64868	7.63601	7.40866	7.35162	7.53304	7.52431	7.55523	7.30516	7.6847	7.66737	7.72182	7.69532	7.63873	7.49621
ANKRD41	7.19905	6.84036	6.99363	7.06872	6.88801	7.11446	7.32479	7.27463	7.05149	7.07805	6.97785	7.2073	6.89985	7.07664	6.87968	7.37217	7.10275	7.08765	6.98803	7.00184	7.01586	7.00289	7.0408	6.99232	7.20861	7.419	7.22285	7.24367	7.09908	7.28603	6.96143	7.1531
ANKRD44	7.88491	8.20112	8.02289	7.99278	7.57604	8.21674	7.4836	8.15017	8.54665	8.25409	8.02518	8.30681	8.11392	8.08499	8.14875	8.34341	7.906	8.25524	7.88325	8.10321	8.20294	7.84707	8.19506	7.93081	8.14705	8.13459	8.2317	7.96044	7.88814	8.27353	8.33786	7.95601
ANKRD46	8.04118	7.99361	7.33912	7.1976	8.06373	8.42614	7.55479	7.32249	7.29173	7.70793	7.85667	7.01225	7.63955	7.07841	7.90854	7.43035	7.82195	7.4317	7.53201	7.70557	7.30753	7.58399	7.94381	7.96176	7.98895	7.53487	7.60902	7.82883	7.8065	7.81148	8.1025	7.27275
ANKRD47	6.89858	6.90418	6.91851	6.94741	7.04951	6.84303	6.80534	6.85633	7.16631	6.81547	6.92048	7.04569	6.92795	6.95669	6.89222	6.74588	6.92949	7.07876	6.9738	6.87377	6.91547	6.81583	6.8876	6.87153	6.97692	6.83113	6.85788	6.74988	7.00083	6.9162	6.82463	6.95964
ANKRD49	8.90092	8.83525	8.49845	8.17328	9.0234	9.58554	8.58154	8.47982	8.0777	8.58257	9.04349	7.92525	8.48112	7.82012	8.49663	8.25607	8.75652	8.06857	8.80874	8.7462	8.5395	8.65337	8.99102	9.21225	8.79023	8.62623	8.28041	8.80803	8.5656	8.88634	9.49996	8.40944
ANKRD50	7.38763	7.16484	7.22787	7.32338	7.37397	7.42275	7.48563	7.28173	7.0504	7.46734	7.29091	7.01805	7.06872	7.46003	7.10849	7.29413	7.23987	7.26626	7.54397	7.14697	7.26603	7.52343	7.05709	7.45795	7.23883	7.5755	7.38301	7.28527	7.23501	7.44046	6.91116	7.45494
ANKRD54	8.15169	8.54527	8.17053	8.0758	8.04263	7.86608	8.48152	8.42522	8.19436	7.793	7.78723	8.25907	8.19067	8.04964	7.90397	7.90445	7.89168	8.30444	8.02918	8.0368	8.12079	8.08442	7.98171	7.81803	8.1888	7.7312	8.26218	7.90981	8.10945	8.10457	7.88639	8.06287
ANKRD55	7.70945	7.6098	7.67891	7.74135	7.96445	7.61874	8.29834	7.75299	7.95998	7.97563	7.85753	7.3907	7.98271	7.29484	7.99545	7.54587	7.60463	7.68256	7.29064	8.10708	8.03326	8.0007	7.52121	8.05722	7.81224	7.48206	7.61113	7.52703	7.66507	7.65444	7.88907	7.48535
ANKRD57	7.31607	7.34456	7.22787	7.2112	7.54185	7.72507	7.28937	7.2444	7.20074	7.27439	7.44703	6.96805	7.39053	7.05423	7.274	7.3316	7.51724	7.30777	7.28567	7.57896	7.26122	7.37224	7.52266	7.57164	7.49784	7.40954	7.16957	7.69011	7.3348	7.51834	7.48911	7.05997
ANKRD6	7.65752	7.54751	7.47821	7.33205	7.41049	7.40585	7.44666	7.45647	7.28381	7.20048	7.37625	7.27669	7.26166	7.32275	7.10446	7.43795	7.61631	7.61415	7.38351	7.44827	7.53194	7.43795	7.39644	7.73819	7.38099	7.56037	7.48136	7.40491	7.62848	7.2977	7.42031	7.33509
ANKRD9	7.59099	7.08465	7.54188	8.14531	7.75571	7.25164	7.79212	7.83031	7.68858	7.4055	7.27262	7.61561	7.39054	7.82408	7.3998	7.97278	8.183	7.51161	8.10465	7.53792	7.39803	7.63109	7.4655	8.33228	7.69612	9.63872	7.8009	8.7631	8.09229	7.91897	7.86206	8.21433
ANKS1A	8.55522	8.34685	8.54593	8.54843	8.07071	8.46584	8.98794	8.92292	7.95124	8.09957	8.29867	8.72772	8.49991	8.63958	8.42174	9.02171	8.59723	8.41325	8.61636	8.26953	8.6123	8.79532	8.12471	8.41278	8.18042	8.40491	8.30119	8.25732	8.21279	8.5608	7.84293	8.72475
ANKS3	7.12821	7.29303	7.24732	7.13732	7.24078	7.21228	6.95965	7.2688	7.10052	7.02735	7.0296	7.29593	7.3019	6.91521	7.28051	6.94358	7.06353	7.11459	7.08781	6.96404	7.24184	7.19964	7.15428	6.90719	7.32881	6.85819	7.07346	6.95168	7.06734	6.98754	7.01426	7.14457
ANKZF1	7.96892	7.94297	8.13609	7.9909	7.80685	7.7409	7.93813	8.20112	8.16999	7.88419	7.62778	8.41	8.08808	8.162	7.91043	8.06297	7.80257	8.43632	8.22764	7.83621	8.22584	8.13801	7.62098	7.84856	8.20253	7.59331	8.24496	7.73038	7.83893	8.09481	7.83894	8.11346
ANP32A	7.0989	6.84154	6.73167	6.84408	6.76227	6.7882	7.17385	6.73021	6.78097	6.85157	6.7945	6.74322	6.79116	6.82478	6.96967	6.67657	6.70789	6.91653	6.71866	6.7226	6.71542	6.87372	6.86244	6.90855	6.88655	6.72839	6.86076	6.85021	7.04428	6.87302	7.07091	6.77787
ANP32B	12.8074	12.5973	12.4212	12.2261	12.9166	12.2557	12.7086	12.1585	12.2059	12.576	12.6379	12.1559	12.576	12.3231	12.6026	12.186	12.61	12.1755	12.294	12.2557	12.2882	12.137	12.5898	12.6275	12.5616	12.8001	11.8274	12.8108	12.7679	11.5923	12.6131	12.2618
ANPEP	10.6392	9.83946	10.5381	10.7269	9.10677	9.73291	10.3026	11.3959	10.5579	10.2319	9.94686	11.0504	10.0063	10.2114	9.71267	10.3789	10.1867	10.8662	10.9726	10.8345	10.5906	10.9503	9.73833	10.6382	9.97112	11.1849	10.8745	9.29816	10.6327	10.2319	9.47676	11.0637
ANTXR1	7.21701	7.02713	7.21937	7.22626	7.22894	7.18996	7.63814	7.34566	7.46363	7.15467	7.19419	7.47433	7.23718	7.63677	7.14485	7.69045	7.35459	7.23258	7.60662	7.26166	7.18522	7.47372	7.21053	6.91635	7.3239	7.34681	7.48998	7.37334	7.05522	7.24566	7.04663	7.29048
ANTXR2	10.5953	10.2717	10.7084	10.6009	9.90164	10.0301	11.004	10.7631	10.5285	10.5285	10.8417	10.3996	10.6728	10.7738	9.98556	10.7591	10.5965	10.7673	10.7133	9.9981	11.2472	10.4964	10.2244	10.0705	10.1496	10.5714	10.4266	10.2818	10.515	10.3002	10.244	10.8737
ANXA1	13.1618	12.7207	12.5028	12.1482	13.3325	12.5586	12.1337	11.626	12.1337	13.1318	13.3691	11.4822	12.4099	12.1779	12.1235	12.4725	13.2025	12.378	12.5706	12.7418	12.5338	12.2166	12.8828	12.6947	12.8874	13.1742	12.4982	13.2673	13.0833	12.3106	12.6275	12.3023
ANXA11	9.61335	9.80664	9.67329	10.1669	9.38209	9.64999	9.13691	9.84793	10.0661	9.866	9.27486	10.2217	9.88677	9.91719	9.42349	9.76328	9.57429	9.65665	9.58466	9.78306	9.93511	9.76177	9.50421	9.86111	9.18355	9.32493	9.84212	9.18804	9.453	9.65726	9.90475	9.83778
ANXA2	9.90163	9.37958	9.50675	9.88884	9.91101	9.08589	9.64677	9.43871	8.94359	9.68098	9.61723	9.35357	9.72563	9.9237	9.55875	9.40494	9.6819	9.49351	9.66104	9.20386	9.59461	9.85449	9.0582	9.02901	9.47778	9.8217	9.5258	9.41815	8.92763	9.29704	8.78909	9.73799
ANXA2P1	8.03359	7.67737	8.12654	8.26049	8.24291	7.64466	8.35067	7.95498	8.02798	8.22913	8.28498	8.17094	8.46204	8.74387	8.23305	8.26395	8.05588	8.02373	7.85412	7.81981	7.91008	7.71114	7.98451	8.07698	7.95779	8.64632	8.13132	8.57298	8.26118	7.9539	7.47779	7.83774
ANXA3	7.5634	7.10697	7.45191	7.24218	6.77433	7.83189	7.59166	8.01401	7.57099	7.68517	7.98223	6.75762	7.06091	7.38775	6.914	7.98903	7.7518	7.72467	7.18209	7.65869	7.55426	7.33295	7.65791	8.7756	7.36536	8.84229	8.04167	8.1745	7.20739	9.62199	7.93719	7.96106
ANXA4	6.72841	6.68196	6.67178	6.69465	6.8521	6.77467	6.62825	6.74649	6.659	6.85157	6.97014	6.72201	6.88913	6.98015	6.69116	6.67744	6.82561	6.71311	6.67764	6.77141	6.67788	6.65214	6.91692	6.83745	6.73886	6.84408	6.79816	7.10539	6.74755	6.78298	7.12891	6.67802
ANXA5	10.4168	10.2392	10.4693	10.827	10.7894	10.0473	10.0847	10.3358	9.76625	10.755	10.8016	10.4459	10.5579	10.5579	10.5448	10.5197	10.4627	10.0888	10.6305	10.0831	10.5683	10.6901	10.0416	9.98447	10.2296	10.5866	10.6717	10.5607	9.99399	10.4249	9.54755	10.823
ANXA6	8.25896	8.11064	8.08996	8.3077	8.18414	7.862	8.09022	8.06691	8.27982	7.88701	7.89215	8.12985	8.50433	8.23009	8.31816	8.08768	7.92961	8.17129	8.11808	7.76696	8.35314	8.17574	7.95179	7.32337	8.12893	7.83439	7.99392	7.45331	8.11194	7.72042	7.47171	8.13834
ANXA7	10.3464	10.1534	10.1799	10.191	10.8242	9.98869	10.6479	10.1906	9.71488	10.3981	10.5705	10.1395	10.3741	10.3263	10.6019	10.1837	10.2741	9.74018	10.1145	10.0985	10.1204	10.1038	10.4562	10.3966	10.1075	10.1561	9.8186	10.1094	10.121	9.65564	10.121	10.1395
AOAH	9.89369	9.93183	10.1703	9.81555	9.28638	9.5361	10.135	10.3757	10.2586	9.99399	9.56794	10.1132	10.2134	10.1183	9.42605	10.1382	9.70412	10.3081	10.4566	10.2414	10.1873	10.1218	9.49186	9.79475	9.63181	10.0744	10.3852	9.9763	10.1474	10.3808	9.95703	10.3146
AOC2	6.92998	6.75662	6.84377	6.85474	6.76007	6.83739	6.97285	7.04439	6.78481	6.91944	6.88825	6.84372	6.80862	6.87501	6.67041	6.8878	6.90277	6.72977	6.91377	7.11085	6.96386	6.88193	7.088	6.97303	6.7747	6.79698	7.00959	6.67959	6.77592	6.83079	6.77543	6.81161
AOF2	8.5242	8.61468	8.71505	8.90303	8.98825	8.56039	8.88523	8.7274	8.65666	8.54928	8.3817	8.71997	8.70461	8.90616	8.86255	8.58282	8.49258	8.7684	8.74266	8.53204	8.69485	8.75924	8.19604	8.10217	8.77649	8.38301	8.5496	8.24409	8.77338	8.27759	8.08633	8.53366
AP1B1	7.66456	7.65968	7.77776	8.02936	7.76174	7.56065	8.19614	7.8773	7.68184	7.79042	7.64481	8.21113	7.85615	8.02521	7.78961	7.96651	7.53553	8.03105	7.89411	7.81323	7.77642	7.98648	7.5191	7.47357	7.86724	7.763	7.83743	7.62654	7.83444	7.51157	7.53298	7.88396
AP1G1	8.69515	8.59303	8.82944	8.71419	8.44896	8.54944	8.72015	9.01306	8.22266	8.71484	8.64942	8.84504	8.59827	8.87825	8.76985	8.92909	8.79149	8.5963	9.00421	8.13967	9.12681	9.16161	8.25263	8.2541	8.49115	8.53609	8.57999	8.03808	8.0214	8.83826	8.48103	9.21401
AP1G2	9.6573	9.47019	10.3542	10.086	10.0533	9.12878	9.61317	9.79475	10.2888	9.57639	9.43807	10.3464	10.1846	9.91231	9.37973	9.58554	9.1401	10.0335	9.51281	9.58402	9.74435	9.63416	9.30708	9.14416	9.86096	9.63739	9.90283	9.15156	9.68426	9.14139	9.15963	9.49497
AP1GBP1	6.95845	6.92493	7.11867	7.06581	7.01026	7.01102	6.9223	7.05094	6.8694	6.98951	7.04268	7.162	7.10782	7.05949	6.99332	7.04143	6.97295	6.97238	6.9926	6.9692	6.93534	7.15224	7.06638	6.86008	6.96316	6.93003	6.76374	6.89969	6.84768	6.98029	6.87352	6.97232
AP1M1	10.0838	9.98056	9.8864	9.98346	9.98522	9.81527	10.1593	10.4936	9.89434	9.93844	9.91085	10.3869	10.0636	10.1665	10.7112	10.5258	10.0922	10.6717	10.179	9.88041	10.0919	10.3209	9.67194	9.35156	9.9466	9.99945	10.2342	9.56605	9.98447	10.1278	9.26655	10.3434
AP1S1	6.82846	7.03773	6.89226	6.99621	7.11131	6.98996	7.14559	6.96241	6.97158	7.10391	7.01468	6.99669	7.12068	7.08563	7.02447	6.8426	6.80319	6.77446	7.02129	7.08731	6.86444	6.8886	7.05573	6.80865	7.00214	7.1104	6.81976	7.21752	6.8666	6.83445	6.81643	6.7807
AP1S2	11.3501	11.3644	9.78828	10.1036	11.6666	11.6734	10.6408	10.1274	10.1576	11.1154	11.3926	9.12749	10.1589	9.88887	10.797	10.5583	11.4491	10.5594	10.6876	10.9572	10.0136	10.9432	11.5169	11.629	11.3245	11.6431	10.8931	11.6796	11.1977	11.2604	11.1693	10.3095
AP2A1	7.9743	7.40333	8.83743	8.07888	8.61014	7.46157	8.27411	8.00937	8.54597	8.37067	8.19888	8.96659	8.57782	8.90906	7.89646	8.29657	8.41351	7.59119	8.18168	7.95763	7.58087	7.54207	7.90593	8.96985	7.74078	9.53821	8.377	9.11175	8.74813	7.19835	8.25178	7.65892
AP2A2	7.84469	7.92482	8.11671	7.77795	7.8244	7.16922	7.79163	7.88199	8.28889	7.7441	7.27076	8.24023	7.83149	7.85476	7.64442	7.60409	7.61793	8.30728	8.0469	7.62417	7.99234	7.80364	7.34873	7.43428	8.03816	7.58641	7.96926	7.26044	7.61793	7.58561	7.45546	7.82731
AP2B1	6.8038	6.7294	6.70155	6.74546	6.77964	6.78724	7.58359	6.79556	6.77501	6.77856	6.76667	6.80062	6.71948	6.70069	6.76029	6.75002	6.66976	6.71117	6.76885	6.77649	6.72866	6.65818	6.66933	6.61935	6.64683	6.76285	6.7332	6.75548	6.70807	6.74283	6.8211	6.85871
AP2M1	10.0837	9.57317	10.85	10.3255	10.4664	9.13414	10.2275	9.81231	10.425	10.2469	10.0743	11.0485	10.2563	10.5757	9.79922	9.98049	10.3761	9.72949	10.1564	9.88196	9.76065	9.52012	9.93878	10.512	10.0268	10.6251	10.2813	10.4312	10.4122	9.30557	9.8039	9.88141
AP2S1	12.0849	11.9602	12.5506	12.3513	12.5739	11.4662	12.0408	11.7644	12.2435	12.2237	12.0635	12.3143	12.1435	12.4934	12.1161	11.787	12.6248	11.9324	12.356	12.1554	11.7433	11.8179	12.1291	12.6759	12.0902	12.9208	12.1856	12.5868	12.232	11.7837	12.1166	11.9579
AP3B1	10.3869	10.1305	10.3338	10.4521	10.4743	10.3303	10.4909	10.3615	10.0359	10.4592	10.4024	10.2563	10.3494	10.5276	10.6264	10.357	10.3419	10.5082	10.3975	9.91993	10.2878	10.5313	9.8801	10.1337	10.3484	10.2749	10.1395	9.67563	9.97307	10.1132	9.70623	10.3586
AP3B2	6.75611	6.62254	6.63375	6.61527	6.73137	6.57287	6.78139	6.77444	6.68991	6.55014	6.70034	6.57014	6.54017	6.65576	6.65615	6.63221	6.60345	6.72126	6.60608	6.5923	6.66282	6.62939	6.43059	6.62526	6.69848	6.55311	9.12427	6.48124	6.60891	6.61824	6.6098	6.71381
AP3D1	8.55565	8.45192	8.66798	8.75863	8.54525	8.18477	9.09599	8.89497	8.2476	8.39401	8.29942	9.05876	8.69309	8.78026	8.78134	8.81828	8.56239	8.50239	8.64136	8.19177	8.78106	8.82207	8.29239	7.9623	8.55308	8.54006	8.46035	8.03545	8.29189	8.19732	8.01004	8.55065
AP3M1	9.20636	8.88425	9.09669	9.12511	9.46785	9.30377	9.37972	9.0876	9.10904	9.30699	9.39451	8.90655	9.40328	9.27802	9.36517	9.13808	9.3059	9.25867	9.07048	8.93907	9.267	9.19891	9.01728	9.0179	9.15309	9.0649	8.89993	8.7383	8.83472	8.88194	8.90128	9.20771
AP3M2	8.48382	8.37599	8.28495	8.35862	8.60415	8.67983	8.45442	8.25274	8.44746	8.30972	8.42535	8.25134	8.52089	7.84022	8.55406	8.25607	8.25654	8.29304	8.42455	8.41026	8.50262	8.27428	8.46236	7.90981	8.57312	8.04845	7.96176	8.02147	8.14913	7.89873	8.43867	8.38055
AP3S1	8.13031	8.12998	7.94552	7.82902	8.07615	8.24011	8.03605	7.97505	7.64601	8.16244	8.32595	7.55343	7.82806	7.76088	8.13083	8.25121	8.4234	7.96234	7.86135	8.33965	7.92379	8.22281	8.58928	9.1261	8.08841	8.59979	8.05565	8.461	7.98674	8.51704	8.66444	8.01258
AP3S2	7.49734	7.45376	7.26532	7.33205	7.47708	7.62072	7.73887	7.46272	7.24133	7.16208	7.28584	7.40722	7.25346	7.4946	7.42384	7.49167	7.45293	7.75921	7.57212	7.67554	7.3217	7.78265	7.32326	7.39346	7.23219	7.38038	7.61517	7.54202	7.42161	7.79065	7.27475	7.52595
AP4B1	9.56826	9.70151	9.58661	9.35182	9.61617	9.48855	9.64219	9.52378	9.06884	9.29951	9.35283	9.66309	10.0165	9.58496	9.81378	9.36234	9.16704	9.48819	9.74313	9.24453	9.65453	9.6493	9.31314	9.05763	9.6386	8.9396	9.48559	8.73151	9.3476	9.30813	9.3361	9.52462
AP4E1	7.96781	7.9203	7.81309	7.77362	8.0909	8.10514	7.98545	7.83257	7.42953	7.84402	7.91544	7.64221	7.79984	7.71844	7.75071	7.76574	7.97517	7.74842	7.91996	7.63187	7.83618	7.98974	8.02168	7.79369	7.74707	7.75807	7.83911	7.76269	7.79234	7.70654	7.73993	7.91158
AP4M1	6.98979	6.95075	6.97136	6.89079	6.9583	6.90132	7.1665	6.81334	6.91645	6.87144	6.90777	6.97599	6.97474	6.82807	6.71321	6.86832	6.85839	6.9394	6.92588	6.75476	7.00075	6.89557	6.77991	6.86892	7.00899	6.79698	7.09259	6.87216	7.07007	6.97386	6.73931	6.94076
AP4S1	7.03924	7.19067	7.05227	7.01309	7.05949	6.98024	7.13801	7.27283	7.24552	7.09141	7.10615	7.05059	7.11295	7.07254	6.91822	7.08654	7.09477	7.12748	7.08429	7.18852	7.03093	7.20456	7.1006	7.17267	7.0826	7.34176	7.13291	7.08781	7.04077	7.40481	6.98071	7.05798
APAF1	8.69388	8.50732	8.61948	8.43386	8.23089	8.62026	8.80978	8.9842	8.15744	8.30592	8.69512	8.39144	8.5766	8.44143	8.3749	8.95314	8.54721	8.27689	8.38467	8.38965	8.68535	8.71925	8.62006	8.95879	8.19108	8.57572	8.33576	8.55523	8.51098	8.57492	8.37138	8.5936
APBA2	6.95434	6.97222	7.18199	6.98683	6.97708	7.00095	7.1665	6.97243	7.15607	7.01013	6.91038	7.39639	7.36391	7.09732	6.93564	7.12631	6.81337	7.03373	6.82894	7.14697	7.13045	7.03759	7.08025	6.89896	7.17323	6.86212	6.95312	6.86333	6.88549	6.78075	7.0848	6.88802
APBA3	9.32633	9.33823	8.84408	9.22733	8.86464	9.44677	9.26524	9.34661	8.88933	8.97633	8.91644	8.96674	8.88832	8.95272	9.37891	9.29632	9.15399	9.32586	9.20239	8.95022	9.24618	9.33047	8.79856	8.62354	8.96606	8.85627	9.38492	8.64617	9.07917	9.33919	8.85687	9.37335
APBB1IP	12.2059	11.8489	12.7806	12.4982	11.7299	11.544	13.1973	12.6872	12.4031	12.4466	12.2665	12.6026	12.5445	12.385	11.7842	12.2309	11.9235	11.8585	11.4182	11.9079	12.3978	11.7888	11.5794	11.8222	11.5093	11.987	11.6539	11.8408	12.1695	12.1189	11.7155	12.1509
APBB3	9.64344	9.38309	9.38713	9.38658	9.13975	9.71764	9.63708	9.85687	9.36305	8.80565	8.71887	9.52654	9.4768	9.19684	9.38404	9.69403	8.93783	9.67248	9.48416	9.38237	10.0049	9.96683	8.80429	9.22253	9.17398	8.90935	9.24592	8.64696	8.86799	9.7275	8.85719	9.92603
APCDD1	6.83538	6.89066	6.90495	6.75774	6.98921	6.84427	6.94403	6.83434	6.78097	6.93819	6.94158	6.78601	6.78198	6.97329	6.79079	6.77088	6.66371	6.94838	6.89536	6.89204	6.75132	6.97509	6.9944	7.16089	6.8761	7.01283	6.89288	6.9558	6.89902	7.05854	7.08298	6.89798
APEH	9.86548	9.65971	10.0565	10.0888	10.3498	9.56678	10.075	9.9285	10.1522	10.2167	10.2066	10.2571	10.2672	10.39	10.1318	9.89299	9.72618	10.0548	9.82085	9.9555	9.77227	9.61617	9.91667	9.76602	10.102	10.007	10.0644	9.79008	10.2237	9.51944	9.76929	9.72392
APEX1	10.245	10.3696	10.2647	10.4778	10.7557	10.2657	10.0966	9.94683	10.6218	10.544	10.3488	10.5024	10.5511	10.4772	10.5413	10.0014	10.1062	10.2088	10.2635	10.5719	10.2244	10.2791	10.4194	10.178	10.6379	10.1845	10.192	9.8491	10.1615	9.79	10.4792	10.073
APEX2	8.62384	8.59567	8.47744	8.93333	8.92971	8.66146	8.86784	8.76966	8.57508	8.61108	8.6289	8.82365	8.71048	8.9097	8.88543	8.90125	8.78156	8.83673	8.57682	8.39872	8.61383	8.56594	8.43616	8.15502	8.70576	8.6437	8.43867	8.60319	8.75366	8.36609	8.15101	8.43197
APH1A	8.04293	8.16346	8.25321	8.33568	8.36985	8.08791	8.66274	8.29178	8.57691	8.3088	8.41866	8.4585	8.27006	8.32566	8.17813	7.99415	8.26224	8.26722	8.19541	8.38072	8.16928	8.14384	8.24818	8.17697	7.98194	8.17794	8.43835	8.32308	8.59592	8.34761	8.35619	8.15783
APH1B	9.09444	9.21142	8.76092	9.19875	8.45637	9.06139	9.50451	9.38471	8.9584	8.68496	8.91974	8.70852	8.5656	8.90353	8.82782	9.08742	9.18102	9.41036	9.11297	9.08055	9.25464	9.14476	9.0272	9.25976	9.03541	9.42259	9.38812	9.31717	9.00646	9.65971	8.91465	9.18581
API5	9.68365	9.65396	9.48587	9.14943	10.2668	9.88217	9.18997	9.10792	9.52055	9.88155	10.0888	9.10792	9.75097	9.41744	9.95881	9.51239	9.5933	9.3553	9.43938	9.57976	9.06257	9.41277	9.73441	9.55841	9.96006	9.70594	9.50317	9.64607	9.81016	9.27118	9.53899	9.31202
APIP	7.87411	7.90228	7.37386	7.44288	8.05822	7.8634	7.39434	7.33224	7.49972	7.72864	8.03101	7.29978	7.38746	7.33094	7.66486	7.47112	7.98851	7.32055	7.57142	7.93442	7.60867	7.51633	8.18919	8.14478	7.88012	8.04333	7.75286	8.10572	7.80637	7.83624	8.24278	7.57279
APITD1	7.20887	7.18336	7.07254	7.0602	7.34805	7.24545	7.1007	6.96728	7.29697	7.26154	7.22083	7.14834	7.06091	7.20489	7.20629	7.23578	7.16686	7.12206	7.08781	7.25291	7.16529	7.23118	7.194	7.26874	7.17958	7.13045	7.06971	7.18137	7.27439	7.06569	6.95312	7.26439
APLP2	8.97996	8.83872	9.09586	8.96781	8.5264	8.39177	9.92213	9.59057	8.89359	8.55844	8.53394	8.95251	8.90494	9.05867	8.58236	9.02657	8.7754	9.46017	9.29632	8.64678	9.46184	9.64711	8.50634	8.76911	8.68464	9.07025	9.54081	8.34705	8.63537	9.29072	7.9883	9.49246
APOA1	6.81163	6.72172	6.69231	6.63702	6.73677	6.68745	6.77342	6.76354	6.74495	6.73169	6.79204	6.68185	6.82899	6.72869	7.22531	6.78616	6.72422	6.93059	6.75731	6.72623	6.81951	6.84885	6.77854	6.63895	6.85016	6.68972	6.86612	6.73065	6.74877	6.77446	6.71395	6.75421
APOA1BP	9.40229	8.74481	8.89666	9.32728	9.8367	8.70339	9.11117	8.63566	9.40516	8.97788	9.04574	9.004	8.8816	9.20618	9.07398	8.4528	9.06391	9.14987	8.81989	9.23283	8.75494	8.77352	9.1136	9.398	9.29379	9.05066	9.62436	9.04253	9.56937	8.75536	9.6449	9.00646
APOB48R	8.59165	8.48806	8.85467	9.01106	7.78552	8.51638	8.61346	9.23109	8.86004	8.69372	8.52623	9.02409	8.58017	8.98081	8.60514	9.41744	8.61713	9.69617	9.21142	9.07594	9.6662	9.49472	8.40972	8.67918	8.48772	8.63391	9.4415	8.63009	9.06515	9.60332	8.27163	9.69323
APOBEC3A	7.35459	7.27703	7.9141	7.72685	6.92933	7.94747	7.75997	7.79291	7.70118	7.69214	7.81298	7.31875	7.5844	7.61153	7.24229	8.1257	7.53436	7.27882	7.04578	7.95302	7.58115	7.12367	8.22163	8.47191	7.60423	8.1464	7.30269	9.43831	8.1287	8.0902	8.20595	7.40523
APOBEC3B	6.95272	6.78252	6.81327	6.71189	6.74855	6.82313	6.89048	6.81504	6.6935	6.77738	6.76262	6.6029	6.82635	6.71444	6.55351	6.79841	6.88947	6.78095	6.63644	6.55165	6.9547	6.77129	6.95174	6.80083	7.00697	6.7762	6.72774	6.99088	6.75167	6.83844	6.7158	6.631
APOBEC3C	7.9114	8.17691	8.77813	8.35088	8.32613	7.75236	8.15406	8.2173	8.61731	8.26035	7.93846	8.69269	8.4619	8.72656	7.85943	7.67434	8.27657	8.18285	7.9708	7.63048	7.79465	7.56152	7.90646	7.7089	8.19228	8.27412	8.14156	8.41161	8.78497	7.42404	7.74377	7.97215
APOBEC3F	7.7074	7.85229	7.70884	7.76759	8.00685	7.82742	7.36017	7.5879	7.73611	7.99224	7.83126	7.81566	7.90883	7.82134	7.87585	7.74982	7.76861	7.78786	7.7847	7.61967	7.8785	7.80204	7.86681	7.46421	7.95097	7.68425	7.5501	7.76084	7.51566	7.61054	7.71969	7.77524
APOBEC3G	9.76302	9.59898	9.73439	9.52752	9.80548	9.10361	9.0636	9.47439	8.82543	9.736	9.73442	9.43615	10.0321	9.70875	9.61151	9.50988	9.56443	9.4675	9.6806	8.73916	9.36735	9.53088	9.57382	9.09772	9.6135	9.21236	9.16095	9.44377	8.88592	9.41757	9.52816	9.43701
APOBEC3H	7.66027	7.47539	7.68011	7.64043	7.5375	7.21066	7.2647	7.5438	7.19576	7.46567	7.34242	7.40481	7.79493	7.3621	7.39292	7.51113	7.21603	7.65471	7.78672	7.01934	7.38008	7.29168	7.4913	6.85658	7.52703	7.173	7.35246	7.28527	7.84262	7.60562	7.27896	7.55254
APOL1	6.89939	6.81091	6.90626	7.08498	6.90679	7.13534	6.79378	6.84294	6.84616	6.89673	6.88292	6.99323	6.97268	6.95303	6.98003	7.03711	6.98359	6.924	6.8969	6.93448	6.84643	6.85085	6.91099	6.85179	6.81899	6.90519	6.88395	7.1745	7.10661	7.09304	6.89821	6.94985
APOL2	7.98291	8.0839	8.12606	8.35337	7.47445	7.83737	8.29355	8.37614	7.77947	7.67408	7.15723	7.92026	7.74097	7.49948	7.67662	7.85308	7.81563	8.23423	7.91452	8.16254	8.21387	8.078	7.48564	7.42186	8.09898	8.15799	8.25678	7.95114	8.03664	8.80984	7.73435	8.23661
APOL3	10.0459	9.95195	9.84305	10.1769	10.1511	9.77723	9.51901	9.82278	9.86486	10.229	9.95358	9.94199	10.1218	9.88893	10.2912	9.7199	9.96214	9.90164	10.0367	10.0794	9.7784	10.2586	9.84278	9.1802	10.46	9.63955	9.7174	9.95195	9.98994	9.77045	10.1398	10.0369
APOL6	6.80447	6.78981	7.02835	7.19071	6.8533	7.11586	6.88075	7.0798	6.76503	6.97793	7.03034	6.88801	7.20575	7.0683	6.85347	7.15256	6.97814	6.79256	6.90343	6.92897	6.84286	6.90675	6.90105	6.88988	7.0321	6.99266	6.76981	7.15569	6.8404	7.26507	6.78866	6.92101
APOM	7.07766	7.11944	7.1305	7.29427	7.10476	7.04113	7.18977	7.25104	7.14044	7.12661	7.01086	7.32435	6.91493	7.16432	7.22779	7.17466	7.23482	6.88841	7.29568	7.11895	7.24637	7.12516	7.18637	7.31466	7.09336	7.46376	7.22432	7.30752	7.15747	7.13334	6.95575	7.06562
APOO	7.45999	7.44858	7.22197	7.40944	7.46045	7.25249	7.53578	7.33232	7.51144	7.49934	7.40314	7.43393	7.27076	7.3808	7.63936	7.30777	7.41622	7.44141	7.48969	7.45555	7.36984	7.31423	7.58328	7.31654	7.61582	7.43837	7.58492	7.4767	7.3829	7.37385	7.45098	7.33777
APOOL	6.82909	6.99162	6.86054	6.93284	6.82018	6.92499	6.81016	6.914	6.85014	6.69405	6.7602	6.9079	6.80767	6.86279	6.86642	6.74989	6.87796	6.77875	6.92481	6.81968	6.85616	6.78491	6.81951	6.83854	6.95673	7.01519	6.8192	7.02866	6.93846	6.9091	7.20685	7.06655
APP	6.8489	6.81973	6.83623	7.05866	6.91108	6.76809	7.72541	6.91782	6.80401	6.81963	6.91514	6.93494	6.86724	6.89461	6.87778	6.83432	6.97029	6.95233	6.86162	6.90299	7.00228	7.10851	6.88113	6.78249	6.84279	6.85509	6.8793	6.91244	6.88421	7.01841	6.81456	7.18831
APPBP2	7.65107	7.76867	7.60603	7.42485	7.66541	7.83151	7.50027	7.52506	7.38928	7.5947	7.70991	7.34917	7.53005	7.32511	7.58643	7.56354	7.64173	7.41667	7.50756	7.46423	7.5286	7.55939	7.63992	7.5972	7.6718	7.60578	7.37585	7.53236	7.57579	7.6207	7.69044	7.6744
APPL1	7.09721	7.07638	7.15472	7.24819	7.31846	7.31846	7.19909	7.13318	7.29573	7.18524	7.43732	7.30032	7.26166	7.37992	7.51709	7.24986	7.15048	7.19693	7.10913	7.20356	7.0101	7.22154	7.49621	7.31795	7.28441	7.48206	7.30687	7.10461	7.28832	7.11742	7.5953	7.01932
APPL2	9.40706	9.17198	9.02553	8.91644	8.85312	9.21529	9.81527	9.29137	8.8489	9.003	9.25715	8.86407	9.03374	8.8296	8.639	9.23241	9.10105	8.77099	9.03637	8.98458	9.51944	9.0317	9.10958	9.33121	8.59664	8.86802	8.63858	8.59068	8.92394	9.23309	9.07025	9.19701
APRT	9.76338	10.2216	10.1378	10.1588	10.3272	9.59253	9.61503	9.67668	10.6247	10.3003	10.1008	10.2169	10.0889	10.165	10.0835	9.47677	9.81489	9.80828	9.98335	10.2326	9.92673	9.72104	10.3747	9.90271	10.6692	10.0046	10.3244	9.99223	9.83644	9.53027	10.064	9.69605
APTX	8.25012	8.1695	7.83746	7.90032	8.25542	8.09711	8.09061	7.83712	8.11508	8.06476	8.37475	7.8446	8.07637	8.01158	8.20089	8.08658	8.19366	8.47095	8.15125	8.17163	7.88465	7.97502	8.31467	7.9714	8.355	8.18045	8.21143	8.22091	8.27764	8.09624	8.16938	8.13206
AQP10	7.48638	6.87054	7.59336	8.8431	7.88163	6.95225	8.16435	7.07	7.16237	7.37979	7.27076	7.26117	7.00948	7.73494	7.10052	7.31341	7.48165	8.19774	8.09322	7.48341	7.42138	7.79936	7.09808	8.31234	7.50958	8.86175	7.98735	8.73637	8.21078	8.42639	7.93641	8.78392
AQP12A	6.78378	6.83232	6.89333	6.86471	6.69465	6.77991	6.9359	6.93985	6.8754	6.82337	6.79054	6.85917	6.75421	6.86574	6.73056	6.78874	6.89323	6.94744	6.72562	6.71884	6.77696	6.92057	6.69901	6.91635	6.88087	6.83352	6.87512	6.77681	6.82346	7.03784	6.72471	6.893
AQP6	7.00469	7.02611	7.01203	6.95075	6.95782	6.99668	7.16025	7.11561	7.07503	6.89972	6.86532	7.06159	7.02386	7.05885	7.28557	7.11384	7.1134	7.03747	7.01508	6.94299	6.86319	6.96349	6.97089	6.95664	7.07624	7.12427	7.15287	7.00505	6.91613	7.04113	6.80103	7.01246
AQP9	13.4557	13.1489	13.2749	13.1618	11.0997	13.4725	13.6207	13.5799	12.8874	12.8001	13.3147	12.228	12.6755	12.8108	12.3023	13.2924	13.3926	13.5689	13.2277	12.8297	13.8857	13.4896	12.8225	13.5166	12.5872	13.3045	13.1454	13.2966	13.1538	13.9323	12.6379	13.8857
AQR	7.73001	7.64763	7.81207	7.76451	7.75684	7.73067	7.90487	7.91241	7.7582	7.71259	7.77542	7.77538	8.00832	7.8326	7.85919	7.97853	7.57646	7.66441	7.73	7.6187	7.73327	7.93595	7.67719	7.5047	7.6971	7.75345	7.72195	7.56079	7.59169	7.6423	7.38004	7.78683
ARAF	8.93774	9.31541	9.35901	9.2498	8.76954	9.10278	9.16973	9.60744	9.49186	9.25565	8.5978	9.42652	8.95732	9.33347	9.48747	9.45096	9.0833	9.91602	9.64258	9.0932	9.49414	9.7412	8.9253	9.12313	9.36911	9.31023	9.84305	8.97861	9.20435	9.73441	8.67095	9.90528
ARCN1	10.7097	10.5272	10.7257	10.8558	10.8848	9.97908	10.8157	10.9315	10.3981	10.7167	10.8519	11.125	11.0969	11.0286	10.7433	10.7601	10.4676	10.7621	10.5119	10.4107	10.6417	10.6877	10.3793	10.2852	10.6264	10.54	10.3737	10.4024	10.36	10.3586	10.2192	10.7156
ARD1A	8.81557	9.2619	8.83196	9.46728	8.95452	9.20484	8.62384	9.11076	9.41744	8.86595	8.911	9.21739	8.713	9.22798	9.61041	9.42449	8.92971	9.27765	9.03434	9.36138	9.07901	8.90395	9.16704	8.93581	9.3585	8.82175	9.35867	9.0932	9.13278	9.01044	9.13873	8.96448
ARF1	10.0932	10.1655	10.0398	10.1445	10.071	9.78359	10.6237	10.3697	9.78194	10.0869	10.2575	10.1633	10.2367	10.1684	10.1313	10.1856	10.1799	10.0686	10.0581	10.0078	10.077	10.2102	9.89223	10.0911	9.93435	10.1773	10.2193	10.0882	10.0864	10.2038	9.94235	10.2869
ARF3	9.96006	9.66683	10.2693	9.97574	9.5825	8.72066	10.1401	10.3338	9.93985	9.82904	9.74906	10.3975	10.032	10.2919	9.4338	9.8983	9.69201	10.5776	10.0267	9.55678	9.96958	9.91717	9.46483	9.76147	9.81666	10.2844	10.183	9.50345	10.0401	10.1255	9.26411	10.0271
ARF4	8.9424	8.94872	8.917	8.85751	9.0345	9.14213	9.13381	9.05766	8.36526	8.94903	9.42162	8.68304	9.04975	8.88472	9.18905	8.91984	9.24739	8.66925	8.98329	8.92326	8.89477	9.04628	9.00317	9.35393	8.9348	9.27881	8.78229	9.08385	8.82034	9.04361	9.04923	9.0583
ARF5	10.7967	10.5924	10.7728	10.6977	10.34	10.4077	11.6241	10.7257	11.1781	10.5258	10.6387	10.7538	10.281	10.5874	10.3649	10.4861	10.4617	10.4121	10.6958	10.8811	10.5026	10.477	10.7414	10.7301	10.2601	10.8133	10.6728	10.7512	11.1124	10.5477	10.4777	10.1983
ARFGAP1	7.92598	8.1253	8.02331	8.29893	8.04497	7.95861	8.29903	8.12977	8.348	7.91537	7.64766	8.49279	8.1669	8.08784	8.01974	8.18088	7.62084	8.23461	8.13806	8.14627	8.09616	8.1492	7.83389	7.67725	8.11368	7.82832	8.40356	7.63526	8.201	8.02625	7.65773	8.14885
ARFGAP2	8.55602	8.67389	8.41581	8.45928	8.50317	8.64071	8.7501	8.81611	8.60433	8.22102	8.19056	8.73601	8.41723	8.62832	8.87117	8.73672	8.36553	8.94227	8.87587	8.52045	8.76253	8.99247	8.38893	7.91048	8.67808	8.28966	8.92394	8.36308	8.58194	8.79779	7.92186	9.03328
ARFGAP3	8.83471	8.63566	8.65445	8.52558	8.87812	8.68043	8.92072	8.68576	7.98974	8.78114	9.27373	8.59477	8.9537	8.6476	8.84327	8.70356	8.81013	8.29345	8.65318	8.57556	8.77581	8.73065	8.89832	8.75814	8.50334	8.55458	8.43899	8.51128	8.28906	9.12094	8.60106	9.04253
ARFGEF1	8.12365	7.98112	8.00881	7.81677	7.99585	8.14542	8.11206	7.96455	7.65106	7.84285	8.20766	7.8072	7.98306	7.80586	7.94326	8.01181	8.02433	7.86062	8.0223	7.77505	8.00714	8.12672	8.03796	8.05019	7.92038	8.16869	7.99604	7.84203	7.89706	7.98709	7.87149	8.20552
ARFGEF2	6.97709	6.86075	6.88102	6.91663	6.89401	6.76836	7.02571	6.85471	6.79164	6.78592	6.89981	6.88118	7.00137	6.9645	6.83715	6.96712	6.88411	6.86499	6.92286	6.78491	6.9032	6.8301	6.83718	6.75169	7.00432	6.87674	6.87256	6.78142	6.79577	6.86747	6.80744	7.00457
ARFIP1	7.90998	7.58112	7.62127	7.49101	7.80551	7.84885	7.65644	7.51005	7.16824	7.63694	7.90494	7.14642	7.52274	7.24625	7.51589	7.47682	7.92723	7.47663	7.54616	7.68449	7.5524	7.75383	7.68765	7.93471	7.442	7.66329	7.54623	7.8716	7.9324	7.54056	7.80688	7.43707
ARFIP2	6.89402	6.92605	6.78049	6.75624	6.67481	6.88316	6.90268	6.71047	6.59056	6.64943	6.73122	7.04569	6.79918	6.84814	7.15899	6.84291	6.68585	6.67085	6.74844	6.63279	6.73169	6.80983	6.74393	6.74022	6.63473	6.68071	6.75114	6.7664	6.72722	6.80999	6.89632	6.7667
ARFRP1	7.33049	7.51271	7.35153	7.53583	7.37397	7.36185	7.50521	7.61977	7.98642	7.36407	7.25886	7.58732	7.37051	7.35932	7.41784	7.31341	7.28311	7.49471	7.4535	7.48	7.53245	7.39161	7.44404	7.12821	7.50375	7.44409	7.3549	7.30148	7.62324	7.31416	7.16529	7.35638
ARG1	7.88907	7.02478	7.92455	7.53428	7.07913	8.55137	7.98603	8.14421	8.16423	8.21715	7.0991	6.82464	6.82899	7.04885	7.05442	8.93944	8.42833	7.84469	8.04905	7.77509	7.95846	7.15634	8.30401	9.60499	7.37029	9.56205	7.87212	7.37666	8.32514	7.43235	8.11575	8.91515
ARG2	6.89476	6.87585	6.84484	7.1028	6.90123	6.68745	6.82139	6.82888	6.74988	6.79754	6.82076	6.68185	6.74141	6.68049	6.69962	6.87306	6.7633	6.93163	6.89307	6.86484	6.87553	6.75938	6.7552	6.67929	6.78397	7.08185	7.13164	7.14305	6.95665	6.7733	6.77323	7.23638
ARGLU1	11.173	11.3007	10.6479	9.99163	11.5346	12.1585	10.4558	10.2978	9.86164	10.7202	11.1849	9.72228	10.8943	9.72228	10.9026	10.3183	11.0597	9.97112	10.7601	10.9659	10.3944	10.8662	10.9688	11.4128	11.3035	10.4066	10.5332	11.147	11.0234	10.7191	11.694	10.4039
ARHGAP1	10.5797	10.2447	10.534	10.7512	10.5458	10.0674	10.7112	10.818	10.2443	10.3114	10.3075	10.9533	10.5363	10.8558	10.6665	10.5568	10.2401	10.5345	10.6563	10.0629	10.6683	10.6177	9.68745	9.88041	10.0553	10.1919	10.4342	9.65658	10.0221	10.1222	9.7005	10.6519
ARHGAP10	7.56001	7.8749	7.40777	7.57813	7.49046	7.20298	7.67768	7.62235	7.61406	7.54491	7.57614	7.69968	7.65966	7.68529	7.54237	7.44876	7.54625	7.62674	7.63102	7.51666	7.42968	7.58835	7.50066	7.53222	7.67836	7.44189	7.73597	7.49605	7.56465	7.52732	7.40585	7.33032
ARHGAP11A	7.72363	7.51453	7.34822	7.29427	7.33117	7.37345	7.64986	7.52229	7.57177	7.67812	7.60493	7.18946	7.11463	7.47433	7.0009	7.47845	7.64228	7.72205	7.60893	7.78794	7.51732	7.68011	7.62812	8.1169	7.62812	7.97848	8.08019	7.80348	7.67995	8.27616	7.76549	7.58561
ARHGAP12	6.93895	7.08762	6.93628	6.90432	6.99132	7.24166	7.08205	6.87256	6.88957	7.00424	7.10879	6.95152	6.96147	6.89125	7.07081	6.98247	7.06123	6.93272	7.00862	6.90786	6.99078	6.98494	7.01809	6.98862	6.96637	6.87301	6.95847	6.9495	7.00375	7.04866	7.12966	6.97378
ARHGAP15	11.843	11.5133	11.5543	11.3791	11.5109	11.5543	11.6215	11.4495	11.3827	11.4015	11.9128	10.9491	11.4737	10.9118	11.465	11.3567	11.7461	11.1932	11.2564	11.1019	11.771	11.2286	11.5121	11.3771	11.2844	11.127	10.9389	11.1158	11.0482	11.3389	11.7822	11.4004
ARHGAP17	8.53167	8.58025	8.73026	8.69876	8.98673	8.63532	9.05521	8.84131	8.36253	8.58034	8.57991	8.88944	8.64047	8.9116	8.8649	8.58257	8.50819	8.32523	8.53739	8.3571	8.55746	8.83259	8.20654	8.02447	8.67479	8.1633	8.39255	8.667	8.73014	8.28434	8.25002	8.66444
ARHGAP19	9.294	9.10105	9.13387	8.89796	8.86464	9.10547	9.48378	9.53338	8.60807	8.7754	9.00764	9.08887	8.92693	8.90414	8.87221	9.26059	9.02845	9.24279	9.14361	8.91655	9.43329	9.40994	8.9386	9.10975	8.84387	8.74217	9.1642	8.86194	9.19467	9.22436	8.80924	9.14338
ARHGAP21	8.10867	7.71527	7.80251	7.94113	8.19108	8.03789	8.24853	7.82254	7.64726	7.9828	7.91779	7.7302	7.87198	7.72641	7.78389	7.75457	8.17328	8.34398	7.99478	8.05472	7.60148	8.03	7.79222	7.99682	8.38447	9.01392	8.32766	8.53596	8.34475	8.14244	8.2826	8.16769
ARHGAP22	6.99908	6.96243	6.84377	6.96666	7.01556	6.85939	7.1422	6.98645	6.96067	6.90853	7.00466	6.80375	6.98031	7.36397	6.96629	7.09337	7.10349	6.96004	7.11087	6.90126	6.94267	6.91073	6.80294	6.72299	6.85457	6.94967	6.94038	6.68719	6.99977	6.99097	6.86039	7.18659
ARHGAP24	7.18764	7.19777	7.18295	7.30831	7.22216	7.39917	7.3303	7.35763	7.33757	7.07087	7.14111	7.12681	7.12935	7.3415	7.1902	7.41745	7.17662	7.42327	7.19839	7.1884	7.47974	7.23827	7.12059	7.2036	7.21076	7.39332	7.29543	7.13963	7.05479	7.60535	7.118	7.33415
ARHGAP25	12.1087	11.9388	11.89	12.0678	11.1762	11.6241	12.3887	12.2755	11.3401	11.7586	11.9676	12.0515	12.1438	11.9008	11.6581	12.1235	11.9787	11.8562	11.6622	11.544	12.1831	12.0203	11.3925	11.5731	11.3974	11.4284	11.6474	11.1322	11.2004	11.7036	11.504	12.1462
ARHGAP26	7.91387	7.92071	8.11862	8.09702	7.21046	7.72665	7.04769	8.49291	7.98149	7.68992	7.4499	8.2332	7.67193	7.99051	7.52998	8.18693	8.03733	8.51489	8.10534	7.82697	8.3346	7.96188	7.44876	7.43638	7.8328	8.2338	8.46668	7.56444	7.86053	8.35651	7.6065	8.47834
ARHGAP27	7.88938	7.83029	8.07034	8.0832	7.40058	8.16183	8.16582	8.16998	8.04105	7.72217	7.8223	8.28941	8.09676	7.98946	7.60101	8.31685	7.66617	8.14506	7.41169	8.158	8.08633	8.0397	7.84322	8.04074	7.75135	7.905	8.42263	7.76905	7.89738	8.24	7.84087	8.06227
ARHGAP30	11.1026	10.8127	11.0918	10.9998	10.692	10.4552	10.2358	11.21	10.6432	10.9386	10.8304	11.193	11.1649	11.0894	10.8756	11.1714	10.8122	11.3672	11.1077	10.6663	11.429	11.3194	10.6013	10.7148	10.7106	10.701	10.8886	10.4238	10.5013	10.9167	10.5735	11.3016
ARHGAP4	10.7858	10.9586	11.0161	11.1893	10.9565	11.4564	10.555	11.437	11.1421	10.7038	10.477	11.4015	11.0118	11.3427	11.671	11.2483	10.6854	11.4128	10.3676	10.4676	11.4015	11.3022	10.5231	10.2632	11.004	10.5441	11.1124	10.1301	10.7538	10.8133	10.5239	11.188
ARHGAP9	11.7276	11.7686	12.1385	12.1336	11.2373	11.7156	12.4651	12.4476	11.7094	11.7416	11.8392	12.076	11.8817	12.0787	11.5006	12.1225	11.8758	12.3685	11.8651	12.0497	12.2874	11.9364	11.6405	11.9897	11.5721	11.9079	12.1649	11.4586	11.7525	12.1191	11.6895	12.3522
ARHGDIA	9.91141	9.86789	10.8798	10.7951	11.09	9.26475	10.3253	10.2741	10.888	10.9366	10.7512	11.3167	11.1482	11.1807	10.6082	10.2578	9.89994	10.1226	9.98447	10.403	9.76625	9.69587	10.3222	10.2593	10.5924	10.993	10.7621	10.248	10.7555	9.53797	10.0496	9.8471
ARHGDIB	14.7373	14.5172	14.5429	14.6587	14.4908	14.4555	14.7295	14.6431	14.6478	14.6931	14.6478	14.5303	14.4908	14.7984	14.7485	14.7485	14.8072	14.7138	14.5564	14.677	14.6714	14.637	14.4207	14.4491	14.4444	14.677	14.6083	14.4974	14.7984	14.7893	14.4074	14.7893
ARHGDIG	6.98074	6.99162	6.87054	6.832	6.9233	6.81575	6.83325	6.69965	6.84479	6.77901	6.68895	6.93626	6.90983	6.94588	6.91881	6.82548	6.95711	7.0769	7.06664	6.76766	6.90437	6.81189	6.77991	7.04513	6.85555	6.81306	7.07841	6.7664	6.73537	7.09118	7.36226	6.89002
ARHGEF1	8.55254	8.41943	9.02354	8.41615	8.38382	8.13023	8.00425	8.73634	8.67363	8.49941	8.42169	9.1871	8.94685	8.73419	8.31512	8.46499	8.30812	8.61745	8.41995	8.41229	8.54108	8.38393	8.37435	8.50458	8.52181	8.2774	8.54908	8.22921	8.67033	8.34876	8.41604	8.41257
ARHGEF10	7.18155	7.15753	7.01934	7.43741	7.11646	7.22954	7.39268	7.01089	6.8855	7.47965	6.98438	7.11759	7.22922	7.28381	6.98687	6.86714	7.2595	6.94428	7.0521	7.57243	7.23404	7.49847	6.97951	7.1152	7.24575	7.22887	6.91225	6.80767	7.05867	6.66691	6.93819	7.2751
ARHGEF10L	6.889	6.90726	6.73023	6.97493	6.73993	6.72334	6.93749	6.72558	6.719	6.639	6.69398	6.76877	6.75852	6.78902	6.92895	6.88553	6.73193	6.80968	6.76763	6.68146	6.64637	6.77269	6.57763	6.77276	6.71971	6.68972	6.79402	6.74662	6.73904	6.79951	7.21303	6.77241
ARHGEF11	7.64876	7.42604	7.94311	7.8375	7.24455	7.35234	8.05687	8.09359	7.72879	7.66589	7.54016	7.96489	7.44081	7.96904	7.38484	7.99126	7.57307	7.8794	7.65174	7.66326	8.10781	7.66899	7.44227	7.95127	7.58412	8.04065	7.94428	7.65518	7.68675	7.80816	7.55801	7.89383
ARHGEF12	6.90108	6.67959	7.09784	6.9622	7.00552	6.83957	7.25002	6.89051	6.85157	6.67834	6.75862	6.72422	6.88913	6.79843	7.20237	6.89427	6.87242	6.72852	7.18303	6.55689	6.80828	6.83644	6.65981	6.6982	6.68739	7.47089	6.86612	7.08653	7.03887	6.72579	6.67939	6.79671
ARHGEF15	6.90789	6.86457	6.86581	6.86577	6.88138	6.77467	6.81137	6.8007	6.69527	6.74775	6.71487	6.91856	6.96181	6.86574	6.74875	6.88205	6.7633	7.0849	6.95091	6.78491	6.8879	6.93363	6.77854	7.03937	6.76089	6.80648	7.03924	6.8678	6.7895	7.17823	6.70127	6.80879
ARHGEF18	11.7756	12.0436	12.1303	12.1041	12.2059	11.9311	12.1559	12.0103	11.8222	11.9008	11.9411	12.4157	12.1214	12.0652	12.1256	11.8844	11.637	12.1087	11.8326	11.5305	12.1337	12.2478	11.6224	11.063	12.073	11.1532	11.5656	11.266	11.42	11.1302	11.2019	11.9429
ARHGEF19	7.81157	7.95411	7.86105	7.61071	7.86808	7.73527	7.7045	7.66737	7.47059	7.38405	7.21456	7.45616	7.56254	7.28207	7.71787	7.54294	7.54414	8.00007	7.82403	7.28914	7.67013	7.75472	7.31857	7.10143	7.57376	7.03541	7.50048	7.11841	7.93051	7.50983	7.66067	7.65277
ARHGEF2	11.8844	11.9194	11.6597	11.9429	11.6727	11.8222	12.5187	12.297	11.9079	11.7118	11.7627	12.117	11.7984	12.0943	12.2309	11.9741	11.7842	12.1281	12.0865	11.6187	11.9828	11.9912	11.3084	11.4015	11.5837	11.5223	11.9323	11.3758	11.9706	11.7444	11.3341	11.8773
ARHGEF3	11.2231	11.2231	10.6999	10.5041	11.5121	11.2446	11.0997	10.5082	9.88529	10.7641	11.2472	10.4415	11.2303	10.4777	11.2347	10.4537	11.173	10.6082	10.7983	10.6158	10.248	10.7348	10.9081	10.5179	11.1171	10.34	10.4024	10.961	10.9869	10.3319	10.9016	10.6031
ARHGEF4	6.70006	6.62395	6.60221	6.75208	6.68728	6.62774	6.82473	6.7222	6.86733	6.64255	6.76653	7.13228	6.76776	6.85585	6.77017	6.75922	6.63797	6.68043	6.63287	6.79532	6.66853	6.6425	6.75686	6.80194	6.91267	6.73256	6.71361	6.56068	6.74406	6.54696	6.73886	6.69088
ARHGEF6	11.544	11.5794	11.7544	11.6811	11.8454	11.6744	11.5377	11.556	11.4599	11.4349	11.6021	11.433	11.6767	11.2779	11.7155	11.4543	11.3567	11.3872	11.4675	11.3724	11.544	11.8376	11.2244	11.0579	11.5923	11.2971	11.3872	11.2269	11.4582	11.1274	11.3678	11.6317
ARHGEF7	9.46805	9.59751	9.78937	9.56983	9.98056	9.48035	9.8405	9.85207	9.52732	9.49186	9.59751	10.0663	9.86923	9.76335	10.0007	9.59304	9.38988	9.54022	9.62926	9.53797	9.46864	9.57957	9.47216	9.13447	9.5903	9.19386	9.15314	9.07002	9.5825	9.45481	9.5943	9.4267
ARID1A	10.1725	9.82458	10.1526	9.88356	9.85304	9.89166	10.6918	10.4266	9.13991	9.76173	10.0868	10.1043	10.4284	10.0206	10.1482	10.1576	9.5623	10.0693	9.99499	9.2158	10.1139	10.7058	9.47216	9.48292	9.70412	9.49414	9.8405	9.17427	9.55772	9.84251	9.44952	10.34
ARID2	7.16948	7.08099	7.39025	7.28122	7.40294	7.36034	7.55548	7.3106	6.978	7.13269	7.38881	7.43647	7.41742	7.45123	7.3317	7.22274	7.13825	7.07134	7.33278	7.18508	7.17152	7.34729	7.10939	7.19143	7.26439	7.17198	7.14335	7.02175	7.13774	6.9051	7.04543	7.24482
ARID3A	10.7433	10.5477	11.0942	10.8345	9.6369	10.0275	11.7335	11.4784	10.3957	10.4824	10.5131	10.823	10.7396	10.4407	9.84092	10.8859	10.5285	11.0441	10.5953	10.2342	10.8378	10.9214	9.85207	10.4777	9.81378	10.8026	10.945	10.251	10.5989	10.8077	9.77345	11.1482
ARID3B	9.52462	9.37738	8.91087	9.40268	8.71802	9.53543	9.40115	9.66372	8.84032	8.758	8.52577	9.3553	8.96958	8.93511	9.53057	9.65933	9.39412	9.57661	9.24492	9.09841	9.55409	9.57392	8.9624	8.8906	8.95875	8.91123	9.27098	8.62639	8.71979	9.67024	8.70664	9.63909
ARID4A	7.22218	7.28554	7.30881	7.15207	7.31025	7.56134	7.25438	7.35689	7.19932	7.3311	7.70267	7.09249	7.18395	7.16257	7.34575	7.31811	7.44104	7.12879	7.20471	7.35487	7.2216	7.29191	7.45686	7.5647	7.11638	7.27317	7.02987	7.51297	7.51404	7.28398	7.17774	7.47688
ARID4B	7.93569	8.47212	8.31748	8.01282	8.51609	8.11619	7.96327	8.33117	8.5683	8.39186	8.43589	8.11877	8.23371	7.98257	8.29512	8.64808	8.00656	8.07284	8.3351	8.646	8.12452	7.96096	8.06389	8.13799	7.59295	8.16498	7.52594	8.35241	8.81907	8.03065	7.87129	8.35043
ARID5A	6.95811	7.00628	7.39886	6.98598	7.01448	6.84849	7.16834	7.19367	7.39645	7.10326	7.1703	7.31733	7.20415	7.29795	6.9624	7.17658	7.1313	6.99023	7.08549	7.06331	7.13252	6.90595	7.0791	7.42114	7.044	7.26989	7.15519	7.05163	7.14156	7.22553	7.11217	7.06893
ARID5B	8.6538	8.7256	8.7094	8.74704	9.11555	9.06863	8.69881	8.45899	8.11976	8.32233	9.10718	8.72033	9.08903	8.35269	9.09665	8.71253	8.41913	8.50519	8.99075	8.11753	8.63337	8.99129	8.61037	8.05435	8.48087	8.18189	8.18455	8.23214	8.46645	8.29065	8.68407	8.82782
ARIH1	7.95236	7.80842	7.88736	7.71416	7.70015	7.78565	8.11396	7.91802	7.3265	7.95951	7.79936	7.66522	7.69563	7.79071	7.70456	7.97867	8.13371	7.78483	7.8895	7.71025	7.90622	7.57678	7.7276	7.86478	7.66492	8.25759	7.78681	7.96035	7.75564	7.91554	7.7449	7.97891
ARIH2	9.5623	9.61108	9.45703	9.35379	9.69956	9.63909	9.66309	9.55213	9.07697	9.15553	9.15571	9.49686	9.40943	9.03519	9.53767	9.32893	9.38592	9.36111	9.78107	9.33496	9.42449	9.78636	9.34413	8.92871	9.40757	8.95975	9.57555	9.16728	9.33245	9.42341	9.53147	9.60499
ARL1	8.21059	8.18831	8.1042	8.29902	8.82256	8.3846	8.02621	8.05445	8.1991	8.07259	8.28748	8.27153	8.4255	8.00277	8.48668	8.21491	8.09104	8.00082	7.81062	8.33705	8.10584	8.12388	8.34042	8.00769	8.29398	7.97529	7.95402	8.10621	8.39018	7.9608	8.42357	8.02089
ARL11	6.99908	6.96848	7.04835	7.15139	7.03157	7.06114	6.9364	7.12782	7.53255	7.13752	7.01246	6.9841	6.82555	6.90993	6.88202	7.38976	7.1148	7.16686	6.99729	7.83856	7.21261	7.16672	7.00337	7.36275	6.9018	6.93243	6.79275	7.02613	8.14852	7.2143	6.97809	7.25104
ARL15	6.83818	6.97902	6.81568	6.87076	6.821	6.91484	6.96636	6.90632	6.77585	6.95641	6.88721	6.79409	6.82333	6.76898	6.83042	6.79054	6.88686	6.83904	6.85458	6.99653	6.83244	6.95921	6.91137	6.85779	6.87492	7.07763	6.84884	6.8751	7.03693	6.97088	7.04663	6.96052
ARL16	9.41883	9.85631	9.9606	9.67258	9.46558	9.99322	8.92504	9.61363	10.2528	9.84749	9.55758	10.0041	9.7624	9.75862	9.91057	9.83707	9.30341	9.63313	9.67648	9.94538	9.93966	9.48832	9.96786	9.71044	9.74952	9.42758	9.81683	9.59588	9.65068	9.75812	10.0451	9.40059
ARL17P1	7.1554	8.58639	8.4677	8.32628	7.72973	7.26763	8.28495	7.3848	8.65169	7.34672	8.63269	8.18796	9.25298	7.30253	8.9142	8.35183	7.00463	7.24064	7.21561	7.63457	7.38749	8.34519	7.22151	8.55386	8.16722	8.43756	7.05787	7.41851	7.84022	8.10217	7.11679	8.34919
ARL2	9.2624	9.49414	8.94495	9.59648	9.54851	9.33982	8.94248	9.08556	9.95195	9.26258	8.66878	9.33328	9.10224	9.398	9.80693	9.31371	9.30647	9.54942	9.5825	9.59083	9.04177	9.51194	9.35283	9.0962	9.44013	9.6493	9.87201	9.48438	9.87361	9.41861	9.14823	9.56651
ARL2BP	10.0259	10.0568	9.64711	9.65281	10.6019	10.2062	9.89901	9.477	9.61292	10.0367	10.2601	9.65165	10.1502	9.85071	10.1732	9.65933	9.90476	9.67824	9.9552	9.67455	9.3649	9.85304	10.2625	9.93373	10.0525	9.93311	9.86923	9.79639	9.78164	9.59751	10.1176	9.57879
ARL3	7.27147	7.26284	7.18096	7.17219	7.05053	7.30478	7.41396	7.31446	7.13665	7.16896	7.11167	7.07624	7.17079	7.16831	7.1695	7.15373	7.40256	7.38129	7.33899	7.48142	7.47036	7.26657	7.20753	7.17703	7.21669	7.1192	7.40585	7.09199	7.22238	7.3504	6.99595	7.18659
ARL4A	7.04209	6.97147	7.07205	7.0049	7.26384	6.90233	6.9544	7.03729	7.03086	7.02982	7.03908	7.01305	6.93431	6.93131	6.90424	7.06446	7.19309	6.72675	7.22682	6.97814	6.86817	6.83836	6.93421	7.5345	6.90729	7.69255	6.87143	7.35382	7.0172	6.761	6.83236	6.93526
ARL4C	7.62118	7.56564	7.81116	7.38141	7.62765	7.79971	7.85453	7.61153	7.90039	7.39883	7.76443	7.63677	8.40234	7.91519	8.26412	7.37217	7.60463	7.91779	7.93495	7.42384	7.4913	7.41016	7.65561	7.37004	7.75629	7.41819	7.64941	7.48394	7.84303	7.66884	7.7757	7.65561
ARL5A	8.9479	9.11862	8.59949	8.33616	9.07599	9.40924	8.73414	8.62689	8.55508	8.77014	8.89004	8.06231	8.7155	8.28647	9.08204	8.62438	8.88881	8.68948	8.69618	8.76395	8.43265	8.81722	8.9773	9.06665	8.85242	8.65962	8.71551	9.06466	8.93984	9.00154	9.21078	8.36846
ARL5B	6.89604	6.93333	6.7288	6.77552	6.83819	7.07802	6.89802	6.78454	6.77429	6.94812	6.96195	6.71832	6.79789	6.80441	7.03415	6.83448	6.94377	6.83946	6.7965	6.93603	6.8052	6.90698	6.9299	7.01954	7.01847	6.99589	6.95755	7.06224	6.93644	7.06508	7.00578	6.80068
ARL6IP1	11.4234	11.3496	11.0839	10.7636	11.93	11.2765	10.6227	10.6832	10.2953	11.2564	11.6689	10.4794	11.3234	10.7815	11.433	10.9295	11.4349	10.6273	11.0644	11.0351	10.7202	11.4219	11.3128	11.3649	11.0644	10.8145	10.6545	10.8811	11.5896	11.1057	11.1863	10.8998
ARL6IP2	7.45031	7.35832	7.42766	7.11895	7.42643	7.49261	7.41123	7.43831	7.26692	7.41679	7.5445	7.21053	7.44285	7.21053	7.49621	7.25346	7.51601	7.09878	7.42511	7.20895	7.3016	7.3943	7.2802	7.47923	7.33818	7.35124	7.25256	7.46376	7.35596	7.42	7.67666	7.31544
ARL6IP4	7.63209	7.73137	7.7814	7.59777	7.77052	7.71452	7.78186	7.81498	8.24747	7.75798	7.5955	7.90268	7.70122	8.01752	7.80963	7.68499	7.54525	7.86944	7.77762	8.04189	7.7138	7.60354	7.9661	7.8365	8.01489	7.90291	8.12403	7.98458	8.06855	7.88802	7.9839	7.59662
ARL6IP5	11.4838	11.5326	10.8583	10.6966	12.1585	12.1831	11.0671	10.4609	10.6622	11.6791	11.8343	10.0193	11.4869	10.5633	11.3273	10.8543	11.4092	11.1421	11.3925	11.515	10.3628	11.4234	11.987	11.6523	11.9194	11.8089	11.7207	12.073	11.9276	11.4444	12.015	10.8088
ARL6IP6	8.33942	7.93833	8.10601	7.8861	8.26874	8.64678	8.07361	8.05363	7.17663	7.97563	8.62694	7.4461	8.06571	7.65262	8.22563	8.09562	8.39777	7.37259	7.77267	7.90829	7.73368	8.04453	8.6437	8.79504	7.75429	7.98411	7.66617	8.34575	7.71985	8.20833	8.86692	8.14017
ARL8B	9.47247	9.31247	9.18303	8.7817	9.56568	9.64238	8.99621	8.67536	8.86595	9.59572	9.61555	8.42679	9.01627	8.74913	9.1562	9.24659	9.5914	9.10011	9.15209	9.33024	8.87567	9.19125	9.66487	9.88306	9.30051	9.54323	9.14888	9.89369	9.5361	9.60014	9.77045	8.86214
ARMC1	8.62729	8.81752	8.50875	8.21669	9.01368	8.8006	8.26106	8.3886	8.96491	8.75476	8.894	8.17659	8.53352	8.44969	8.69986	8.52031	8.67054	8.83547	8.71527	8.83567	8.22281	8.59202	8.77488	8.66296	9.20771	8.79226	9.07087	8.9169	9.0026	8.567	9.15465	8.3731
ARMC10	7.91154	7.93793	7.82532	7.84361	8.05036	8.13499	7.62531	7.68535	7.83541	8.09654	8.26005	7.70059	7.75459	7.8715	7.85735	7.7527	8.09587	7.69787	7.87868	8.02874	7.68224	7.84173	8.30718	8.34236	7.94437	8.10164	7.68114	8.06226	7.56231	7.95717	8.25308	7.71768
ARMC5	6.80543	6.78853	7.00718	7.149	7.15755	6.99336	7.01142	6.98273	7.18791	6.94463	6.97334	7.49819	7.3363	7.23195	7.14245	7.29329	6.9364	6.99905	7.32214	7.11895	6.88396	6.81189	7.00662	6.77363	7.06375	7.00767	7.22432	6.77987	6.99312	6.70127	6.85107	6.96879
ARMC6	7.28544	7.29077	7.41641	7.33355	7.44964	7.2595	7.55949	7.46272	7.48734	7.42603	7.38223	7.74785	7.50499	7.71196	7.68205	7.46741	7.24111	7.76811	7.54069	7.47801	7.44475	7.27367	7.45344	7.28437	7.4279	7.7252	7.45555	7.39292	7.58508	7.22123	7.01701	7.41878
ARMC7	8.82206	8.69485	9.02409	8.89693	8.47624	8.24483	8.98575	8.68043	8.78733	8.72541	8.30678	8.97788	8.63269	8.84799	8.5086	8.53596	8.47058	9.04323	8.57884	8.83409	8.79542	8.72609	8.31854	8.428	8.55651	8.81244	8.91087	8.51829	8.91529	8.81338	8.31821	8.66519
ARMC8	7.39899	7.31829	7.37834	7.39829	7.39097	7.2467	7.36286	7.3909	7.09539	7.34494	7.56188	7.40517	7.47253	7.35351	7.35442	7.29224	7.40585	7.36066	7.43715	7.26174	7.24247	7.52822	7.41739	7.389	7.34649	7.41745	7.20714	7.35954	7.03184	7.36031	7.25125	7.49049
ARMCX1	6.80116	6.67576	6.91274	6.88078	6.87695	6.73595	6.72282	6.77444	6.74158	6.83425	7.0281	6.77111	6.93527	6.93749	6.77189	6.70996	6.80206	6.7226	6.81195	6.7172	6.8132	6.85789	6.97425	6.75611	6.87136	6.67778	6.65403	6.68116	6.76043	6.7319	6.69566	6.72177
ARMCX2	7.26816	7.09862	7.31071	7.1699	7.26587	7.33219	7.51764	7.03784	7.12495	7.06301	7.4319	7.26529	7.5308	7.3549	7.41106	7.0836	7.1586	7.0759	7.09173	7.22616	7.26684	7.16237	7.29185	7.13816	7.31857	7.0673	6.74576	7.00322	7.11087	6.78875	6.8732	7.07228
ARMCX3	7.05713	6.97947	7.00531	6.98111	7.11205	7.08744	7.00359	6.97516	6.77875	6.98867	7.24906	6.89552	7.01629	6.98153	6.91919	6.87759	7.14848	6.81477	7.03551	6.93089	6.97366	7.02824	7.147	7.12839	7.03341	6.98257	6.89302	7.08926	6.93246	7.02485	7.02195	7.05014
ARMCX4	6.91148	7.0046	7.01074	7.01084	6.97223	7.02866	7.07224	7.08499	6.91645	6.82992	6.93361	6.96805	6.79918	6.76354	6.85497	6.76407	6.9374	7.00247	6.89898	7.0879	7.13946	7.03879	6.84929	6.84664	7.11152	6.88295	6.84884	6.72515	6.84357	6.95664	6.70067	6.89479
ARMCX5	7.13215	7.05692	7.10045	7.18354	7.37179	7.28145	7.1398	7.00137	6.8754	7.0696	7.42546	7.12914	7.22922	7.15053	7.18875	6.95673	7.0902	7.00434	6.97604	7.09026	7.10448	6.99742	7.31767	7.23987	7.21544	7.08467	6.85258	7.24209	7.12981	6.87302	7.1049	7.02851
ARMCX6	7.80086	7.7308	7.80814	8.01552	7.99049	7.63313	7.63072	7.64506	7.78786	7.92973	7.94266	7.8779	8.01205	8.04115	7.75776	7.58138	7.88455	7.9593	7.79995	7.74192	7.77478	7.64426	7.96973	7.95089	7.84831	7.93637	7.83201	7.98092	7.41749	7.89194	7.96801	7.88696
ARMET	10.2427	10.6417	9.84413	9.69644	10.4257	10.1063	9.70505	9.73441	9.82994	10.0007	9.92313	9.63316	9.79411	9.75306	10.1687	9.60499	10.0473	9.95041	10.4592	9.74538	9.8983	10.1108	10.225	9.83145	10.1732	9.48997	10.1255	10.1629	10.4097	10.2919	10.1749	10.1102
ARNT	7.06589	7.0768	7.0132	6.98983	7.05129	7.0687	7.28179	7.05552	7.13755	6.95881	7.04247	7.2818	7.06495	7.27136	7.26953	7.15245	7.10663	7.20257	7.13414	6.9937	7.21687	7.08247	6.99512	7.13126	6.95986	7.04159	7.32179	7.11522	7.17519	7.2387	7.10834	7.21024
ARNTL	9.45143	9.38917	9.38691	8.82864	9.18054	9.35308	9.43181	9.45165	8.39645	9.16462	9.41744	8.86234	9.22665	8.73321	9.20435	8.94764	9.47402	8.6823	8.79812	8.96215	9.35474	9.25665	9.19571	9.56937	8.67966	8.99378	8.59111	9.16319	8.90749	9.2125	9.56127	9.55023
ARPC1A	9.76513	9.78795	9.50419	9.5933	9.6618	9.69738	10.0387	9.81016	9.31895	9.35631	9.45703	9.62361	9.46864	9.21529	9.4502	9.59522	9.57995	9.46643	9.3217	9.80924	9.75355	9.66592	9.55333	9.76274	9.46274	9.32728	9.48438	9.60693	9.73291	9.9798	9.64871	9.70976
ARPC1B	10.7793	10.5119	10.5131	11.0429	10.4517	10.3445	9.51281	10.801	10.3034	11.1494	11.0398	11.015	10.6282	11.0644	10.8016	10.9016	10.7191	11.0597	10.8699	10.7815	11.1824	11.3602	10.8431	10.9552	10.3034	10.7641	10.344	10.4711	9.41921	11.1142	10.5223	11.3415
ARPC2	10.2964	10.3238	10.3617	10.5272	10.2952	10.1489	10.5104	10.3333	10.3589	10.4102	10.338	10.2139	10.3645	10.4341	10.1654	10.2565	10.3825	10.4752	10.292	10.2901	10.5076	10.2802	10.3171	10.2604	10.2513	10.2528	10.323	10.2811	10.3407	10.4289	10.258	10.4793
ARPC3	13.1696	12.6651	12.1755	12.3907	12.6715	12.0752	12.4373	12.117	12.181	13.0052	13.0969	12.0586	12.1118	12.4818	12.0224	12.2414	13.07	12.7806	12.764	12.8041	13.07	12.9166	12.8748	13.1918	12.7044	12.9629	12.5408	12.7492	12.0563	12.9661	12.8714	13.0423
ARPC4	10.9216	10.8405	11.0063	11.0665	10.9033	10.6826	9.61238	10.7674	11.1906	11.1385	10.8375	10.8047	10.6008	11.2168	11.046	11.0575	11.0888	11.1367	11.2262	11.3155	11.0478	11.0679	11.1785	11.2988	10.8962	11.4406	11.2736	11.1582	11.4507	11.3571	11.1664	11.2601
ARPC5	11.504	11.4128	11.3234	11.3827	11.596	11.6918	11.7627	11.3724	10.8322	11.6638	12.0969	11.0206	11.5611	11.5093	11.325	11.6474	11.5377	10.8404	11.0065	11.7418	11.0913	11.1494	11.8376	12.2913	11.138	11.4737	11.4666	11.9959	11.7888	11.8799	12.2261	11.1964
ARPC5L	9.45783	9.59801	9.51727	9.63151	9.87099	9.29358	9.59859	9.11197	9.7469	9.67587	9.73049	9.6383	9.9549	9.5967	9.67271	9.30902	9.60719	9.28943	9.44609	9.57365	9.20548	9.35918	9.77401	9.28742	9.70944	9.40168	9.5914	9.69039	9.84413	9.49774	9.89696	9.41719
ARPP-19	8.29612	8.077	8.10945	8.16068	8.3147	8.18466	8.52175	8.09618	8.15015	8.19147	8.3365	8.07549	8.32546	8.2747	8.3303	8.02177	8.20792	8.26725	8.04395	8.18093	7.99757	8.05399	8.34376	8.39264	8.2486	8.39292	8.35948	8.4698	8.5405	8.14186	8.41167	8.03939
ARRB1	8.98407	8.65303	9.04785	9.26422	9.20496	8.65226	9.46296	8.76631	9.1901	9.00733	8.9926	9.13766	8.95066	9.4466	8.50493	8.79011	9.06591	9.177	8.89008	8.91214	8.83062	8.75164	8.76962	8.9271	9.00139	9.48564	9.21041	9.55736	9.31495	8.75576	8.83767	8.64967
ARRB2	8.32466	8.1059	8.75662	8.2506	8.06599	8.02164	8.38557	8.50616	8.73381	8.53005	8.43639	8.67051	8.43784	8.41311	8	8.36497	8.38297	8.2293	8.22291	8.35622	8.35137	8.07767	8.28074	8.73957	8.12523	8.59247	8.44791	8.62251	8.3192	8.39394	8.31921	8.23208
ARRDC1	7.71875	7.57922	8.19548	8.03116	7.72886	7.36674	7.57796	7.94943	8.11817	8.02105	7.78278	7.99387	7.90816	8.11529	7.5905	7.85972	7.54014	7.82527	7.66027	7.6882	7.7302	7.69903	7.80634	7.8126	7.57522	7.83029	7.84593	7.64043	7.65877	7.6925	7.40585	7.67582
ARRDC2	7.92606	8.08421	7.8148	8.07211	7.99493	8.1517	7.71408	7.91634	7.73805	7.81093	7.93591	8.1122	8.09031	7.83659	8.34455	8.33193	7.98868	7.84204	7.80607	8.10118	8.07782	7.69276	7.9768	7.54868	8.00905	7.71791	7.72683	7.78529	8.05235	7.57831	8.01088	7.77518
ARRDC3	7.52703	7.48341	7.46192	7.35643	7.29211	8.42713	7.34183	7.55523	7.13511	7.31348	7.7835	7.17585	7.53168	7.15932	7.30515	7.86608	7.76143	7.37076	7.54787	7.31721	7.71572	7.74397	7.63709	7.53558	7.32825	7.46741	7.24896	7.2554	7.13543	7.61377	7.5584	7.66317
ARRDC4	7.13846	6.91232	6.8974	7.022	7.01352	6.81095	7.36958	6.97069	6.75004	6.76147	7.23607	6.90159	6.96279	7.03497	6.90838	6.85105	7.22154	7.02822	6.95566	6.87341	6.95538	6.95635	7.42952	7.11081	6.9865	7.21383	7.06492	7.14244	7.23899	7.15897	7.26872	6.85905
ARRDC5	8.60935	9.01167	8.8978	8.91759	8.60838	8.88895	7.91924	8.75536	8.91183	8.84486	8.55406	9.26655	9.12077	9.06118	8.82521	8.70258	8.27937	8.82628	8.99701	8.65621	8.99492	8.87748	8.36742	8.41659	9.00211	8.01559	8.74598	8.23352	8.4017	8.95251	9.00086	8.33892
ARS2	10.7443	11.0494	10.9791	11.0983	11.0554	10.6485	10.739	10.9892	10.9328	10.5723	10.3676	11.1405	10.8265	11.0016	11.0568	10.8892	10.5742	11.1312	11.2303	10.4785	11.0415	11.2404	10.2367	9.92708	10.9438	10.2347	10.739	9.93985	10.7591	10.5588	10.2989	11.1688
ARSA	7.5963	7.77851	8.0059	8.08291	7.48404	7.71319	7.7231	8.36106	7.83972	7.84942	7.69085	8.16767	7.80243	8.04756	7.63732	8.05282	7.82003	8.5066	8.13104	7.6675	8.19819	7.91089	7.52932	7.37559	7.72949	7.59724	8.09254	7.76086	7.86032	7.79893	7.23786	8.30485
ARSB	7.18155	7.04968	7.06858	7.17115	7.10043	7.25295	7.24275	7.15213	6.9495	7.1388	7.08658	7.09927	7.0701	7.25701	6.97045	7.25255	7.24436	7.17988	7.24597	7.06226	7.05058	7.26178	7.05502	7.13293	6.96917	7.31531	7.18237	7.36618	7.1329	7.29068	7.23177	7.18913
ARSD	7.55981	7.86873	7.84773	8.23273	7.73841	7.75319	7.81011	8.04588	7.7901	7.73046	7.9473	7.96696	7.75902	8.05909	7.54687	7.98773	7.75647	7.88568	7.71011	7.58546	8.01822	7.93576	7.82913	7.67784	7.86387	8.0237	7.76858	7.91561	7.9764	7.67756	7.52413	7.97275
ARSG	8.54472	8.44985	8.37599	8.27179	8.40438	8.16485	8.11589	9.40595	8.54185	8.46398	7.80272	8.10584	8.41785	8.03983	8.55226	8.78733	8.56392	8.36934	8.58795	9.03756	8.87284	8.30388	7.98642	8.44392	8.05873	8.05977	7.96414	7.83882	8.00561	8.38825	8.15834	8.97706
ARSK	6.97525	6.94091	6.96234	6.94609	6.98556	6.83957	6.91779	6.81334	7.01423	7.20965	7.01318	6.98062	7.09504	6.85138	6.89759	6.93346	6.8799	6.8925	7.09732	6.87724	6.94267	7.00662	7.02628	6.96353	6.95567	6.65078	6.78494	6.94051	6.89459	6.78298	6.94658	6.97401
ARV1	8.04544	8.12536	7.85859	8.07373	8.50376	8.31886	7.76104	7.61517	8.12528	8.19408	8.3846	7.66215	7.90695	7.84022	7.94395	7.76104	8.29682	7.88986	7.97351	8.26953	8.01922	7.97907	8.60031	8.49127	8.53189	8.16854	7.93013	8.46584	7.83968	7.94025	8.76148	7.91251
ASAH1	7.93444	7.46304	7.45647	7.83618	7.60254	7.49828	7.559	7.67049	7.57813	7.96262	8.32493	7.83959	7.69341	7.81382	7.30858	7.75621	7.69483	7.65262	8.02638	7.93428	7.70867	8.03378	8.18975	8.32766	7.41099	7.85873	8.12777	7.92715	7.73729	8.08089	7.82313	7.81894
ASAH2B	6.69891	6.82888	6.81327	6.77742	6.77923	6.902	7.00271	7.10662	7.06541	6.68719	6.74038	6.85673	6.79116	6.8983	6.97503	6.96712	6.8799	6.90007	6.88388	6.90445	6.82616	7.0174	6.76795	6.93134	6.85803	6.94049	6.99782	6.89384	6.99423	7.23735	6.88795	6.95874
ASAHL	8.96524	8.88514	9.47574	9.29017	9.594	8.85027	9.26651	8.93938	9.39656	9.14808	9.51792	9.25662	9.60605	9.96116	9.4572	9.27365	9.38311	9.0122	9.15325	9.67094	8.7186	9.57012	9.54314	9.51467	9.39631	9.01914	9.67747	9.34115	9.14604	8.7034	9.03136	9.17122
ASB1	8.59708	8.53426	8.23352	8.39298	8.50519	8.4721	8.79378	8.67019	8.5131	8.25897	8.00928	8.83718	8.52733	8.67348	8.65445	8.70725	8.21279	8.81557	8.63291	8.63291	8.29358	8.55857	8.45401	8.28748	8.64978	8.3021	8.50057	8.11589	8.69372	8.58795	8.61316	8.28495
ASB10	6.66878	6.64264	6.66088	6.72613	6.67959	6.77742	6.72788	6.80322	6.62294	6.6959	6.81252	6.68066	6.75421	6.65039	7.18293	6.74169	6.8665	6.78095	6.77769	6.77923	6.67652	6.6331	6.83446	6.78151	6.78094	6.76523	6.6488	6.81041	6.75396	6.71717	6.84773	6.70495
ASB13	7.49162	7.66483	7.58108	7.8637	7.72641	7.59879	7.59763	7.45394	7.78735	7.6429	7.39005	7.66987	7.30253	7.78219	7.55466	7.47083	7.67297	7.63787	7.78129	7.76745	7.72886	7.83401	7.56741	7.79222	7.72205	7.75001	7.75095	7.47351	7.77111	7.68148	7.44399	7.41135
ASB3	8.10635	8.21279	8.17655	8.17126	8.09723	7.99342	8.11225	8.13821	8.0544	8.096	8.23202	8.0968	8.22049	8.17925	8.22997	8.23568	8.03852	8.02947	8.02006	8.06281	8.20156	8.16438	8.10956	8.14203	8.25024	8.09131	8.03547	8.0074	7.97143	8.13862	8.152	8.1515
ASB6	8.19854	8.15452	8.29391	8.33699	8.01083	7.96159	8.57737	8.56198	8.50574	8.00228	7.95078	8.55877	8.29791	8.17212	7.91303	8.36315	7.97842	8.30931	8.05838	8.18499	8.44068	7.99858	7.86258	7.84413	8.24176	8.01035	8.2087	7.89391	8.10339	8.0253	7.99657	7.97939
ASB7	6.96644	7.0849	6.98628	7.01084	7.08556	7.05519	7.19419	6.93086	7.40064	7.11751	6.98374	7.02613	6.92307	7.14599	7.20081	6.95923	7.04366	7.04818	6.87791	7.41916	6.87393	6.9091	7.20428	7.07299	7.00697	7.12527	6.85438	7.11487	7.40121	7.0331	7.31416	7.04594
ASB8	8.6606	8.6523	8.41388	8.66442	8.52218	8.87675	8.85691	8.75315	8.55178	8.94068	8.92005	8.54671	8.586	8.77621	8.81869	8.9256	8.57936	8.7165	8.68872	8.94513	8.57232	8.71298	8.73467	8.95876	8.51254	8.79731	8.80876	8.88721	8.98837	9.06081	8.95613	8.66605
ASCC1	9.17832	8.93494	8.98368	9.16013	8.91361	8.67054	9.28205	8.87536	9.11156	8.7445	8.56206	8.82628	8.89525	8.8382	8.90328	8.69002	8.72514	9.27622	9.22712	8.78651	9.03188	8.92915	8.8661	8.59653	9.4155	8.74217	9.02429	8.61037	8.97662	8.8163	8.47865	9.06324
ASCC2	12.3289	11.8222	12.9906	12.1189	12.5616	11.9891	12.904	12.9503	11.6356	11.9589	11.6432	12.6443	11.8376	11.9706	12.4373	12.3157	12.7888	12.2357	13.3101	11.8361	11.7862	12.2645	11.4582	12.1189	11.899	12.4914	12.3887	12.2724	12.7768	10.9586	11.5165	12.2557
ASCC3	7.4824	7.32426	7.40591	7.45454	7.70498	7.46878	7.38148	7.3187	7.22464	7.42485	7.62618	7.25845	7.57086	7.42171	7.52485	7.38068	7.48194	7.32972	7.43077	7.31147	7.38815	7.46633	7.46727	7.20824	7.35458	7.42275	7.20368	7.41102	7.32123	7.09213	7.27501	7.36027
ASCC3L1	7.62882	7.58657	7.65543	7.698	7.60085	7.53877	7.77509	7.99899	7.77952	7.51445	7.42771	8.11216	7.59622	7.90917	7.67127	7.7519	7.43163	7.99478	7.6837	7.54305	7.68624	7.83743	7.54324	7.36898	7.86582	7.23309	7.83149	7.33232	7.40216	7.41679	7.71363	7.77628
ASCL2	9.54851	9.17832	9.90963	9.30093	9.08865	9.24305	9.74435	9.30998	8.98809	9.36192	9.02448	9.53872	9.70623	10.0129	9.78271	9.3553	9.81766	9.58038	10.1742	9.09586	9.45361	9.43596	8.99311	8.95892	9.49335	9.25055	9.75097	9.70623	9.38094	9.68642	8.83388	9.41792
ASF1A	8.22867	8.11202	7.90707	7.58205	8.4337	8.87993	7.76057	7.62832	7.27992	8.03412	8.63043	7.53072	7.99997	7.48067	8.22152	7.87592	8.28791	7.32423	7.61293	7.85667	7.48266	7.89879	8.43052	8.38768	7.93538	7.84554	7.49771	8.14434	7.97717	7.65816	8.85177	7.70467
ASF1B	7.87915	7.69879	7.40415	7.81649	7.19707	7.12105	8.85161	7.84669	7.57177	7.8142	7.32036	7.99781	7.65044	7.51281	7.30392	7.40013	7.3848	8.22592	7.61809	7.76832	7.18405	7.87747	7.50985	7.52575	7.11437	7.68069	8.6065	7.2648	7.72182	7.8038	7.28301	7.68806
ASGR1	8.60935	8.62729	8.44298	9.05906	8.68917	8.97662	9.21182	8.66444	9.02742	8.63248	8.58282	8.45372	8.67205	9.35233	8.57574	8.76148	8.78097	8.93993	8.7841	9.12652	8.62961	8.89504	9.18054	9.37998	8.61527	9.62045	9.26524	9.4782	9.22665	9.53277	8.73151	8.5686
ASGR2	8.52763	7.65297	8.73634	8.2013	8.80091	7.93055	8.89496	8.5479	8.35723	8.22154	8.31411	8.55842	8.98339	8.63638	8.14355	8.37043	8.46124	8.60366	8.39265	8.83733	8.70157	8.93333	8.22566	9.52453	8.60125	9.70598	9.16973	8.59771	8.52251	9.09742	8.39662	8.62311
ASH2L	9.83432	9.73539	10.0674	10.0036	9.96288	9.74836	10.1023	9.88088	9.40268	9.84442	9.8032	9.80693	9.79229	9.78545	9.94199	9.88186	9.95881	9.88783	10.0591	9.66487	9.90891	10.0794	9.65135	9.70505	9.82579	10.1363	9.6573	10.0048	9.80961	9.88997	9.48292	10.0843
ASIP	6.78753	6.67308	6.5938	6.80346	6.66235	6.66898	6.66243	6.69669	6.58751	6.68889	6.65069	6.65456	6.57583	6.6144	6.65047	6.65545	6.65855	6.67313	7.05772	6.59405	6.72509	6.74851	6.77244	6.52609	6.77191	6.63414	6.83209	6.63638	6.61015	6.58412	6.684	6.68963
ASL	7.17654	7.55984	7.46856	7.54561	7.33473	7.21045	7.11602	7.47781	7.70246	7.46889	7.19471	7.84858	7.49759	7.61407	7.48452	7.72663	7.27096	7.60874	7.55606	7.59637	7.46871	7.40605	7.24724	7.34694	7.28257	7.28185	7.45776	7.24706	7.48708	7.39684	7.35513	7.46141
ASMTL	8.33504	8.32372	8.05473	8.29068	8.08073	8.14474	8.37583	8.39568	8.36516	7.99984	8.10019	8.52188	8.19365	8.32165	8.31968	8.2751	8.19274	8.42893	8.47584	8.31757	8.27734	8.30285	8.10871	7.70741	8.09206	8.01449	8.49096	7.80443	8.17208	7.92301	7.88875	8.29353
ASNS	8.12469	8.18849	8.1024	8.36762	8.20601	8.32336	8.15176	8.23785	8.38877	8.05852	8.1636	8.29162	8.39255	8.10265	8.07582	8.32101	7.92138	8.17066	8.35784	8.64797	8.24211	8.2898	8.24053	7.7217	8.59465	8.03548	8.1421	7.81759	8.09804	7.99794	8.06775	8.38588
ASNSD1	9.78107	9.85618	8.95699	8.84968	9.84183	9.39263	8.78651	8.72528	8.93112	9.6369	9.73627	8.63709	9.09734	8.37019	9.00741	8.50933	9.772	9.40496	9.47272	9.42605	8.7972	9.19729	9.72524	9.38812	9.50719	9.43963	8.82917	9.41792	9.56826	8.732	10.3263	9.19305
ASPH	7.17278	7.10519	7.08286	7.22752	6.93554	7.21153	7.33876	7.31881	7.28603	7.18091	7.08369	7.02814	7.08378	7.09732	7.00463	7.07906	7.23752	7.39292	7.27782	7.18189	7.34661	7.16017	7.15787	7.43298	7.19204	7.41169	7.46326	7.44071	7.33388	7.45045	7.32344	7.28798
ASPHD2	7.78219	7.87314	7.80406	8.37059	8.01807	8.32861	7.78652	8.2021	8.13065	7.84402	7.73532	8.29834	7.90445	7.92535	7.87326	7.9592	8.1107	7.683	7.92567	7.81562	7.82467	8.08115	7.68972	7.7276	7.93912	7.93666	7.88426	8.47865	8.27163	8.09527	7.486	7.74777
ASPRV1	8.38412	8.54267	8.68794	8.99603	7.40523	8.78763	9.14873	9.70208	8.70558	8.50812	8.1477	8.24106	8.70691	7.87556	8.08586	9.05536	8.94293	8.94593	8.37431	8.26174	9.32297	8.3734	8.10854	8.53155	8.37909	8.35621	8.63043	9.12764	8.76993	9.01368	8.39443	8.91644
ASPSCR1	8.18362	8.40079	8.20854	8.41935	8.34226	8.03515	7.89285	8.1545	8.33559	8.18443	8.05128	8.43165	8.14028	8.31696	8.25674	8.11691	8.11307	8.50231	8.27584	8.26096	8.1083	8.27412	8.14367	7.97171	8.36498	8.05359	8.31826	8.08481	8.07621	7.98629	8.05545	8.23423
ASRGL1	6.87019	6.86332	7.09673	7.2064	7.21597	6.96197	7.2236	6.92679	7.16896	7.14469	6.98882	6.99011	6.88291	7.11351	6.94771	6.79518	7.05567	6.91258	6.86319	7.34086	7.0671	7.11232	6.96316	7.10549	6.77191	7.03755	7.44467	7.28901	7.20505	7.00406	7.0063	7.09884
ASTE1	8.39408	8.49563	8.27716	8.49511	8.3921	8.42666	8.33402	8.26953	8.44111	8.3817	8.58944	8.41325	8.57982	8.56943	8.45663	8.29819	8.1356	8.41832	8.3046	8.46902	8.44621	8.19774	8.65958	8.22152	8.66113	8.1927	8.53366	8.35557	8.48681	8.19802	8.54074	8.27107
ASTN2	6.92746	6.97424	7.03283	6.95075	6.92105	6.92175	6.95337	6.8007	6.90004	6.85652	6.96049	7.06159	6.8727	6.79013	6.76879	6.80346	6.85487	7.00247	7.02229	6.74516	6.96468	6.94278	7.00258	6.63645	7.06167	6.83609	7.04641	6.89002	7.00875	6.85047	6.81427	7.00278
ASXL1	7.96402	8.11241	8.01583	7.90515	8.24875	8.05038	8.32048	8.24123	8.00686	7.6273	7.90907	8.12483	7.96969	7.98423	8.355	7.69623	7.84197	8.13123	8.21689	8.00263	8.25149	8.26874	7.7291	7.72032	8.15251	7.83949	8.28552	7.76369	7.91182	8.03472	7.99034	8.13341
ASXL2	10.4508	10.7512	10.9202	10.9688	10.5363	10.5363	10.7673	10.9305	10.6802	10.4508	10.121	11.173	10.8603	10.8391	10.6535	10.8931	10.2859	10.8039	10.6282	10.5109	10.8907	10.6772	10.2167	10.0579	10.6099	10.3296	10.5776	9.9754	10.0301	10.7038	10.3615	10.6888
ATAD1	7.84977	7.68313	7.6332	7.30146	7.79264	7.97692	7.51798	7.4227	7.26622	7.60716	8.14006	7.36258	7.60822	7.33573	7.76621	7.55284	7.73659	7.41987	7.6994	7.40554	7.47544	7.57151	7.9328	7.76208	7.6294	7.59954	7.49285	7.82233	7.63724	7.68588	7.82634	7.56644
ATAD2	7.13306	7.14611	7.08881	7.03157	7.25493	7.03296	6.94924	7.0362	6.82914	6.96178	7.15546	6.7917	6.92617	6.82909	6.89649	6.88658	7.07247	7.05681	6.98517	6.79909	7.04144	7.23853	7.0303	6.86257	7.05178	7.03755	7.0369	7.0042	6.88549	6.80999	6.8155	7.09673
ATAD3A	7.28544	7.26684	7.2114	7.34612	7.39874	7.21066	7.1212	7.21206	7.56749	7.35601	7.03444	7.56079	7.15919	7.47149	7.2913	7.25794	7.23242	7.55294	7.28627	7.0759	7.58182	7.17812	7.21101	7.04366	7.39954	7.24757	7.62656	7.18137	7.43401	7.13525	7.07817	7.23172
ATAD3C	7.02289	7.17845	6.99745	6.96513	6.8739	6.85727	6.7305	6.67594	6.88239	6.8025	6.74312	6.96718	6.942	7.02027	6.95326	7.13621	7.03641	7.16115	6.88388	6.83224	7.19529	7.12724	6.77854	7.09052	6.903	6.79539	7.10565	6.82224	6.76714	7.19471	7.18071	7.03193
ATAD4	7.25315	7.16125	7.00819	6.96781	6.9818	7.23358	7.3035	7.23134	7.34254	7.29064	7.08189	7.34945	7.23413	7.16314	7.23511	7.24462	7.18717	7.37076	7.13492	7.28051	7.1962	7.15121	7.11384	7.2463	7.08852	7.40954	7.1766	7.19587	7.21249	7.48803	7.21535	7.22964
ATE1	6.90715	6.81436	6.75816	6.8761	6.93554	6.6609	6.60965	6.84879	6.90388	6.67834	6.91979	6.83942	7.00948	6.83763	6.85007	6.69322	6.7552	6.7747	6.89307	6.80282	6.87976	6.90533	6.86129	6.93134	6.76246	6.66152	6.67899	6.74221	6.83913	6.81373	6.76678	6.79864
ATF1	6.81425	6.80915	6.86692	6.87764	6.85481	6.85518	6.74118	6.73499	6.75308	6.85491	7.03034	6.72788	6.8788	6.87501	6.90461	6.91072	6.84029	6.8925	6.74065	6.7011	6.74194	6.71347	6.95174	7.05514	6.88655	7.02551	6.68427	6.96279	6.87499	6.78541	6.95575	6.68263
ATF2	7.14087	7.01722	7.04333	6.95075	7.05877	7.13792	7.17764	7.0247	6.86577	7.01556	7.08268	7.01225	6.91963	6.93749	7.18581	7.03677	7.24196	6.92719	6.99201	6.85739	6.89842	7.19568	6.97089	6.99443	7.00383	7.06275	6.94151	6.99781	7.10551	7.16823	6.81356	7.03193
ATF3	7.07913	6.79552	6.99857	7.2637	7.09603	7.05981	7.27985	6.9497	6.76159	6.92475	6.96895	6.84057	7.0491	6.82909	6.7016	6.92429	7.18454	6.99205	7.07599	6.88705	7.00894	6.9858	6.85869	7.02381	7.09241	7.07087	6.87134	8.21107	6.96093	7.32787	6.64243	7.18702
ATF4	8.8614	8.91588	8.83058	9.00168	9.07457	8.89006	8.73236	8.81065	8.85628	9.02199	9.02696	8.9717	9.03447	8.9558	9.00385	8.84186	8.82566	8.82177	8.82677	9.01979	8.84148	8.70205	9.14899	9.12076	8.96555	9.01432	9.04676	9.09946	8.95962	8.86981	9.37927	8.70168
ATF5	7.85705	7.62179	7.73253	7.90867	7.46265	7.53512	7.99361	7.7803	7.81105	7.71205	7.40641	8.07867	7.53609	8.08079	8.01583	7.91011	7.97775	7.75574	8.30225	7.5256	7.70386	7.95744	7.63305	7.24732	7.82872	8.23456	7.78118	8.11241	7.73961	7.84593	7.66371	7.76634
ATF6	9.50097	9.56826	9.9461	9.75381	8.80352	9.71868	9.69617	10.1272	10.0122	9.63909	9.7514	9.86362	9.36691	9.67745	9.46707	10.0401	9.76335	9.86675	9.53543	9.37493	10.0343	9.43519	9.35502	9.80618	9.08055	9.82019	8.96859	9.87923	9.78545	10.5511	9.0604	10.1456
ATF7IP	6.86111	6.8584	7.05049	7.071	6.93638	6.70991	6.90056	7.05154	6.90172	6.9591	6.99431	7.02042	7.02835	7.15717	6.81515	6.82899	6.85133	7.05549	6.87141	6.98872	6.93473	6.93554	6.89527	6.8316	6.80277	6.84154	6.74855	6.8117	7.11219	7.02085	6.73473	6.97998
ATF7IP2	8.34088	8.69155	8.39267	8.17984	8.46254	8.39627	8.21933	8.26555	8.2072	8.05273	8.11288	8.24801	8.32181	8.18842	8.66128	8.14278	8.02072	8.35313	8.4672	8.32064	8.61622	8.18814	8.17258	8.24943	8.80663	7.92439	8.22463	7.98903	8.26629	7.83903	8.4677	8.43121
ATG10	8.08296	8.37809	8.32559	7.97061	8.02397	8.26279	7.72874	8.40266	8.84363	7.93584	7.98617	8.51397	8.18851	8.37613	8.19693	8.16244	8.09085	8.69847	8.15002	8.51859	8.42931	8.15906	7.97816	8.09667	8.25914	8.2008	8.11681	8.26776	8.47308	8.29957	8.41347	8.1266
ATG12	8.98452	9.7571	9.23042	9.13799	9.22934	9.527	8.25388	9.55039	10.0327	9.5317	9.02682	9.73499	9.26545	9.2372	9.23006	9.21366	9.14401	9.33565	9.34653	9.72109	9.39847	9.04667	9.3026	9.13763	9.19805	8.90186	9.13623	9.47508	9.51417	9.33994	9.43107	8.99884
ATG16L1	8.84489	9.02381	8.9524	8.57057	9.06095	9.23528	8.99612	8.94827	8.82624	8.70674	8.72333	8.82517	9.15262	8.74467	8.84633	8.8824	8.80169	8.55324	9.03586	8.8637	8.80564	8.93976	8.7288	8.92668	9.02018	8.53471	8.55028	8.80499	8.78695	8.81531	9.06897	8.89233
ATG16L2	10.6369	10.6293	11.0273	10.7213	9.50984	10.9202	10.9413	11.5643	10.476	10.0663	9.77542	11.0016	10.501	10.4785	9.92983	11.147	10.3818	11.3427	10.7031	10.9533	11.4632	11.1655	9.8983	10.3428	9.93424	10.1069	10.8737	10.2608	11.2253	11.0703	9.94886	11.0206
ATG2A	8.80386	9.14668	8.91502	9.28205	8.16273	8.30609	9.96749	9.73049	8.86692	8.49723	8.29622	9.19918	8.78599	8.96137	8.75106	9.51776	8.96298	9.89994	9.14775	8.7718	10.0648	9.35012	8.48934	8.1509	8.59003	9.07144	9.18977	8.00248	9.27554	8.8938	8.19336	9.39132
ATG2B	7.12618	7.06684	7.12631	7.14129	7.10913	7.01579	7.29739	7.2758	7.04647	7.0165	7.11531	7.03691	7.10549	7.13298	7.16277	6.90406	6.95088	6.9622	6.98142	6.89977	7.06613	7.00566	7.06214	6.97303	7.14461	7.08185	7.10697	7.05887	7.05867	6.96708	6.87167	7.06956
ATG3	8.9173	8.8874	8.40771	8.43458	8.66258	8.89687	8.55685	8.47342	8.33539	8.90184	8.78768	8.04739	8.20096	8.32288	8.59431	8.47403	9.07166	8.79677	8.62889	8.72584	8.64846	8.72611	8.83371	8.93831	8.76935	9.25514	8.81995	9.15092	8.66899	9.1945	8.76819	8.831
ATG4A	7.5095	7.54229	7.29739	7.39557	7.61242	7.80415	7.43365	7.42857	7.1147	7.36153	7.45704	7.15764	7.39814	7.2508	7.36799	7.22112	7.49919	7.41016	7.53547	7.34561	7.16605	7.49046	7.59643	7.25706	7.38099	7.35997	7.54994	7.60511	7.51614	7.48803	7.49952	7.43934
ATG4B	8.53937	8.35547	8.22867	8.15924	7.91158	7.84714	7.21196	8.56971	7.90039	8.50477	8.18994	8.84688	8.40373	8.81013	8.37128	8.44933	8.58707	8.78549	8.4007	8.16522	8.75424	8.67774	8.13123	8.33449	8.29961	8.43867	8.04734	7.70911	7.33793	8.56172	8.14264	8.82324
ATG4C	7.95288	8.15381	7.72747	7.58289	8.33965	7.95453	7.85382	7.62494	7.39089	8.01521	8.18325	7.42848	7.71444	7.7202	7.86558	7.72886	8.21782	7.78483	7.934	7.94229	7.61852	8.02906	8.33643	8.2757	8.2442	7.9502	7.90953	8.10079	7.97593	7.93949	8.20539	7.82428
ATG4D	7.55285	7.49571	7.92041	7.63601	7.49046	7.3206	7.44725	7.7803	7.698	7.51566	7.58145	7.7302	7.50622	7.62599	7.64377	7.36153	7.696	7.43901	7.64647	7.48142	7.72193	7.38508	7.66196	7.88141	7.57303	7.98149	7.6925	7.68758	7.56573	7.59326	7.50622	7.31164
ATG5	7.35304	7.22446	7.08012	6.95782	7.36666	7.40891	7.01288	6.91162	7.0676	7.30731	7.16202	6.82798	7.00642	6.80375	7.02004	6.86714	7.31372	6.97472	7.11362	7.29632	7.00075	7.04948	7.25836	7.31155	7.2613	7.21335	7.24537	7.37666	7.4316	7.15971	7.83827	7.00913
ATG7	8.92987	8.7777	8.94227	9.42761	8.52748	8.65045	9.49023	9.42687	9.47247	8.66401	8.31374	8.94063	8.77066	9.27349	8.70115	9.0941	9.09425	9.62822	9.30093	8.96733	9.16822	9.46707	8.45334	8.82206	8.99102	9.58895	9.65227	9.0628	9.2158	9.69323	8.05225	9.58402
ATG9A	8.52481	8.26446	8.98209	8.7927	8.51034	8.06743	9.31859	8.61709	8.91425	8.40593	8.18647	8.82947	8.37256	8.90327	8.2839	8.61164	8.56676	8.85611	8.65207	8.48167	8.70515	8.4685	8.15173	8.74754	8.45085	9.42965	8.90379	8.95798	8.93163	8.42509	8.187	8.55219
ATG9B	7.02084	7.13025	7.11247	7.28415	7.02543	7.09262	7.00271	7.03448	7.52732	6.98396	7.13223	7.34583	7.14758	7.15932	7.12611	6.93233	7.09089	7.20378	6.98517	7.25718	7.10546	7.0073	6.9802	7.13681	7.23408	6.97886	7.11494	6.96189	6.96093	6.88703	7.08941	7.06851
ATHL1	9.54994	10.6502	11.8731	10.9103	9.77227	10.2657	10.5448	11.3136	10.9491	9.66717	10.2408	11.0322	10.7008	11.2625	10.6761	11.1457	10.1742	11.4015	10.6888	10.5866	11.2591	10.9328	10.1795	9.8236	10.9856	10.0221	10.8026	9.63056	10.7502	10.4526	10.1066	10.8543
ATIC	10.2586	10.4736	10.1345	10.5206	10.5924	10.1229	10.0895	10.0075	10.1906	10.3592	10.3733	10.4346	10.4592	10.2597	10.7031	9.98396	9.85996	10.1354	9.97681	10.075	10.0017	10.3193	10.0708	9.30338	10.395	9.55354	10.0979	9.4675	10.2795	9.40422	10.0831	10.2386
ATL3	8.25258	8.22702	8.16954	8.25195	7.87949	8.08274	8.44352	8.18516	8.46378	8.38021	8.19149	8.01089	8.02181	8.36553	8.09258	8.23863	8.28484	8.34548	8.12881	8.251	8.17163	8.01048	8.08454	8.27479	8.12444	8.8535	8.2417	8.46345	8.22507	8.6968	7.91331	8.27747
ATM	9.88686	9.63684	9.68969	9.46417	10.2582	10.241	9.6216	9.52596	9.09196	9.57953	10.3951	9.46952	10.2648	9.42991	10.0965	9.66504	9.55861	9.20687	9.55275	9.45163	9.56094	9.89738	9.84683	9.62705	9.83846	9.09805	9.11547	9.35098	9.60413	8.95444	10.2144	9.51842
ATMIN	7.29039	7.16252	7.21173	7.18521	7.49848	7.25255	7.08887	7.03191	7.02765	7.28723	7.39024	7.073	7.236	7.30739	7.1433	7.12216	7.20744	7.11747	7.2382	7.27555	7.09407	7.19136	7.3749	7.32752	7.27421	7.23602	7.12926	7.37771	7.24808	7.15876	7.3705	7.10637
ATN1	7.00247	6.89353	7.25241	7.11004	7.17647	6.74044	7.45503	7.00137	7.49046	7.22238	7.12088	7.63417	7.48097	7.29701	6.82412	6.78178	6.8533	6.85699	6.83886	6.91048	6.93583	6.85014	6.93769	6.87744	7.05709	7.03067	6.95428	6.92933	7.1531	6.84488	7.02391	6.85036
ATOH8	6.69675	7.02308	6.78483	6.96019	6.96557	6.57593	6.86559	6.65967	7.08446	6.5708	6.79204	6.95794	6.72055	7.05514	6.74219	6.6474	7.05567	6.94655	7.05985	6.92198	7.11899	6.72414	6.77709	7.15868	6.64743	6.672	7.24169	6.609	6.70495	6.80774	6.67417	6.82332
ATOX1	9.37335	9.13511	8.914	9.2836	9.13551	9.23467	9.76872	9.26941	9.18054	9.09487	8.92034	8.63491	8.64993	8.99722	8.93458	8.90092	9.26258	9.3217	9.49387	9.31314	8.96659	9.4931	9.32276	9.29094	9.25107	9.76115	9.55108	9.97049	9.3718	9.67194	9.10975	9.26313
ATP10D	7.12099	7.11401	7.09132	7.16096	7.05759	7.06114	7.25785	7.27463	7.04329	7.03175	6.95794	7.14506	6.98823	7.11085	7.03464	7.1054	7.11099	7.20378	7.38572	7.19261	7.10045	7.11463	7.07025	7.12536	6.992	7.07865	7.33295	7.07897	7.17817	7.30026	6.76678	7.21217
ATP11B	7.66822	7.46216	7.48173	7.41003	7.5848	8.16518	7.81822	7.65242	7.27233	7.55134	7.96174	7.21711	7.56963	7.40198	7.67221	7.74271	7.69507	7.44366	7.51314	7.6845	7.42824	7.50812	7.75338	8.02948	7.43742	7.68949	7.63703	7.8732	7.70261	8.06677	7.99735	7.71387
ATP11C	7.03564	7.03156	6.98624	6.88889	7.14865	7.42753	7.03038	6.9401	7.00805	7.05338	7.32148	6.83336	7.01013	6.8817	7.00314	6.94491	7.13044	7.01646	6.96089	7.14443	6.99933	7.06083	7.2032	7.1604	7.20974	7.27935	7.02501	7.24301	7.13415	7.09874	7.33321	7.04156
ATP13A1	8.0578	8.98904	7.99682	8.99603	7.8637	7.75071	8.28473	7.64858	8.13402	7.74135	7.62334	8.36241	7.88986	8.3021	7.968	7.92367	7.80146	9.21564	8.02168	7.71519	8.14506	8.18744	7.57531	7.64363	8.03272	7.8657	8.15018	7.86753	7.90867	7.82902	7.96315	8.29211
ATP13A2	7.38954	7.33077	7.72467	7.84394	7.62932	7.22096	7.75236	7.69289	8.02602	7.77089	7.44475	8.07385	7.7403	7.76443	7.45597	7.55254	7.40392	7.79818	7.47193	7.57007	7.47496	7.22374	7.37133	7.25189	7.7921	7.71852	7.80124	7.5445	7.90409	7.37666	7.3681	7.34138
ATP13A3	6.68802	6.8878	6.75023	6.82904	6.81686	6.70598	6.73157	6.59816	6.96895	6.67834	6.81477	6.70791	6.6733	6.71204	7.0192	6.69608	6.80879	6.63055	6.71741	6.79009	6.69901	6.68315	6.84699	6.73446	6.63789	6.8117	6.78198	6.75548	6.98689	6.75855	6.64839	6.58449
ATP1A1	9.59065	9.49342	9.47835	9.44042	9.4345	8.97569	9.75619	9.32294	9.50858	9.41532	9.30996	9.71142	9.63611	9.58682	9.40189	9.16958	9.25304	9.6667	9.60878	9.30772	9.62509	9.5712	9.17263	8.80855	9.33226	9.08998	9.1349	8.98292	9.12592	8.91682	8.95487	9.49047
ATP1B1	6.97262	7.0341	7.00074	6.99188	7.10074	7.10751	6.95758	7.0026	6.7899	6.96971	7.0583	6.82151	7.01559	6.91759	6.86609	7.10095	7.05841	6.75772	6.92664	6.84553	6.72203	6.97097	7.01893	6.84075	6.94016	6.86192	6.75249	7.1159	6.96445	6.85021	6.82968	6.93794
ATP1B2	6.87097	6.83582	6.84049	6.97378	6.90695	6.97299	7.40121	6.94828	6.95714	6.87018	6.87739	7.04439	6.89655	6.98015	6.86845	6.8844	6.93932	7.01269	6.84848	7.03607	6.90826	7.04854	6.84699	6.96163	7.01409	7.05129	7.00042	6.96279	6.96349	6.89689	6.87256	6.96879
ATP1B3	8.94364	8.49461	9.03289	9.043	9.32486	8.73175	8.87813	8.66992	8.88632	9.23763	9.42074	8.98971	9.48121	9.43998	8.90807	8.9547	8.97972	8.67528	8.8386	8.88775	8.55972	8.4986	9.28271	9.0022	9.14484	9.00145	8.83072	9.54515	9.19492	8.79123	9.18349	8.64934
ATP2A1	6.81686	6.80476	6.80026	6.81216	6.8183	6.7882	6.80432	6.73671	6.80958	6.81368	6.82317	6.76113	6.78673	6.82271	6.76279	6.66711	6.8665	6.84482	6.80978	6.81614	6.93277	6.77363	6.81681	6.7988	6.77032	6.73693	6.8089	6.78281	6.82228	6.83955	6.73473	6.70843
ATP2A2	8.01543	7.72287	7.99202	7.95729	7.93942	7.74252	8.29729	7.99193	7.73994	7.79752	7.99366	8.11901	8.19412	8.13023	7.8994	7.8644	7.8542	7.66728	7.96479	7.64654	7.93042	7.90359	7.77522	7.75935	7.69694	7.85994	7.52648	7.73019	7.58176	7.62627	7.85226	7.87103
ATP2A3	8.10081	8.13661	8.32256	8.23316	7.92829	8.02286	8.29774	8.38317	8.29288	7.92762	7.88996	8.28356	7.9063	8.46321	8.08033	8.30076	7.8768	8.59499	7.98491	8.0476	8.25267	8.13054	7.87061	7.94686	8.32612	8.25453	8.39295	7.93567	8.20496	8.27145	8.03404	8.40581
ATP2B1	6.94246	6.88921	6.92712	6.83574	6.94661	7.35695	7.15099	6.94686	6.91287	6.99681	7.15997	6.87165	6.9831	7.07685	7.06606	7.08435	6.89942	6.99544	6.91471	6.93868	6.8781	6.85687	7.00253	7.07017	7.04533	6.88276	7.00756	7.02953	6.94149	6.85426	6.93919	6.93548
ATP2B4	9.23353	9.02647	9.31104	9.30068	9.32939	8.95542	9.39981	9.32277	8.78127	9.06582	9.30255	9.35752	9.59729	9.34066	9.18944	9.02376	9.04014	9.09114	9.2651	8.72605	9.20828	8.96876	8.78858	8.80158	8.82293	8.79371	9.04994	8.70198	8.80762	9.45861	8.83548	9.42248
ATP2C1	7.32296	7.2393	7.30313	7.17932	7.39945	7.41468	7.27746	7.24056	6.97853	7.21433	7.4242	7.12029	7.41771	7.1948	7.52425	7.28072	7.26534	7.06128	7.20756	7.13396	7.25586	7.42058	7.36829	7.43448	7.32703	7.38188	7.09588	7.2838	7.05106	7.26427	7.37564	7.29918
ATP2C2	6.66562	6.69836	6.62234	6.65719	6.60172	6.703	6.82814	6.59511	6.60676	6.61519	6.76262	6.59045	6.6202	6.67437	6.58293	6.84	6.56752	6.90226	6.66843	6.55165	6.73915	6.56124	6.67929	6.63396	6.50836	7.12036	6.68567	6.67807	6.6884	6.77955	6.7275	6.65293
ATP5A1	12.6314	12.6244	12.528	12.7153	13.0055	12.3847	12.6569	12.3851	12.437	12.6374	12.7349	12.6485	12.731	12.6301	12.836	12.4395	12.6154	12.5852	12.4924	12.2355	12.2818	12.6807	12.6144	12.1835	12.6273	12.3896	12.2983	12.0793	12.1319	12.1863	12.3295	12.6882
ATP5B	13.223	13.0833	13.1411	13.2791	13.2706	12.6481	13.3768	13.1183	12.9166	12.904	13.1918	13.1318	13.3101	13.1839	13.446	13.0785	13.2884	13.2791	13.4153	12.8437	12.9388	13.3412	12.9661	12.7679	13.2673	13.1234	13.1793	12.8664	13.046	12.8519	12.5872	13.3691
ATP5C1	9.48891	9.47967	9.37247	9.4456	10.0817	9.04154	8.9026	8.52491	9.75056	10.3741	10.3793	9.0153	9.67136	9.80924	9.4586	8.88012	9.77909	9.29538	9.47377	9.72331	9.3934	9.27849	10.2859	10.2818	10.2424	10.2125	9.72145	10.1837	9.13339	9.31519	10.3312	9.38691
ATP5D	9.56569	9.53762	9.96104	9.82386	9.9405	9.22877	9.23794	9.62819	10.065	9.85892	9.68584	9.9439	9.55528	10.0624	9.78308	9.17344	9.50736	9.67532	9.513	9.85851	9.35436	9.26952	9.7683	9.51259	10.1415	10.0052	9.80838	9.7819	9.99781	9.16298	9.73714	9.3464
ATP5EP2	14.0587	13.7306	13.6601	13.127	13.9884	13.438	13.7817	13.0365	13.7043	13.8812	13.6791	12.9529	13.0103	13.2975	13.2841	13.0324	14.1222	13.491	14.1384	13.8053	13.5543	13.6597	14.0096	14.2907	13.9209	14.5151	14.1906	14.3651	13.989	13.7333	13.8549	13.6912
ATP5F1	10.3338	10.2334	10.1434	10.3232	10.7787	10.2537	10.0713	9.81526	9.95006	10.5651	10.9624	10.112	10.4841	10.3048	10.2319	10.0632	10.4322	10.0036	10.4014	10.415	10.1445	10.3031	10.7705	10.666	10.4204	10.3423	10.2745	10.3777	10.123	10.3701	10.8234	10.1837
ATP5G1	8.49827	8.83243	8.26605	8.52018	8.7128	8.61446	8.48075	8.44886	8.82075	8.62356	8.43064	8.37699	8.47476	8.48481	8.59644	8.39836	8.4828	8.60001	8.49273	8.74188	8.43311	8.54677	8.60753	8.31349	8.76389	8.41906	8.52885	8.42618	8.68703	8.41384	8.4175	8.29538
ATP5G2	9.58122	9.3722	9.3725	9.36552	9.61918	9.12894	9.03872	9.27362	9.73012	9.3744	9.37659	9.46789	9.47453	9.51859	9.29204	9.12895	9.29481	9.38239	9.59949	9.38664	9.32865	9.33888	9.47655	9.43218	9.62584	9.37359	9.65209	9.27912	9.29964	9.29033	9.69117	9.31141
ATP5G3	6.94676	6.91779	6.94026	6.88078	6.94287	6.99864	6.95441	6.92091	6.75816	6.83599	7.00858	6.73669	6.93072	6.71812	6.81407	6.80018	6.99149	6.76877	6.83976	6.7011	6.772	6.80003	7.05636	6.86032	7.03898	6.95737	6.8392	6.98277	6.84818	6.78671	6.9245	6.82534
ATP5H	11.7273	12.0141	11.3623	11.5103	12.1112	11.3206	11.0679	10.9439	11.8898	12.009	11.9869	11.2702	11.4755	11.6128	11.6802	11.2266	12.0589	11.6835	11.538	11.9963	11.5998	11.5059	12.2662	11.8649	12.0264	11.8507	11.6003	12.0896	12.1078	11.6164	12.1779	11.506
ATP5I	10.2254	10.4029	9.73902	9.52358	10.2296	10.0858	9.91219	9.51444	10.6501	10.1663	10.008	9.59125	9.53329	9.87913	9.61784	9.59824	10.1885	10.0017	10.2288	10.439	9.90244	9.87973	10.365	10.5626	10.2759	10.3984	10.2078	10.2744	10.4639	10.2577	10.5056	9.78007
ATP5J	10.117	10.1586	8.83798	8.89024	9.65178	9.83957	9.20745	8.91899	9.90605	10.1631	10.0112	8.60074	8.98424	9.32149	9.45996	9.21725	10.1493	10.0874	10.0441	10.208	9.78984	10.0585	10.5644	10.5232	10.0757	9.98885	10.2945	10.2854	9.7357	10.438	10.7129	9.65949
ATP5J2	10.4344	10.7597	9.87842	9.99776	10.5582	10.5043	10.232	10.0106	10.8947	10.632	10.2849	9.97219	10.1034	10.2106	10.3698	10.0148	10.488	10.53	10.5946	10.8766	10.209	10.1103	10.9502	10.8057	10.7788	10.772	10.9151	10.7206	10.7702	10.7786	10.9677	10.1664
ATP5L	9.80101	9.73998	9.19201	9.00485	9.86389	10.0153	9.39539	9.07541	9.475	9.70139	9.64038	8.9166	9.15535	9.01559	9.42982	9.19063	9.86009	9.24237	9.66917	9.88687	9.27098	9.37566	10.1505	10.3183	9.64993	9.78883	9.52182	10.1168	9.72497	9.71925	10.4658	9.25615
ATP5O	11.4855	11.3732	10.983	10.7191	11.7461	10.945	10.5906	10.4645	11.4862	11.626	11.6832	10.8139	11.0913	11.2286	10.923	10.6092	11.2926	11.0827	11.4247	11.4768	11.3586	11.024	11.7138	11.5979	11.5713	11.6111	11.2458	11.5326	10.923	11.03	11.9079	10.7717
ATP5S	7.49552	7.40646	7.29167	7.34143	7.68286	7.74069	7.27602	7.19441	7.56159	7.68633	7.62019	7.41783	7.47123	7.47596	7.53947	7.34177	7.8014	7.52606	7.6787	7.6281	7.34564	7.53298	7.74987	8.04354	7.5534	7.82388	7.64164	7.89069	7.35864	7.55239	8.0325	7.40698
ATP5SL	9.71397	9.65083	9.72064	9.84976	9.88997	9.34243	9.62143	9.67587	10.0023	9.7133	9.60077	9.88155	9.62822	9.76454	9.68953	9.46184	9.79475	9.72524	9.67399	9.76014	9.47743	9.4213	9.96789	9.68538	9.84305	9.75918	9.85008	9.65564	9.6212	9.54514	9.66525	9.65623
ATP6AP1	11.2126	11.1102	11.1142	11.4128	10.8442	10.853	11.0703	11.5408	10.9822	10.9514	10.6147	11.6157	11.0161	11.451	11.3389	11.5923	10.8345	11.8024	11.6727	10.9906	11.4599	11.9651	10.7961	10.6427	11.0118	10.9906	11.6597	10.6427	11.0738	11.3447	10.4493	11.7192
ATP6AP2	11.3447	10.7824	10.7663	10.5529	11.2458	11.0499	11.0494	10.7869	9.50396	10.9869	11.6432	10.3724	11.085	10.6854	11.09	10.9167	11.1893	11.073	10.8431	10.6909	10.4203	11.0618	10.9939	11.2603	11.0161	11.5326	11.0671	11.0608	10.9649	11.1072	10.7917	10.9094
ATP6V0A1	9.72524	9.70505	9.34989	9.88814	8.97152	9.48855	10.086	10.6438	9.7299	9.37854	8.81492	9.97135	9.57661	9.92598	9.57722	10.3183	9.54299	10.6999	9.89569	9.78189	10.4213	10.6235	9.37335	9.76454	9.46483	9.74074	9.98934	9.12952	9.58816	9.73627	8.83352	10.167
ATP6V0A2	8.09779	8.13031	7.99302	7.63787	7.94055	8.33449	7.94283	7.70203	7.90907	7.83856	7.86808	7.63677	7.60339	7.50895	8.03828	7.70155	7.98807	7.66449	8.0359	7.59471	7.54035	8.09208	7.99434	8.10601	7.89542	7.8757	8.19898	7.91472	7.97593	7.88	8.03412	7.56089
ATP6V0B	10.3323	10.2685	10.3697	10.2768	9.89809	10.5777	10.9205	10.6809	10.2261	10.0487	10.2796	10.2227	10.153	10.2575	10.1909	10.5574	10.3996	10.3815	10.1757	10.4973	10.4508	10.5348	10.7421	10.981	9.93563	10.4857	10.5653	10.6197	10.5716	10.9019	10.3015	10.6369
ATP6V0C	10.5917	10.124	10.8644	10.3642	10.8757	9.82472	10.622	10.7982	10.5013	10.6048	10.5295	11.1957	10.7374	10.7477	10.2732	10.5124	10.6297	10.1416	10.651	10.2635	10.1721	10.2975	10.2289	11.0478	10.4171	11.1085	10.5228	11.0266	10.6188	9.90578	10.3995	10.3484
ATP6V0D1	10.8133	10.8274	11.3167	11.3939	10.8629	10.4125	11.3234	11.4712	10.8737	10.983	10.7379	11.014	10.961	11.3555	10.7782	10.6338	10.8454	11.2362	11.1863	11.0016	11.086	11.325	10.6305	10.83	10.9016	11.7192	11.5695	11.0494	11.2026	11.3856	10.1803	11.6847
ATP6V0E1	12.4622	12.1457	12.1585	12.2423	12.0087	12.0331	12.5179	11.9361	12.0594	12.2511	12.2887	11.8186	12.1774	12.1475	12.004	11.8865	12.2885	12.2384	12.0412	12.1841	12.4015	12.1792	12.4145	12.5333	12.1003	12.4026	12.146	12.1539	12.2631	12.4773	12.2718	12.3101
ATP6V0E2	10.0756	10.1499	10.0007	10.181	10.1919	10.6137	9.49523	9.75706	10.1567	9.85825	9.8367	10.0644	10.0387	9.82714	11.1112	9.75164	9.93103	10.1337	10.4998	10.3392	9.85618	10.4861	10.2401	9.68309	10.2463	9.00823	9.82319	9.3553	10.0971	9.74803	9.92248	9.87738
ATP6V1A	11.3007	10.9132	10.8841	10.7477	10.6929	10.6177	11.6338	11.0714	9.88088	10.8355	11.1824	10.6189	11.0429	10.7591	10.8026	11.2253	10.8917	10.8166	10.7312	10.7133	10.8726	11.2709	10.7031	10.8494	10.5303	10.8088	10.4415	10.5807	10.9167	10.7836	10.2961	11.0415
ATP6V1B2	13.5799	13.1318	13.3045	13.5734	12.8001	13.1008	14.483	13.6791	12.7926	13.0785	13.2181	13.2673	13.0785	13.3876	13.0785	13.6103	13.6207	13.689	13.3147	12.9467	13.6103	13.7283	12.8437	12.8149	12.7241	13.1141	13.1581	12.8796	13.0917	13.2622	12.5369	13.8429
ATP6V1C1	8.51231	7.87814	8.5474	8.09393	8.28273	8.32421	8.49492	8.42105	8.22491	8.22592	8.36661	7.97563	7.95834	8.0432	8.14132	8.19659	8.5195	8.65445	8.41325	8.36398	8.58989	8.38509	8.15157	8.606	8.39126	8.96076	8.70638	8.18853	8.20103	9.34358	8.30642	8.58928
ATP6V1D	10.5915	10.534	10.2557	10.1425	10.6206	10.0112	10.3966	10.1923	10.1534	10.5989	10.4803	9.81969	10.4155	10.0684	10.1371	10.2472	10.7705	10.3988	10.4231	10.2167	10.4627	10.4844	10.6848	10.6654	10.3258	10.9214	10.323	10.674	10.6256	10.4338	10.3409	10.5363
ATP6V1E1	11.6213	11.8639	11.2385	11.4034	11.4512	11.4701	11.6961	11.6058	11.2161	11.2705	11.5134	11.0735	11.0907	11.1793	11.368	11.4381	11.4877	11.6895	11.6692	11.1499	11.5678	12.0471	11.4342	11.1423	11.3906	11.3138	11.5306	11.3345	11.5866	11.7642	10.9146	11.8636
ATP6V1E2	7.64416	7.8327	7.50409	7.7246	7.71742	7.67855	7.94086	7.48699	7.8921	7.72787	7.48351	7.66747	7.6877	7.65775	7.92971	7.4322	7.68141	7.8596	7.61943	7.82366	7.86236	7.59913	7.78422	7.56947	7.66924	7.87699	7.46326	7.64925	7.74377	7.82556	7.54176	7.49171
ATP6V1F	11.2019	11.671	11.2483	11.2709	11.5205	11.5581	11.6075	11.3615	11.4722	11.2404	11.1009	11.3151	11.3555	11.4147	11.6388	11.3317	11.5479	11.4614	11.5629	11.5377	10.9497	11.3461	11.4408	11.2994	11.3371	11.4391	11.582	11.3461	11.3219	11.5223	11.1443	11.0927
ATP6V1G1	11.0539	11.1762	10.4558	10.2472	11.3306	11.4349	10.3383	10.0708	10.3271	11.1457	11.5165	9.72064	10.7655	10.0259	10.7705	10.6293	11.1112	10.351	10.2224	11.2332	10.3762	10.6821	11.7564	11.3526	11.2641	11.0608	10.4541	11.4977	11.1009	11.0429	11.7732	10.4785
ATP6V1G2	7.30417	7.25532	7.19897	7.21217	7.26895	7.25008	7.31187	7.29541	7.32798	7.09293	7.18184	7.33974	7.35747	7.5408	7.43901	7.30976	7.19642	7.2566	7.1804	7.16686	7.48969	7.48699	7.16529	6.99232	7.24753	7.17095	7.24633	7.11923	7.24184	7.13661	7.18956	7.10861
ATP6V1H	8.34608	8.1827	8.3973	8.63725	8.42964	8.09156	8.55803	8.51458	8.07117	8.54109	8.54727	8.59363	8.63146	8.7462	8.34931	8.53727	8.4714	8.44081	8.36541	8.48286	8.44516	8.50904	8.42775	8.14346	8.56039	8.79037	8.58257	8.46959	8.25081	8.37924	8.16722	8.34719
ATP7A	7.42715	7.31846	7.58963	7.30525	7.33761	7.64779	7.87447	7.45394	7.09627	7.35053	7.56152	7.11075	7.3884	7.07763	7.25886	7.40077	7.52097	7.21615	7.33394	7.16686	7.58182	7.5577	7.40203	7.67098	7.31103	7.48328	7.27129	7.31253	7.22424	7.32428	7.25612	7.58844
ATP7B	6.91519	6.7256	6.92948	6.84291	6.8761	6.84921	7.07949	7.01089	6.86112	6.74775	6.76407	6.88328	6.78673	6.73219	6.63296	6.80346	6.81791	6.87764	6.77345	6.78848	6.95223	6.82561	6.85454	6.78782	6.7342	6.86589	6.86331	6.88448	6.8591	7.31268	6.69962	7.01774
ATP8B2	7.50009	7.51201	7.47351	7.48471	7.34359	7.37314	7.34216	7.60801	7.37964	7.27142	7.45474	7.52172	7.63672	7.30126	7.57644	7.58212	7.31695	7.45818	7.57497	7.37128	7.47397	7.64098	7.47928	7.34823	7.37467	7.20582	7.31927	7.20477	7.38263	7.37902	7.43232	7.50244
ATP8B4	8.58403	8.59625	8.26054	7.7406	8.49781	8.94593	8.74131	8.00109	7.66143	8.27976	8.58618	7.29111	8.12788	7.54388	7.90082	8.43633	8.68898	8.29019	8.66003	8.51764	8.41581	8.59524	8.10819	8.89156	8.54867	9.53277	8.26378	8.81973	8.28329	8.87177	8.47352	8.65169
ATP9A	8.19562	8.00539	8.99874	8.58618	7.99217	7.84832	9.08664	8.71606	7.7403	8.15422	8.43231	8.65642	7.68872	8.19078	7.88241	8.02368	8.36356	8.80894	8.79023	7.82697	8.79242	7.95936	7.82686	7.89246	8.37213	9.33268	8.50166	8.50023	8.91594	9.57291	8.20979	8.78865
ATP9B	7.33169	7.22743	7.01299	7.49279	7.01729	7.20838	7.47828	7.26085	7.28475	7.10271	7.06442	7.26809	6.99716	7.13013	7.43129	7.29298	6.99149	7.1699	7.30806	7.13426	7.1831	7.24196	7.36878	7.03695	7.21972	7.12036	7.28825	6.99202	7.22238	7.23235	7.15637	7.07528
ATPAF1	8.10775	8.24797	7.82878	7.99567	8.2536	8.27592	8.16432	8.15468	7.96395	8.11847	8.14033	7.89097	8.11273	7.88634	8.20915	7.94373	8.05723	8.06678	8.18151	8.16218	8.06385	8.18613	8.25627	8.03586	8.28459	7.98432	8.01586	8.01892	8.0807	8.0647	8.16022	8.07198
ATPAF2	7.42257	7.37644	7.3197	7.7996	7.41222	7.16922	7.42331	7.24819	7.43506	7.24309	7.18918	7.27782	7.3064	7.31071	7.35024	7.24615	7.35459	7.51093	7.28043	7.16686	7.41976	7.4322	7.24566	7.27992	7.3028	7.40024	7.38928	7.38578	7.36313	7.26291	6.93943	7.37581
ATPBD1B	8.8235	8.89089	8.65767	8.91208	8.47401	8.66098	8.90689	8.83332	8.80799	8.49546	8.41429	8.78514	8.80685	8.83367	8.7896	8.81202	8.7227	8.84978	8.84712	8.63838	8.8188	8.93659	8.85149	8.41521	8.82733	8.45807	8.7327	8.37836	8.6504	8.75476	8.74034	8.78419
ATPBD1C	6.90789	6.68196	6.89679	6.76659	6.72353	7.00095	6.95337	7.01805	6.67677	6.71521	6.95948	6.80478	6.81542	6.78581	6.73549	7.19578	6.99918	6.67927	6.68097	6.83599	6.80546	6.77749	6.87466	6.86665	6.71829	6.86589	6.75114	7.05664	7.03693	6.97611	6.7428	6.77557
ATPBD3	7.04989	6.97222	7.1148	7.07573	6.92246	7.05583	7.08365	7.22765	7.14951	7.11478	7.41765	7.07297	6.9778	7.03999	7.11212	7.18987	7.00936	7.22493	7.10194	7.12905	7.18199	7.04671	6.80294	7.11306	6.992	6.85602	7.14764	7.08107	7.15806	7.30525	7.01541	7.0295
ATPBD4	6.99037	6.98818	7.05401	6.94248	7.10543	7.08674	7.08282	7.07359	6.98773	7.16566	7.16777	6.98332	7.09	7.11972	7.04014	7.20174	7.13164	7.06003	6.96825	7.07766	6.87393	7.05329	7.05636	7.05692	7.0967	7.01916	6.99415	7.06061	7.12189	7.00668	7.12656	7.06738
ATPIF1	8.19818	8.56434	8.12294	8.14	8.37417	8.64624	8.08262	7.9396	8.24223	8.37447	8.44905	8.1954	8.04936	8.06173	8.29574	8.21187	8.49397	8.41681	8.31886	8.67288	8.20738	8.16572	8.40053	8.50435	8.32074	8.24965	8.54388	8.43367	8.47586	8.46056	8.86834	8.16199
ATR	7.41297	7.43831	7.26338	7.42614	7.38356	7.57585	7.61201	7.44182	8.09702	7.45114	7.71241	7.80932	7.78069	7.60184	7.95302	7.47635	7.22341	7.6114	7.4535	7.95668	7.48103	7.5577	7.64013	7.9896	7.77267	7.46458	7.43805	7.65204	7.65243	7.23621	7.67979	7.45928
ATRIP	7.63317	7.89205	7.65725	7.9548	7.73527	7.70182	7.86095	7.8222	8.0006	7.62457	7.41331	7.89163	7.74602	7.78876	7.88129	7.72337	7.68597	8.09069	7.70537	7.84825	7.8083	7.7402	7.65918	7.31873	7.95696	7.4987	7.85734	7.47195	8.00728	7.58594	7.4678	7.82659
ATRN	7.07202	7.1756	7.1922	7.09808	7.14582	7.09154	7.1351	7.15515	7.03195	7.08603	7.10979	7.19529	7.15235	7.21935	7.0786	7.0485	7.0868	7.02567	7.2498	6.9487	7.14659	7.27426	7.11614	7.03675	7.15295	7.08117	7.0348	6.96834	6.95166	7.0528	7.01684	7.15926
ATRX	6.81574	6.73325	6.9547	6.95782	7.11322	6.90564	6.75774	6.84475	6.88709	6.80911	6.89981	6.81407	6.90829	6.66799	6.89979	7.00353	6.65722	6.67555	6.83276	7.03733	6.80204	6.65707	6.78988	6.7074	6.64743	6.77479	6.67087	6.67062	6.93468	6.5989	6.64511	6.71501
ATXN1	7.7158	7.40577	7.6781	7.54418	7.42313	7.72752	8.0006	7.78393	7.35736	7.58288	7.89916	7.56335	7.81119	7.70615	7.57966	7.76635	7.60947	7.59977	7.47574	7.60504	7.57006	7.69144	7.63641	7.98722	7.36034	7.63767	7.74941	7.72606	7.67853	7.97974	7.92223	7.72619
ATXN10	7.26319	7.21762	7.21217	7.18137	7.42833	7.28441	7.22091	7.10448	7.24904	7.35845	7.19151	7.1242	7.2009	7.15053	7.2218	7.09648	7.26425	7.31114	7.26323	7.14801	7.09588	7.28627	7.25612	7.2213	7.32751	7.31767	7.2757	7.27903	7.11786	7.05739	7.05484	7.15613
ATXN2	10.3409	10.6966	10.5295	10.3996	10.0711	10.1966	10.4861	10.4239	10.6427	10.2878	9.89789	10.6099	10.554	10.4275	10.403	10.3641	10.125	10.6206	10.4753	10.2593	10.6058	10.6554	10.0097	9.71921	10.4854	9.83899	10.5977	9.62579	10.1554	10.3802	10.2829	10.4183
ATXN2L	7.25462	7.1865	7.56066	7.35791	7.33505	7.16119	7.21333	7.30802	7.70078	7.27187	7.05449	7.89508	7.4239	7.43163	7.13645	7.24378	7.15665	7.23276	7.17675	7.17235	7.33173	7.26704	7.05632	7.02429	7.20698	7.04653	7.12783	7.14207	7.34166	7.07848	7.08638	7.27923
ATXN3	8.10739	8.31067	8.00839	8.10055	8.25161	7.96913	7.97785	8.01058	8.89464	8.36987	7.87094	8.05677	7.93155	8.03216	7.92734	7.95832	7.94452	8.34544	8.05003	8.35573	8.02762	8.1807	7.84486	7.83899	8.05967	7.64821	8.06997	8.05202	8.4793	8.10582	7.85768	7.95196
ATXN7L1	6.90934	6.8966	6.85645	6.88562	6.95874	6.94998	6.90374	7.0247	6.8221	6.93501	6.99431	6.81084	7.02753	6.96082	6.98897	7.11767	7.089	6.85034	6.83658	6.77738	7.03546	6.91488	6.97951	6.80316	6.92866	6.81588	6.7738	6.88562	6.65423	6.76753	6.8798	6.87608
ATXN7L2	7.35459	7.65193	7.49419	7.44203	7.37994	7.35278	7.25368	7.61707	7.7132	7.33876	7.23172	7.69489	7.47901	7.61676	7.39917	7.59779	7.15048	7.49961	7.41085	7.48477	7.54441	7.41633	7.15268	7.11193	7.43946	7.17526	7.4082	7.05793	7.65124	7.23095	7.26267	7.42225
ATXN7L3	9.88088	8.95539	9.40021	9.72847	9.47428	8.62781	9.32728	9.57235	9.87815	9.39105	9.28838	9.77688	9.28838	9.50345	9.13363	8.97633	9.32115	9.52417	8.95892	9.49969	9.32217	9.43426	8.86214	9.57365	9.04875	9.38643	9.79902	9.21564	9.83457	9.42502	9.51751	9.68568
AUH	7.49162	7.56118	7.34313	7.4397	7.52648	7.53201	7.53393	7.40276	7.11801	7.618	7.5798	7.29924	7.69001	7.3385	7.33172	7.21373	7.7397	7.52891	7.54664	7.45187	7.55653	7.95245	7.49023	7.58803	7.44005	7.4681	7.54316	7.41448	7.33197	7.62858	7.39714	7.68568
AUP1	8.37173	8.60534	8.46271	8.70258	8.43102	8.55901	8.54152	8.5741	8.68319	8.53135	8.21648	8.49885	8.55901	8.75174	8.7762	9.01084	8.43084	8.69712	8.49649	8.50023	8.88439	8.28069	8.53999	8.46706	8.78039	8.31266	8.75347	8.32102	8.56874	8.47366	8.44111	8.25107
AURKA	7.17584	7.04474	7.0646	7.01421	7.14081	7.05878	7.17768	7.25471	7.0529	7.03233	7.01112	7.02738	7.03994	7.00083	7.12389	7.03171	7.07207	7.07708	7.16839	6.91957	7.0276	7.19349	7.09584	6.91081	7.1499	7.33023	7.20533	7.06963	7.16996	7.06614	6.83218	7.01811
AURKAIP1	10.9402	11.3885	11.0644	11.4666	11.0738	11.3289	11.086	11.3052	11.5425	11.1979	11.158	11.1072	10.8417	11.2404	11.2752	11.0792	11.2108	11.492	11.4302	11.4182	11.1946	11.6767	11.2193	11.2179	11.4444	11.1837	11.8562	11.3665	11.7351	11.5581	11.0618	11.5896
AURKB	7.24169	7.04023	7.2497	7.31369	6.97429	6.91678	7.13801	7.58852	7.21342	6.90724	6.87924	7.04321	6.91573	7.03726	6.78368	7.03677	7.09897	7.22374	7.26982	7.16005	7.32907	7.22091	7.22067	7.03937	7.01502	7.50774	7.24537	7.07989	7.11087	7.15252	6.85254	7.15742
AUTS2	7.87192	8.29867	7.99408	7.3306	8.17068	7.92007	7.88227	8.21584	7.16509	8.0051	8.37255	8.29414	8.79763	7.83071	8.31167	8.26269	7.93051	8.13936	8.42324	7.36257	7.55466	7.61625	7.70782	7.46008	7.89428	7.36104	8.01595	7.27801	8.16007	7.8038	7.7941	8.1352
AVEN	6.97228	6.84154	7.13334	7.12731	7.0637	6.91205	6.92428	6.98159	7.17014	7.01881	7.20332	7.07761	7.11232	7.14933	6.92145	7.0161	6.98121	7.01269	6.94717	7.1975	6.87698	6.84584	7.20873	6.97303	7.25075	7.22461	7.04864	7.27903	7.36965	6.82039	7.33153	6.90783
AVIL	7.37159	7.2662	7.55993	7.52088	6.97283	7.68422	7.4208	7.47173	7.3265	7.17801	7.44091	7.08704	7.60765	7.2265	7.05105	7.30499	7.31963	7.30062	7.08781	7.4859	7.75564	7.41819	7.02252	7.70654	6.98609	7.13665	7.34102	7.22285	7.17458	7.51262	7.39236	7.43401
AVP	7.44261	7.11302	7.34935	7.24732	7.08021	7.02649	7.3469	7.37303	7.03937	7.05161	6.8271	7.19541	7.03483	7.08806	6.88202	7.23869	7.00767	7.23547	7.2144	7.04154	7.34813	7.19656	6.90472	7.16295	7.1255	7.10063	7.17762	6.80894	7.02379	7.50821	6.75397	7.22848
AVPI1	7.5616	7.81382	7.64251	7.71373	7.67072	7.34354	7.60723	7.46272	7.60723	7.41418	7.43123	7.61253	7.45688	7.55564	7.40104	7.44876	7.67884	8.16406	8.42137	7.6872	7.89308	7.62903	7.43273	7.43543	7.7191	7.59252	7.74594	7.27098	7.72467	7.65232	7.14334	7.90772
AXIN1	8.85657	8.97859	8.87559	8.68322	8.67794	8.36016	8.70533	8.73236	8.52609	8.56569	8.53989	8.86771	8.92549	8.63551	8.77358	8.56037	8.70944	8.56264	8.58726	8.53576	8.692	8.38433	8.67709	8.37082	8.64324	8.56406	8.55762	8.25794	8.63994	8.30578	8.59806	8.6639
AXIN2	7.78588	7.96303	7.60402	7.73411	7.93126	8.05156	7.98129	7.99771	7.64235	7.6016	8.23202	7.88426	7.93976	7.45806	8.21137	7.59004	7.87075	7.30898	7.46828	7.55538	7.78076	7.93738	8.1392	7.39518	7.90829	7.17005	7.50759	7.53977	7.59194	7.23853	7.97066	7.70654
AXUD1	10.179	10.2678	10.4526	10.3464	9.28427	10.6264	10.5197	11.0983	10.186	9.91191	10.251	10.2171	9.85788	10.1506	10.141	10.448	10.4964	10.2837	10.2912	9.77688	10.7348	10.3641	10.2616	9.5819	10.3202	10.0387	10.6782	10.7858	10.3026	11.7503	9.59692	10.9544
AYP1p1	7.80634	8.16485	7.5823	7.83391	7.69879	8.32197	8.02168	7.95351	8.30865	7.81682	7.56483	7.62423	7.77618	7.82566	8.07564	8.06076	7.95638	8.18909	8.06051	8.21584	7.85031	7.82383	7.91824	7.78607	7.93705	8.20568	8.42075	8.16198	8.01136	8.09076	7.92843	7.70322
AZI1	7.85831	7.81905	7.72467	7.97867	7.69747	7.7385	7.84959	8.22867	8.05631	7.73729	7.46541	8.12324	7.703	8.06498	8.09845	7.95744	7.64228	8.35862	8.09429	7.84164	8.28212	8.26603	7.50148	7.31795	8.06846	7.36542	8.07743	7.36946	7.71404	8.05377	7.28492	8.1767
AZI2	7.7406	7.5405	7.21856	7.21585	7.76503	8.28055	7.51764	7.14431	7.13511	7.59213	7.87059	6.99887	7.48969	7.20706	7.63347	7.57563	7.91663	7.43354	7.43669	7.73838	7.23172	7.34583	8.07295	8.69647	7.95986	8.02105	7.51737	8.52787	7.64235	8.05654	8.24761	7.24552
AZIN1	8.01373	7.93461	8.05709	7.73169	8.37279	8.42873	8.10497	7.88313	7.4589	7.71607	8.30959	7.55643	8.03453	7.79409	8.14575	7.92224	8.1136	7.67675	7.88653	7.79983	7.76118	8.0412	8.25333	8.53204	7.80072	8.17861	7.77773	8.24217	7.94285	8.31031	8.53464	7.94577
AZU1	7.12162	6.88102	7.89609	7.5584	6.76456	6.83358	8.22175	7.18399	7.56188	7.11387	6.87368	7.24874	7.16333	7.21741	7.09897	8.85193	7.24974	8.06039	7.70771	7.16501	7.40491	7.63473	6.9933	7.58115	6.88793	11.7842	7.91824	6.89384	7.44439	7.0484	6.83823	6.75783
B2M	13.6518	13.6862	13.5417	13.6225	13.5203	14.038	13.5462	13.5867	13.5585	13.8216	13.9838	13.3726	13.8235	13.5617	13.784	13.8754	13.6724	13.7491	13.7334	13.8718	13.5419	13.8012	13.8443	13.8891	13.7039	13.6156	14.0094	13.6375	13.7452	14.133	14.1122	13.6642
B3GALT4	8.97996	8.8146	8.92094	9.49278	8.84049	9.49567	9.04995	8.79186	9.34916	9.18359	8.6823	9.75056	8.70911	8.84799	8.60671	8.99282	8.83213	9.37722	8.93228	9.05014	8.73213	8.63491	8.84067	9.22557	8.87889	9.20331	9.30813	8.952	9.1999	8.81795	9.59859	8.79856
B3GALT6	8.10551	8.3994	8.54092	8.38617	8.59407	8.0372	8.54011	8.53845	8.97996	8.34761	8.31251	8.51359	8.40744	8.702	8.33433	8.3939	8.44298	8.65411	8.54444	8.27937	8.46358	8.15101	8.37526	8.27179	7.91073	8.28144	8.01664	8.25258	8.40302	8.07615	8.35065	8.26779
B3GALTL	6.92588	7.36663	7.1107	6.68192	7.06675	6.87268	7.23325	6.85633	6.82747	7.05812	7.0369	6.80478	7.01635	6.75417	6.89695	6.79753	6.93361	6.96848	7.11879	6.88205	6.74327	6.93472	7.1339	6.96067	7.1522	6.86212	7.0176	6.8761	7.13326	6.86112	7.3306	6.88535
B3GAT1	6.90377	7.04007	7.36667	6.86534	7.01952	6.84072	7.02249	6.87478	6.89229	6.91569	6.85547	7.04281	7.2013	7.04482	6.82907	6.92182	6.90495	6.94301	7.24056	6.66655	6.9184	6.86187	6.84466	6.74482	6.8803	6.86262	7.0225	6.89144	6.91992	6.92589	6.76726	6.9221
B3GAT3	7.90872	7.79153	8.38585	8.17084	8.07397	7.51928	7.80011	7.928	8.40204	8.04228	7.76175	8.32462	7.91095	8.18605	8.04427	7.52206	7.78681	8.0732	7.97924	8.08211	8.11302	7.93866	7.899	7.85714	8.14983	7.92525	8.06346	8.01441	8.24956	7.74329	7.95124	7.82909
B3GNT2	7.08575	7.09993	6.98074	6.75479	6.86202	7.10278	7.04592	7.02369	6.73799	6.87645	7.23419	6.89117	6.92795	6.75417	6.99931	7.01727	7.02774	6.89854	6.88698	6.81294	7.08551	6.93957	7.19864	7.56597	6.77191	6.90042	6.8901	6.8867	6.95375	6.94406	7.148	6.95264
B3GNT3	6.75516	6.74851	6.68832	6.67297	6.63167	6.8455	6.92036	6.76354	6.817	6.56566	6.61238	6.86977	6.75093	6.9827	7.27299	6.73543	6.75287	6.81329	6.68247	6.53508	6.78079	6.71096	6.68254	6.59664	6.7747	6.8117	6.74576	6.71348	6.57246	6.8478	6.78587	6.65855
B3GNT5	6.59153	6.53129	6.7473	6.59418	6.64785	6.67778	6.74482	6.6346	6.63111	6.5884	6.72386	6.63598	6.59204	6.59167	6.72435	6.52117	6.73193	6.69376	6.61091	6.61679	6.53421	6.5915	6.72708	7.06861	6.6581	6.6869	6.61102	6.8761	6.75918	6.71585	6.57924	6.62101
B3GNT6	7.07841	7.15717	7.3002	7.16	7.04277	6.96932	7.11865	7.1528	7.17446	7.05915	7.11232	7.23186	7.31736	6.97886	7.0913	7.03977	7.0383	6.93618	7.06528	7.02808	6.99853	7.01392	7.0193	6.80194	7.10998	6.9186	6.99415	7.01604	7.10788	6.96955	6.79944	7.15613
B3GNT8	8.47394	8.45401	8.45663	8.32697	7.40744	7.96913	8.93414	9.11919	8.88102	8.331	7.94368	8.51327	8.1745	8.45069	7.91198	8.52623	8.32436	8.95064	7.84369	8.76666	8.61883	8.23642	8.69881	8.95521	8.11302	8.91919	8.69581	8.40083	9.03773	8.88012	8.19285	8.49241
B3GNTL1	7.89823	8.03789	7.97563	7.71938	7.28475	7.96092	8.25771	8.49141	8.04827	7.96978	7.49913	7.74441	7.52053	7.97227	7.93527	8.00137	7.91519	8.4162	7.82626	8.18853	8.57958	7.79591	8.02328	7.94712	7.46021	7.85943	7.87651	7.83537	7.92861	8.42075	7.88333	8.19802
B4GALT1	7.75564	8.00424	8.10648	8.40325	8.17728	8.1469	7.81876	8.12942	8.46137	8.14346	8.17122	8.31084	7.98448	8.22563	8.23482	8.45912	8.05051	8.2886	8.06142	8.49258	7.92316	7.83099	8.4374	8.20329	7.85105	8.09925	8.16738	8.23544	8.72406	8.09312	8.06411	8.03128
B4GALT3	9.91535	9.81499	10.0603	9.69263	9.84372	9.49756	9.98346	9.92653	9.7174	9.76929	9.18626	9.72114	9.6063	9.65658	9.91667	9.46777	10.1218	9.53543	10.2553	9.638	9.42102	9.74511	9.36671	10.1075	9.51109	10.3319	9.94059	10.1786	10.0206	9.324	9.71684	9.58718
B4GALT4	7.41079	7.27399	7.31086	7.4573	7.37812	7.31949	7.47684	7.31939	7.30394	7.47789	7.5702	7.32568	7.46609	7.30668	7.26512	7.27038	7.36059	7.35532	7.532	7.37218	7.21226	7.33263	7.57402	7.45796	7.36246	7.36318	7.39349	7.49632	7.49478	7.52043	7.5497	7.22473
B4GALT5	10.6438	10.2837	10.8448	10.7659	9.19229	10.8157	11.1964	11.1142	10.0271	10.3146	10.3202	9.92313	10.5683	10.1198	10.0916	11.063	10.8618	10.5965	10.8981	9.95881	11.3633	10.4231	10.4134	10.5049	9.84217	10.7257	10.2859	10.2916	10.3649	11.8361	10.3891	11.1368
B4GALT7	8.56748	8.71079	8.35547	8.37891	8.53637	8.61088	8.40026	8.44336	8.73273	8.048	8.0051	8.60078	8.33798	8.29777	8.91502	8.38241	8.31668	8.73583	8.75874	8.45622	8.53617	8.65086	8.4508	8.08454	8.85413	8.25431	8.52126	8.295	8.79069	8.57284	8.25771	8.59694
B9D2	8.80466	8.99472	8.6123	8.73299	7.9824	8.95823	9.36824	9.33071	9.07579	8.80643	8.33811	8.76883	8.55968	8.77425	8.65884	9.12249	8.8978	9.49863	8.70623	9.03328	9.22394	8.84584	8.7604	8.91876	8.44889	8.8865	9.25665	8.54867	9.01998	9.68426	8.82521	8.94828
BACE2	6.8987	6.98795	7.17664	7.06151	7.03032	6.91309	6.94026	7.00702	7.11974	7.04098	6.98251	7.09145	6.89333	7.0212	6.97214	6.99015	7.00563	6.97954	6.83161	7.14685	7.03992	6.95054	7.14197	6.87097	7.03496	7.13982	7.23784	7.19523	7.09863	6.87375	7.26116	6.80406
BACH1	7.09064	7.09442	7.08644	7.30663	7.06739	7.10029	6.96881	7.02958	6.92783	6.94026	7.11295	7.09043	7.0728	7.1518	7.03848	7.48046	7.08653	6.98544	6.99201	7.03607	7.33717	6.98997	7.02134	7.17801	6.96453	7.14038	7.05787	7.08947	7.03015	7.38683	6.98267	7.12782
BACH2	7.26937	7.30146	7.46394	7.407	7.31395	7.37842	7.15865	7.21732	7.2982	7.36175	7.66786	7.92148	7.51941	7.58987	7.5422	7.56095	7.16102	7.36745	7.21878	7.21875	7.57495	7.46766	7.52655	7.28763	7.601	7.12652	7.1257	7.06258	7.16397	6.93952	7.36223	7.37983
BAD	7.57799	7.56439	7.7139	7.54413	7.57166	7.33708	7.29237	7.60467	7.7732	7.66903	7.58162	7.53343	7.50675	7.47245	7.45856	7.41208	7.58687	7.5602	7.59965	7.7115	7.6032	7.53329	7.64082	7.92164	7.54448	7.9083	7.68035	7.71752	7.59542	7.79885	7.62239	7.46573
BAG1	7.02289	6.94972	7.12905	7.00514	7.00812	6.86634	7.11049	7.00233	6.93147	6.97793	7.01178	7.06625	7.03784	7.26002	6.93802	6.8812	7.1436	6.96552	7.14141	6.97704	6.98067	6.90533	7.04362	7.01387	7.0967	7.16185	6.94151	7.22153	7.00449	6.90608	6.99962	7.02082
BAG3	7.95874	7.69063	7.77324	8.05025	7.91814	7.87949	8.07615	7.9688	8.22251	8.01272	8.13168	8.32261	8.41515	7.97145	8.25868	7.9592	7.79832	7.86135	8.02769	8.03996	7.80239	8.0789	7.85292	7.52575	7.80603	7.55507	7.60339	7.58732	7.78641	7.52844	7.44199	8.12338
BAG4	7.27354	7.40258	7.19326	7.28446	7.36656	7.32038	7.25922	7.53033	7.64986	7.53513	7.16878	7.3377	7.15181	7.32647	7.22722	7.15693	7.32076	7.4146	7.21678	7.63184	7.22088	7.17852	7.18784	7.2987	7.11245	7.44982	7.16866	7.43274	7.81956	7.22523	7.03686	7.27642
BAG5	8.49713	8.4623	8.64822	8.53011	8.74631	8.44536	8.39704	8.43401	8.32813	8.42538	8.63339	8.61884	8.70355	8.53418	8.55665	8.56672	8.70928	8.42903	8.56039	8.37147	8.49859	8.38675	8.53245	8.30693	8.4984	8.46014	8.37276	8.29116	8.5071	8.29821	8.46577	8.38933
BAGE	6.96881	6.82784	6.79233	6.89632	6.85116	6.94425	6.93214	6.85028	6.80359	6.78592	6.83854	6.88445	6.86543	7.04652	6.80186	6.85525	7.05781	7.10312	7.05772	6.71009	6.76935	6.87669	6.68086	6.99646	6.904	6.91516	6.89288	6.87716	6.86202	7.02702	6.87698	7.12315
BAGE2	6.76526	6.8955	6.81568	6.71884	6.97503	6.72334	6.75006	7.0837	6.67352	6.99646	6.95516	6.91954	6.8538	6.82271	7.10182	7.06435	6.84029	6.85359	6.86119	6.67641	6.89974	6.83125	6.70196	6.76227	6.65357	6.73256	6.64037	6.73219	6.83787	6.64562	6.76801	6.81673
BAGE3	6.8309	6.78616	6.73682	6.67148	6.9076	6.79346	6.77995	6.99195	6.85639	6.99484	6.78378	6.89717	6.87018	7.00552	7.01514	7.01927	6.75978	6.7429	6.93	6.89822	6.76214	6.73133	6.80915	6.74433	6.65651	6.64615	6.60968	6.81297	6.75918	6.5611	6.64154	6.72286
BAGE5	7.17598	7.65077	7.83856	7.2637	7.59918	7.08765	7.22091	7.65892	7.49596	7.52187	7.3216	7.93043	7.5823	7.37634	7.99703	7.88345	7.18619	7.20092	7.40666	7.47193	7.48611	7.13343	7.00159	7.15753	7.14373	7.19937	6.76698	7.11379	7.33086	6.92579	6.85843	7.43874
BAIAP2	7.32188	7.27361	8.00159	7.36536	7.57522	7.12105	7.19818	7.73327	7.63293	7.49329	7.60263	7.83361	7.32435	7.9158	7.31869	7.59194	7.44626	7.69758	7.44679	7.44294	7.65509	7.36782	7.34446	7.31083	7.44404	7.00662	7.65522	7.38463	7.63611	7.14442	7.13505	7.22091
BAIAP2L2	7.29324	7.27992	7.37568	7.28618	7.30311	7.07261	7.26019	7.49693	7.17014	6.98906	6.94687	7.54167	7.13958	7.36517	7.07044	7.24615	7.05567	7.49307	7.43981	7.22228	7.46165	7.2951	7.00505	6.91745	7.27376	6.95458	7.18839	6.96189	7.2002	7.01879	6.93729	7.53022
BAK1	7.76481	7.99249	8.1688	8.09505	7.75594	7.79676	7.97066	8.03605	8.30256	7.94633	7.75574	8.10445	8.09779	8.08166	8.19397	7.84545	7.92679	8.20708	7.90027	7.77589	7.78969	8.20905	8.02837	8.14244	8.03363	8.35129	8.43723	8.24787	8.3591	8.39958	8.18178	7.80188
BAMBI	6.90715	6.82035	6.76503	6.81216	6.84375	7.10927	7.14419	6.90035	6.78281	7.17219	6.84923	6.85917	6.72429	6.68686	6.78517	7.1163	7.07247	7.06194	6.97882	6.65368	6.99026	6.9677	6.77991	6.87483	6.88087	7.53877	7.08162	7.32196	6.87298	6.98465	6.66941	6.88535
BANF1	8.98619	9.09886	9.25742	9.06318	9.33637	8.54688	8.50764	8.7661	9.27076	8.94263	9.19968	9.30069	9.3306	9.32247	8.83639	8.70784	8.92976	8.60655	8.92036	8.98006	8.82082	8.59101	9.14656	8.94197	9.42073	9.29059	9.06327	8.97891	9.00474	8.51074	8.77851	8.7371
BANK1	9.06021	9.4815	8.78001	9.36536	9.48292	9.87608	8.17197	8.61278	8.59694	9.30998	9.79093	8.76216	8.34875	8.75886	9.54912	9.1668	8.76489	8.81557	8.28301	8.77699	9.52751	9.31519	9.34099	8.18042	9.76014	8.50363	8.20991	8.67002	8.44475	7.8311	9.31564	9.08619
BANP	9.74064	9.85839	9.57167	9.92165	9.175	9.59087	9.78737	9.99147	9.81151	9.6372	9.37831	10.0086	9.63939	9.80789	9.59087	9.80789	9.63095	9.91353	9.69841	9.67496	9.85723	9.91093	9.37816	9.31846	9.46372	8.94482	9.69449	9.17981	9.67286	9.79002	9.57421	9.9005
BAP1	8.10681	8.24409	8.0781	8.12368	7.96292	7.92593	8.40759	8.39645	8.22686	7.89672	7.87658	8.50519	8.07942	8.43002	8.11041	8.20968	8.04964	8.39828	8.29483	8.22686	8.07993	8.2338	7.84845	7.88582	8.25068	8.20918	8.41969	8.06846	8.30953	8.36609	7.58969	8.30972
BARD1	8.44276	8.40913	8.44372	8.61597	8.61316	8.85232	7.97867	8.31961	9.09945	8.5059	8.31948	8.23178	8.30516	8.69647	8.28717	8.48216	8.0534	8.07453	7.92394	8.12536	8.07397	8.38412	8.30763	7.8449	8.78371	8.09986	8.65654	8.6165	8.20608	8.11876	8.16126	8.27107
BASP1	13.8857	13.8712	14.2666	13.9832	12.2028	13.7543	14.6174	14.3611	13.9182	13.9323	14.0093	13.8163	13.6791	13.8796	13.2134	14.1019	13.9737	14.2124	13.5286	13.5468	14.3713	13.7958	13.3636	13.5086	13.3577	13.7105	13.7283	13.7492	13.8857	14.677	13.6157	14.2067
BAT1	9.33501	9.3241	9.72181	9.53584	9.76949	9.03867	9.60876	9.29337	9.83965	9.3969	9.55484	9.84745	9.73441	9.75954	9.27418	9.32264	9.30972	9.47342	8.81517	9.55871	9.43683	9.04828	9.44495	9.47103	9.31227	9.27656	8.96065	9.30571	9.64287	9.00539	9.58319	9.20282
BAT2	8.74663	8.63039	9.56501	9.07436	8.92904	8.11217	9.08355	9.106	9.21463	9.14498	8.91067	9.79906	9.43427	9.46784	8.51357	8.72125	8.48871	8.97097	8.67543	8.71123	8.92462	8.82024	8.19242	8.9462	8.68219	8.75889	9.0817	8.50178	9.2682	8.61026	8.2594	8.84397
BAT2D1	9.62401	9.38715	9.94455	9.55532	9.66808	9.60831	10.029	10.1198	8.49924	9.28205	9.72114	9.97049	10.0112	9.80823	9.85207	9.87471	9.42177	9.31396	9.67694	8.8022	9.89434	10.2038	9.36318	9.37335	9.40924	9.2624	8.96958	8.93476	8.71754	9.35719	9.71894	9.97908
BAT3	8.42505	8.07633	8.81617	8.48492	8.59225	7.94658	8.86941	8.64678	8.51138	8.2337	8.0272	8.89789	8.46398	8.62833	8.3035	8.59473	8.53436	8.55366	8.92831	8.20265	8.20371	8.55956	7.78487	8.33985	8.31442	9.22645	9.00542	8.8551	8.77506	8.05416	7.86245	8.59456
BAT4	7.11734	7.14412	7.20564	7.16722	7.10678	6.99668	7.41297	7.15962	7.4606	7.09429	7.02475	7.11379	7.07871	7.2131	7.05442	7.06785	7.0165	7.51982	7.09044	7.31782	7.17657	7.13426	7.41922	7.14599	7.16648	7.34405	7.45163	7.20165	7.20361	7.25894	7.06398	7.22091
BAT5	9.56282	9.26385	9.6645	9.68131	9.2636	9.37356	10.0092	9.55312	9.56282	9.63769	9.73513	9.50435	9.42895	9.57852	9.14943	9.60719	9.18342	9.46059	9.35701	9.25543	9.638	9.32915	9.31895	9.52005	9.40021	9.65564	9.41963	9.46372	9.44195	9.48783	9.15571	9.33848
BATF	8.50812	8.83695	8.26658	8.49592	8.45041	8.56459	8.4831	8.57234	8.79939	8.25206	8.17984	8.09379	8.38803	8.24565	8.75494	8.42907	8.51638	8.53462	8.84623	8.56607	8.41325	8.51231	8.48934	8.72541	8.61316	8.64511	8.86449	8.71789	8.85467	9.55634	8.63976	8.62747
BATF2	7.12231	6.90305	7.17889	7.73633	6.88138	7.37142	7.36486	7.83419	7.16631	7.05665	7.02046	6.85028	7.27586	7.1528	6.81014	7.04211	7.59518	7.62858	7.20332	6.90916	7.45768	7.1951	7.3217	7.09988	7.94014	8.43467	7.32085	8.82658	7.61695	8.53869	6.92242	7.4243
BATF3	7.51246	7.65077	7.3508	7.2782	7.53126	7.692	7.59819	7.18968	7.27488	7.24309	7.16882	7.2073	7.09856	7.18619	7.31767	7.18474	7.79997	7.36938	7.57922	7.06998	7.25925	7.42572	7.25612	7.07166	7.42062	7.12183	7.69521	7.99819	7.49336	7.46741	7.15189	7.64624
BAX	7.287	7.43818	7.43337	7.40583	7.27945	7.37274	7.44632	7.36577	7.48781	7.21878	7.20586	7.43411	7.29955	7.49162	7.34063	7.50551	7.30727	7.50444	7.45697	7.22564	7.47663	7.66202	7.16189	7.2488	7.20652	7.2892	7.38583	7.18935	7.34133	7.35223	7.02853	7.47738
BAZ1A	9.52243	9.29886	9.42111	9.01187	8.99218	9.90742	9.41003	9.40478	8.76238	9.36177	9.60706	8.63529	9.16231	8.78397	8.88824	9.54737	9.59918	9.27587	9.22876	9.06349	9.64363	9.11332	9.20137	9.30215	9.15113	9.37264	8.78843	9.86164	9.65516	9.77767	9.11666	9.46825
BAZ1B	8.53529	8.36455	8.80306	8.85467	8.59407	8.07276	8.95892	8.64092	8.84712	8.45104	8.6118	8.98825	8.66023	8.77385	8.4806	8.62606	8.38045	8.68043	8.66366	8.28816	8.73105	8.56227	8.11349	7.79479	8.49007	8.16533	8.31459	8.20696	8.33292	8.06168	7.93509	8.47394
BAZ2A	6.98909	6.77671	6.96877	7.16491	7.07512	6.89663	6.99226	7.15849	7.29441	7.07325	6.80774	7.0968	6.74656	6.96778	6.85625	6.87052	6.87512	6.90931	6.78786	7.02636	6.87256	6.91919	6.83863	6.93134	6.76877	6.95347	6.92254	6.84395	7.07887	7.01461	6.78293	6.94872
BAZ2B	9.67271	9.42605	9.49523	9.00845	8.67192	10.4057	9.75164	9.34614	8.8022	9.07841	9.57337	8.53226	9.13873	8.57068	8.66915	9.25325	9.54802	9.12652	9.49023	9.39182	9.55354	9.42735	9.01415	10.0496	8.98011	9.82147	8.99311	9.73291	9.77345	9.70944	9.56983	9.3361
BBS1	7.7747	7.73532	7.73914	7.82798	8.02181	7.54868	8.05205	7.79117	7.74696	7.59298	7.79936	7.88678	7.88355	7.95577	7.90946	7.62948	7.51688	7.71886	7.56444	7.74594	7.6872	7.68517	7.45442	7.398	7.64658	7.41049	7.48785	7.28038	7.50179	7.66215	7.38181	7.68231
BBS10	6.94676	6.71636	6.70542	6.71613	6.83704	7.2177	6.93867	6.62811	6.60837	6.69405	6.93527	6.82271	6.88993	6.81593	6.92145	6.85812	7.01013	6.86263	6.80314	6.72428	6.65045	6.79045	7.0245	6.96778	6.79552	6.73423	6.70716	6.83913	6.70071	6.83721	6.86341	6.77353
BBS12	6.95058	6.84462	6.84684	6.80346	6.99617	7.06219	7.05125	6.9469	6.94339	6.97645	6.89721	6.76424	6.89228	6.84204	6.78694	6.6331	6.8491	6.87986	6.9332	6.92603	6.86043	6.93859	6.95571	6.87256	6.90826	6.94775	6.96708	7.05441	6.96178	6.94695	6.6897	6.83331
BBS2	8.51271	8.6198	8.44692	8.55206	8.85275	8.38072	8.72245	8.14794	7.95047	8.51288	8.38713	8.40919	8.70254	8.1019	8.81741	8.3963	8.39103	8.41667	8.49165	8.31858	8.43789	8.47236	8.29631	8.22976	8.40949	8.14407	7.98834	8.27036	8.3338	8.10245	8.66978	8.52378
BBS4	7.63787	7.73532	7.49118	7.66669	7.67312	7.80634	7.95253	7.71329	7.73044	7.65224	7.43123	7.44195	7.5345	7.38775	7.58948	7.32131	7.53492	7.78244	7.65892	7.67006	7.73558	7.7246	7.55176	7.09513	7.66165	7.17812	7.41784	7.60227	7.49819	7.60562	7.43771	7.63718
BBS7	7.12657	6.99656	6.92967	6.72328	7.13695	7.14681	6.96133	6.8369	6.90311	6.90705	7.11001	6.64822	6.89525	6.73695	6.87539	6.75718	7.01028	6.94508	6.93609	6.92884	6.77064	6.90939	6.96277	6.86313	6.94928	6.94541	6.73569	7.03736	7.01302	6.89564	6.83116	6.8881
BBS9	7.43912	7.2955	7.46433	7.31954	7.44328	7.11734	7.45114	7.23553	7.3265	7.35845	7.30253	7.46937	7.36569	7.32846	7.41251	7.16919	7.28425	7.40154	7.34636	7.20518	7.35264	7.12278	7.15004	6.96778	7.15443	7.07545	7.24633	7.10461	7.32659	7.05249	6.96318	7.22765
BBX	10.0817	10.1867	10.4803	10.6108	10.3696	10.02	10.2912	10.4035	10.5989	10.386	10.4249	10.8672	10.8145	10.5665	10.5429	10.3876	9.86978	10.4977	10.1665	10.1749	10.5231	9.97471	9.88088	9.84092	10.3705	9.71684	9.74018	10.0544	9.95115	9.78214	10.1034	10.1803
BCAN	6.85437	6.9752	6.79233	6.79676	6.86202	6.96932	6.94289	6.96468	7.13511	6.9318	6.85422	6.94172	6.89655	6.77226	6.83361	6.87802	6.94255	6.97599	7.00322	6.99525	6.87698	6.79521	7.00779	7.06058	6.83276	6.96955	6.87134	6.87823	6.89998	6.98465	7.03539	6.87167
BCAP29	7.38152	7.39944	7.69858	7.51716	7.71413	7.42551	7.41636	7.35177	7.46762	7.57327	7.51652	7.3146	7.45532	7.43341	7.40903	7.39193	7.46801	7.44675	7.55335	7.46619	7.39941	7.46327	7.44302	7.49194	7.48211	7.54776	7.4263	7.56916	7.49349	7.47178	7.43585	7.44408
BCAP31	10.8841	10.7906	11.6042	11.2964	11.3084	10.472	11.4955	10.945	11.066	11.2865	11.2543	11.5878	11.1112	11.5909	11.446	11.1047	10.81	11.158	11.0754	11.2446	11.0644	11.2162	10.9413	10.7213	10.9659	11.3511	11.3791	10.3518	11.6689	10.8322	10.6854	11.2765
BCAR3	6.87466	6.89457	6.84254	7.1699	6.79261	6.67622	6.70274	6.74336	6.6375	6.75318	6.71923	6.7444	6.73904	6.74393	6.97432	6.65198	6.70668	6.66585	6.70854	6.89536	6.79446	6.86013	6.66649	6.84664	6.8798	6.70977	6.72774	6.77987	6.69367	6.64276	6.77875	6.73803
BCAS4	8.07522	8.38911	7.85225	8.27539	8.05664	8.61208	7.77811	8.06795	8.75962	7.9512	8.04481	8.25519	7.92936	7.94156	8.21903	7.8082	8.0088	8.28905	8.10698	8.55354	8.33193	8.12397	8.27558	7.81637	8.31631	7.61526	7.94393	7.81074	8.05599	7.6636	8.3199	8.10531
BCAT1	7.36298	6.78139	6.88297	7.04743	7.33538	7.12661	6.92131	6.97243	7.01727	6.87924	6.82425	6.84169	6.93976	7.10888	6.82149	7.40077	7.00662	7.03863	7.23267	7.26029	7.13754	7.25089	6.90105	7.09513	6.8141	7.14887	7.11712	7.18839	6.74164	7.77682	6.69903	7.07402
BCAT2	8.18926	7.97263	8.05104	8.45696	8.25081	7.79873	8.07269	8.04482	8.41235	8.19774	7.95523	8.28495	8.08417	8.0917	8.14496	7.92423	8.18031	8.17702	8.00855	8.05472	8.08984	8.17614	7.83432	7.61442	8.26455	7.85233	7.87123	7.8668	8.08182	7.89873	7.82636	8.15978
BCCIP	7.87662	7.97485	7.60237	7.72311	7.94214	7.84915	7.62929	7.55032	7.65845	8.07361	8.09951	7.60577	7.77063	7.81962	7.9352	7.67333	7.94548	7.8301	7.84764	7.85292	7.72622	7.88906	8.21763	8.06159	7.94854	7.84228	7.86691	8.0697	7.7747	7.76315	8.20981	7.83422
BCDIN3D	8.50707	8.5602	8.24471	8.34475	8.59694	8.95046	8.48216	8.25462	8.07628	8.1469	8.4776	8.01089	8.25588	8.00828	8.53319	8.13705	8.47534	8.08069	8.1767	8.24375	8.05794	8.3002	8.51622	8.39841	8.33244	8.13588	8.14042	8.21764	8.37112	8.30712	8.64586	8.20918
BCHE	6.71866	6.82035	6.73023	6.82804	6.6837	6.75006	6.70274	6.65462	6.66235	6.70127	6.70506	6.75032	6.67211	6.75173	7.19693	6.67824	6.72948	6.77106	6.82271	6.62568	6.72643	6.84678	6.49416	6.68739	6.56805	6.69862	6.83641	6.69436	6.65032	6.995	6.92995	6.79864
BCKDHA	9.28775	9.4213	9.38691	9.63476	9.59648	9.02845	9.61002	9.59279	9.4167	9.32937	9.17342	9.75189	9.30584	9.60693	9.6751	9.28222	9.28889	9.75757	9.6578	9.34788	9.48615	9.85419	9.15844	8.88961	9.53147	9.47377	9.70263	8.98499	9.42761	9.52876	8.80082	9.63151
BCKDHB	7.06224	7.03585	7.00577	7.04007	7.14704	7.111	7.09497	6.93836	6.91449	6.99671	7.16191	7.04755	7.0159	7.00737	7.04516	6.8506	7.03254	6.86978	7.01744	7.01182	6.90007	6.94921	7.15606	7.04869	7.0201	6.92178	6.92129	6.97501	7.02746	6.77981	6.98042	6.99767
BCKDK	10.4609	10.3138	10.3733	10.6674	9.91535	10.1573	10.9856	11.1353	10.4257	10.2949	10.0666	10.8288	10.0033	10.7433	10.4194	10.8367	10.4711	11.1554	10.7683	10.4541	10.7379	11.17	10.2682	10.34	10.2489	10.4945	10.9142	10.0817	10.4346	11.2641	9.74722	11.108
BCL10	7.1277	7.02904	7.06226	7.215	6.99228	7.0507	7.00792	7.09322	7.00373	7.05844	7.17672	7.02349	7.1689	7.19708	7.06091	7.34597	7.17826	7.15347	7.0702	6.98935	7.18645	7.06108	7.08701	7.32102	7.08526	7.19705	7.08631	7.12426	6.94252	7.26114	6.99017	7.18451
BCL11A	7.78449	8.03351	7.90604	7.94373	8.11811	8.20249	7.73582	7.7691	8.12066	8.08799	8.19608	8.14252	7.70269	8.11118	8.01219	7.92549	7.72542	8.10196	7.79981	7.88724	8.12483	8.09816	8.09586	7.33173	8.39245	7.9527	7.80723	7.75495	7.92354	7.52973	7.88229	7.9634
BCL11B	9.85901	9.68492	10.0275	10.0075	10.2632	9.88783	9.65498	9.70302	9.32448	9.58926	10.0753	10.3338	10.5249	9.88591	10.7414	9.71921	9.45259	9.41942	9.59887	9.38021	9.74538	10.124	9.62796	8.92072	9.84071	8.90467	9.06488	8.80039	9.46483	9.02171	9.74869	9.86362
BCL2	9.21943	9.22504	9.44466	9.23598	9.56367	9.14252	8.79482	8.82289	9.10358	9.24122	9.61362	9.51355	9.69807	9.1468	9.27536	9.00214	9.04729	9.08578	9.24247	8.83012	9.24497	9.16011	9.91246	9.08013	9.43647	8.8769	8.8036	8.88867	8.95058	8.4377	9.1931	9.23438
BCL2A1	7.01303	6.88875	6.78875	6.85905	6.92036	7.01502	6.83207	6.91972	6.94603	7.02876	6.90191	6.86117	6.88377	6.8913	6.92664	6.90504	7.0383	7.0395	7.07414	6.92198	7.00304	6.81479	7.07025	7.43428	6.88202	7.22656	7.234	7.16926	6.99977	7.47366	7.15935	6.88898
BCL2L1	10.9163	10.152	12.4949	11.4313	11.799	10.095	10.6273	10.9743	11.0136	11.4565	11.527	12.0851	11.8162	11.6171	10.9775	11.3469	11.9967	9.65591	11.4914	10.3904	10.1202	10.1626	10.855	12.4676	10.6242	12.3022	10.5993	12.4592	11.0957	9.03498	11.4863	10.3928
BCL2L11	6.93697	6.94706	6.94602	6.90827	6.90123	7.09135	7.03784	6.9521	6.8007	6.95477	6.8282	7.03323	6.92719	6.84431	6.80555	6.9913	7.02837	7.08057	6.92286	6.86088	7.0897	7.03759	7.01296	6.97712	6.94509	6.9233	6.97599	6.92693	6.98909	7.07904	6.71741	7.08685
BCL2L12	8.15002	8.18378	7.97555	8.03823	7.97464	7.95297	8.19434	8.33136	8.23589	7.97426	7.83709	8.17457	8.09117	8.12119	8.17971	8.00264	7.99376	8.21943	8.09705	7.81902	8.10921	8.13108	7.96745	7.90076	8.09518	7.98851	8.15792	7.7166	8.09459	8.2537	8.06641	8.06735
BCL2L13	9.92054	9.78636	10.1094	9.7337	10.1518	9.55898	10.1647	9.92345	9.49707	9.66808	9.61108	9.73107	9.99108	9.97307	9.93812	9.75848	10.243	9.5311	10.1265	9.76818	9.64778	9.80693	9.58661	10.1002	9.83783	10.2071	9.83563	10.0609	9.99597	9.75883	9.32471	9.79008
BCL2L15	6.70518	6.70864	6.71755	6.69606	6.72041	6.69886	6.78368	6.66423	6.71737	6.68392	6.72241	6.66598	6.60936	6.64529	6.73233	6.73203	6.71246	6.63191	6.75287	6.7586	6.6711	6.69274	6.71717	6.78875	6.75481	7.05926	6.69103	6.77228	6.7895	6.6935	6.64243	6.68963
BCL2L2	7.38954	7.12403	7.12195	7.41802	7.16018	7.31341	7.6096	7.42482	7.00207	7.13097	7.30009	7.24545	7.37912	7.23195	7.46003	7.51309	7.23242	7.10739	7.33394	6.9335	7.34571	7.53833	7.17897	7.34386	7.28059	7.38834	7.27841	7.5245	7.42404	7.38164	7.17104	7.30248
BCL3	9.914	9.72591	9.95041	9.92213	8.40547	9.16138	10.135	10.6206	9.61922	9.8906	10.0301	9.81499	9.51571	9.74369	9.0321	10.0267	10.344	9.92879	9.39846	9.52263	10.4015	9.49996	9.76014	10.0075	9.29246	10.4303	9.84004	9.23885	9.70127	10.4844	9.78795	10.1325
BCL6	10.1482	9.91888	10.047	9.83989	8.90137	10.1869	10.1927	10.2433	9.63152	9.85001	9.79134	9.32983	9.44394	9.62349	9.53136	9.97001	9.91885	9.82402	9.52717	9.67645	10.1334	9.81863	9.82578	10.0151	9.2734	9.80974	9.74854	9.62416	9.85285	10.311	9.81299	10.2849
BCL7B	7.89439	8.14237	7.73575	7.89772	7.89927	8.03514	8.09429	7.98799	7.76357	7.83487	7.66298	7.9163	7.7978	7.83178	8.10254	7.92949	7.97486	8.02558	8.04254	7.86799	7.89858	8.08421	8.03197	7.83031	7.8697	7.85065	8.05745	7.94109	8.03295	8.20401	8.03475	8.03976
BCL7C	8.12296	8.54632	8.26481	8.32654	8.46007	8.06333	7.43214	7.91236	8.7836	8.56347	8.38926	8.29265	8.18086	8.31511	8.04874	7.81547	8.33415	8.08855	8.09127	8.45938	8.0224	7.91335	8.69298	8.33929	8.46419	8.12439	8.1601	8.3175	8.40791	7.93654	8.54562	7.95841
BCL9	7.44261	7.27811	7.59414	7.57813	7.48748	7.57686	7.80262	7.76754	7.76513	7.44285	7.48998	7.90677	7.72363	7.76256	7.56271	7.66841	7.34857	7.66597	7.4535	7.45662	7.69221	7.52097	7.36878	7.2707	7.35124	7.29036	7.4007	7.2048	7.4666	7.30099	7.36226	7.50598
BCL9L	7.45874	7.21296	8.12444	7.73156	7.76005	7.08584	7.88809	7.34972	7.96926	7.86331	7.68962	8.53319	8.39978	8.10514	7.84469	7.46945	7.39274	7.45376	7.48436	7.39152	7.3587	7.24085	7.45575	7.24071	7.61424	7.37209	7.52127	7.38943	8.0645	6.91746	7.49046	7.25104
BCLAF1	8.38776	8.23825	8.37655	8.01045	8.71161	8.5749	8.04839	8.17894	7.9479	8.40347	8.61238	7.89794	8.38952	8.06364	8.47174	8.3802	8.34886	8.15347	8.39925	8.24375	8.33717	8.43178	8.34585	8.3521	8.30579	8.35874	8.01678	8.19725	8.28057	8.23825	8.34321	8.44019
BCOR	7.72992	7.73898	7.89379	7.69815	7.91733	7.82921	8.02672	7.84587	7.59322	7.65553	7.81814	7.93352	7.97386	7.83581	7.80297	7.80044	7.67066	7.53385	7.49324	7.54564	7.77169	7.89449	7.50083	7.38174	7.63686	7.35297	7.5321	7.64883	7.66984	7.56231	7.81206	7.70423
BCORL1	7.53502	7.48998	7.61123	7.81235	7.22765	7.14933	8.04389	7.9043	7.82883	7.53897	7.40547	8.09196	7.59763	7.93963	7.42045	7.81479	7.57864	7.69396	7.30244	7.57896	7.83158	7.34509	7.41135	7.31372	7.26967	7.77908	7.84283	7.20366	7.67768	7.44844	7.36726	7.61264
BCR	7.01339	7.01715	7.12328	7.00638	7.14035	6.99991	7.05911	7.09095	7.07341	6.99647	7.0997	7.34081	7.19883	7.24236	7.27933	7.18654	6.94131	7.38844	7.12724	6.87984	7.14059	7.09151	6.83958	6.91214	6.94191	7.01115	6.9649	6.88397	6.94901	7.03025	6.89983	7.13274
BCS1L	7.74915	7.99249	7.74319	8.1	7.88364	7.89646	7.85807	7.99834	8.13273	7.6429	7.64243	8.11513	7.93856	8.07958	8.16594	8.02515	7.56393	8.08914	7.84987	8.13371	8.01664	8.06411	7.74808	7.53684	8.03761	7.73355	8.00137	7.54598	7.64941	7.80675	7.81933	7.87699
BCYRN1	9.66785	10.6019	10.5168	10.2427	9.81499	10.395	9.59966	10.7156	11.4165	10.7312	9.92539	11.2253	10.8274	10.8825	10.9244	10.8745	9.82278	10.8955	10.3419	10.8867	10.6596	10.3002	10.5502	10.0122	10.5276	10.0165	10.6832	10.2519	10.4704	10.5393	10.6305	9.98522
BDH1	7.0402	7.12769	6.91632	6.79115	6.83967	6.94299	7.05495	6.88661	7.04912	6.84882	6.93171	6.93748	6.92617	6.75173	6.91822	6.75749	6.91587	7.01269	6.80434	6.75287	7.0101	6.98308	6.87941	6.8089	7.0303	6.78178	7.01188	6.84138	7.07664	6.82039	6.9501	6.98303
BDP1	7.29601	7.48719	7.41243	7.54577	7.68148	7.11263	6.95256	7.50131	8.14806	7.45114	7.4098	7.9467	7.66302	7.58732	7.64961	7.63539	7.22718	7.54143	7.39526	7.48341	7.42138	7.32662	7.20496	7.14983	7.34481	7.05207	7.1554	7.30032	7.50179	6.92848	7.22417	7.24446
BEAN	6.61445	6.62811	6.52932	6.64839	6.61255	6.5743	6.58311	6.59042	6.70864	6.60185	6.65069	6.66711	6.71939	6.61043	7.20895	6.73598	6.68719	6.65981	6.4984	6.72813	6.58034	6.60681	6.66799	6.61069	6.61679	6.73256	6.67087	6.77681	6.55221	6.70249	6.65839	6.65743
BECN1	8.66536	8.78549	8.76685	9.02623	8.87974	8.55711	8.87137	8.66199	9.15094	9.12813	9.38189	8.92394	9.12934	8.93644	8.90836	8.97422	8.92971	9.02533	8.73984	8.85627	8.83471	8.90531	8.93681	9.33177	8.73213	8.76966	8.56227	9.17657	8.83429	9.14314	8.97318	8.96116
BEGAIN	6.78589	6.8156	6.93806	6.98438	7.03483	6.83488	7.11487	7.07585	6.92154	7.00371	6.89822	6.90718	6.91493	7.20801	6.75259	6.76916	7.01766	6.95364	6.96349	7.05333	6.7633	6.94388	6.93927	7.14101	6.96066	7.12036	6.82807	6.99506	7.01519	7.1221	6.78481	6.81673
BEST1	9.63634	9.7299	9.56477	9.97748	8.12718	10.0387	10.2818	10.44	9.48972	9.11612	9.48747	9.5714	9.51217	9.63739	8.73151	10.3696	9.8243	10.0213	9.38544	9.46184	10.542	10.0129	9.36824	9.95731	9.07171	9.79326	9.54827	9.47114	9.2143	10.4332	9.57618	10.3367
BEST4	6.85179	6.85622	6.83109	6.77742	6.92036	6.93898	6.87024	6.75074	6.93417	6.85819	6.90414	6.84912	6.89985	6.77467	6.79232	6.69071	6.84291	6.6744	6.82352	6.76399	6.76825	6.72646	6.83863	6.71398	6.85803	6.66458	6.835	6.80633	6.80116	6.72324	6.69338	6.63724
BET1	7.36368	7.34602	7.25902	7.26154	7.57153	7.48351	7.25706	7.08603	6.8955	7.16005	7.76288	7.0412	7.46467	7.21615	7.2649	7.2565	7.30179	6.96448	7.29372	7.29289	7.16686	7.30906	7.75659	7.63787	7.31633	7.37351	7.29484	7.64565	7.28901	7.44978	7.70456	7.29966
BET1L	7.70203	7.5719	7.88017	7.59891	7.60902	7.39236	7.99531	7.6531	7.89927	7.66483	7.55767	7.94857	8.06705	7.8662	7.51928	7.49809	7.54982	7.72725	7.60662	7.54305	7.43249	7.3526	7.69268	7.76735	7.57445	7.37684	7.72704	7.55254	7.99718	7.58702	7.71652	7.60662
BEX1	6.95912	6.91345	6.82703	6.95524	6.78446	6.88161	7.02083	6.81267	6.99857	6.99971	6.97631	6.88863	7.0361	6.84293	6.73797	7.0535	6.93394	6.77086	7.01421	7.09983	6.93856	7.05461	6.96148	7.17507	7.01774	8.16405	7.17679	7.07802	7.02489	6.94412	6.86277	7.01871
BEX2	8.6678	8.84014	7.73812	8.22175	8.79378	8.86823	8.04787	7.86287	8.66458	9.10588	9.01941	7.88833	8.15736	8.17378	8.4644	7.77276	8.71754	8.3934	8.94828	9.30365	8.43245	9.0207	9.52523	8.42566	9.21482	8.24875	8.40884	8.3692	8.62901	7.9865	8.99034	8.52454
BEX4	8.16705	8.13434	8.13653	8.30477	8.64551	8.36784	8.06411	8.01401	7.93163	8.5725	9.15421	8.25701	8.8489	8.12273	8.15065	8.08239	8.41581	8.22647	8.22383	8.16891	8.16499	8.24894	8.48399	8.47307	8.31886	7.97154	7.81327	8.48239	7.96201	7.88273	8.88345	8.02507
BEX5	7.05397	7.15488	7.01203	7.16722	7.13363	7.49913	7.19086	7.03913	7.18791	7.15871	7.34963	6.88919	7.06484	6.93497	7.05442	6.8844	7.17255	7.19225	7.13849	7.2155	7.14544	7.06381	7.50355	7.10672	7.24137	6.97513	7.06463	7.23603	7.20217	6.91493	7.20285	7.07528
BEXL1	9.03668	9.11533	8.83097	8.90012	9.30307	9.57618	9.00834	8.72656	8.89544	8.98222	9.61183	8.69753	9.22046	8.59363	8.98614	8.55817	9.07087	9.09095	8.93022	9.1699	8.61693	9.27292	9.3217	8.85663	9.18581	8.63826	8.84085	8.94783	9.11221	8.80447	9.44394	8.91515
BFAR	9.14476	9.52289	9.43712	9.2836	9.2086	9.40641	8.52858	9.14097	9.96385	9.81254	9.41182	9.66887	9.50451	9.47508	9.54433	9.44952	9.39846	9.26475	9.13427	9.56826	9.51418	8.75476	9.84413	9.36965	9.5603	9.18915	8.85272	9.55241	9.24701	9.16462	9.85692	8.86722
BFSP1	6.83343	6.8156	7.01299	6.71613	6.78972	6.84921	7.00455	6.60297	6.83472	6.65139	6.80774	6.6505	6.70154	6.78581	6.81407	6.75922	6.70668	6.80753	6.90014	6.63638	6.83361	6.70734	6.5594	6.63775	6.71345	6.8271	6.84452	6.74221	6.94144	7.0174	6.66799	6.71176
BFSP2	6.77342	6.70607	6.51063	6.61674	6.72041	6.64637	6.60965	6.69333	6.74495	6.65497	6.58898	6.75762	6.78673	6.70393	7.16366	6.64825	6.85487	6.79901	6.63989	6.60968	6.68898	6.64118	6.63797	6.67211	6.72942	6.7049	6.68157	6.60317	6.88549	6.80239	6.9173	6.61357
BGLAP	7.20887	7.28381	7.17122	7.36834	7.04453	6.96856	7.1007	7.24929	7.06065	7.04462	7.00672	7.15325	7.07362	6.83988	6.91072	6.98556	7.14087	7.22374	7.16775	7.13164	7.50622	7.14204	7.12403	7.10672	7.16934	7.07397	7.39246	7.10177	7.26603	7.40481	7.26351	7.34561
BHLHB2	10.1883	9.49996	10.1222	9.97681	10.0711	9.70707	10.3696	9.94141	8.77009	9.9127	10.4082	9.86853	10.3988	10.0794	9.71804	9.79956	9.88783	9.96348	9.87234	9.1401	9.96676	9.92653	9.49443	9.08887	9.26748	9.52055	9.79956	9.41601	10.2362	9.59648	9.59083	10.1092
BHLHB9	6.81686	6.88875	6.96335	6.82346	6.99044	6.90448	6.87731	6.77007	6.92969	6.8913	6.92603	6.88118	6.98768	6.81292	6.7728	6.82899	6.84487	6.78095	6.84742	6.72075	6.90616	6.72414	6.91371	6.70516	6.9622	6.90169	6.74065	6.82909	6.98818	6.75622	6.75723	6.88197
BICD1	6.62627	6.69299	6.67812	6.59418	6.61143	6.63065	6.56473	6.71379	6.61652	6.66566	6.64765	6.66371	6.64644	6.5861	6.57619	6.71221	6.69335	6.65079	6.7635	6.54677	6.61992	6.651	6.62212	6.72522	6.58327	6.54292	6.5946	6.66595	6.68567	6.69864	7.50718	6.58962
BICD2	10.4372	10.5049	10.3818	10.6938	10.3245	9.98789	10.0644	10.5559	10.4311	10.541	10.5223	10.4239	10.2386	10.3288	10.3649	10.3093	10.2125	10.344	10.3428	10.7581	10.351	10.3988	10.1725	10.2224	9.88955	9.60279	9.91191	10.1526	10.6235	10.0629	10.1496	10.6694
BID	9.40245	9.18336	9.05416	9.38369	8.95588	9.42958	9.65734	9.14957	9.18251	9.42945	9.45593	9.11494	8.95727	9.07812	9.12982	9.44535	9.8962	9.11458	9.40113	9.62327	9.20806	9.15968	9.55864	9.62413	9.00113	9.58942	9.5057	9.28646	9.14607	9.71016	9.98472	9.78896
BIK	6.92036	7.02478	6.91465	6.91097	6.85403	6.91205	7.10998	7.17776	7.01423	6.82337	6.72515	6.75275	6.90829	7.06232	6.82149	6.87153	6.90827	7.01726	6.82894	6.88705	7.08636	7.05154	6.94367	6.84777	6.84885	7.08467	7.2691	6.91698	7.10936	7.0948	6.92004	6.86867
BIN1	10.7802	11.1673	11.2869	11.0843	11.5475	10.5231	9.93777	10.6755	11.3484	11.1242	11.2841	11.6806	11.5656	11.1593	11.5135	10.5702	10.5478	10.6135	11.0106	11.0102	10.2895	10.6481	10.8955	10.1229	11.1444	10.0727	10.589	10.4759	11.5134	10.095	10.9163	10.7608
BIN2	7.27915	6.9773	7.27921	7.38141	7.29308	7.18372	7.55242	7.3922	7.24552	7.7395	7.40839	7.60902	7.64612	7.83303	7.38463	7.51876	7.37956	7.45019	7.28706	7.47923	7.22938	7.11561	7.57969	7.84657	7.45623	7.57469	7.76588	7.71149	7.43985	7.71754	7.58815	7.38181
BIN3	9.16822	9.27819	9.30226	9.34306	8.58618	9.12411	9.12631	9.50451	9.82633	8.80951	8.78733	9.5819	9.30157	9.15553	8.80924	9.18937	9.0518	9.10759	8.79613	9.38832	9.68538	8.97706	9.06696	9.13615	8.96606	9.01239	9.2869	9.19673	9.44267	9.3553	9.38302	9.02359
BIRC2	8.70711	8.57655	8.33729	8.16475	8.79354	9.19294	8.49445	8.34911	8.14398	8.58446	8.88294	7.86217	8.1985	8.05435	8.53309	8.52988	9.09457	8.24433	8.69113	8.55228	8.58944	8.57292	8.676	9.39591	8.34593	9.73688	8.29742	9.30661	8.90156	8.7464	9.05817	8.46513
BIRC3	9.20763	9.44454	9.19371	9.03217	9.87041	9.8911	8.5622	9.17017	9.6138	9.41144	9.65606	9.11434	9.23	9.00106	9.65742	9.50576	9.07401	9.06055	9.10539	9.67714	9.29526	9.15241	9.41845	8.99667	9.45795	8.87721	8.87042	9.2985	9.52976	8.9218	9.75076	9.03929
BIRC4	7.01585	7.00972	6.99782	7.09786	6.94287	6.89773	7.01766	7.21981	7.39761	7.0549	7.06963	7.22468	7.31088	7.1352	7.07565	7.34297	6.91587	7.08765	7.03326	7.14334	7.03448	7.07434	6.8863	7.01906	6.97949	7.16686	7.11577	7.11841	7.11219	7.10953	6.97951	6.98467
BIRC6	7.63163	7.37209	7.38315	7.29427	7.48525	7.69011	7.68983	7.44915	7.40461	7.51904	7.5047	7.35137	7.45281	7.28972	7.54697	7.47193	7.37007	7.65024	7.66027	7.38038	7.52595	7.66348	7.46926	7.42572	7.69259	7.51876	7.63223	7.51566	7.51271	7.38436	7.57622	7.54587
BIVM	7.4713	7.33338	7.33225	7.2419	7.73521	7.57376	7.27245	7.22222	6.9767	7.27848	7.4692	7.12736	7.40243	6.83862	7.13696	6.85343	7.24866	7.08202	7.28117	7.29893	7.09888	7.0355	7.5049	7.22173	7.40268	7.22798	7.18137	7.3026	7.41232	7.21434	7.44118	7.22932
BLCAP	9.0854	9.13212	9.08721	8.63477	8.9734	8.98438	9.39078	8.95083	9.07739	9.01941	9.21506	9.03853	9.08125	8.78582	8.96315	8.67612	8.80681	9.11982	9.12167	8.89504	8.85431	8.97588	9.17319	8.81286	9.32351	9.19177	9.24429	9.01733	9.28205	8.91991	9.20548	8.8858
BLK	7.66387	8.65524	7.82403	8.71923	8.63826	7.89724	7.26556	7.94135	9.003	8.77352	8.52258	8.69753	8.18719	8.38781	8.67824	8.35589	7.46045	8.1469	7.85476	8.38477	8.8337	8.13466	8.79226	7.74006	9.05138	7.87267	8.16963	7.82206	8.60345	7.11742	8.31794	7.97563
BLM	7.51489	7.52527	7.27039	7.2782	7.51992	7.26504	7.23842	7.30867	7.15194	7.62401	7.32866	7.2305	7.25517	7.1896	7.26529	7.38976	7.47183	7.41236	7.5158	7.53788	7.52802	7.36042	7.52121	7.12933	7.47923	7.28338	7.33536	7.86105	7.14347	7.0484	7.37444	7.556
BLMH	7.72534	7.83419	7.61588	7.75289	7.74707	7.6377	7.98036	7.83419	8.09418	7.99156	7.76443	7.83523	8.17401	8.03576	8.21395	7.69186	7.71924	8.16034	7.65154	7.99127	7.70782	7.6954	7.86145	7.6854	7.8407	7.6769	7.70234	7.62681	8.11529	7.92367	7.94972	7.71697
BLOC1S1	10.3096	10.0968	9.85102	9.92789	10.3434	9.8695	10.2266	9.84442	10.9856	10.7782	10.0737	9.817	10.0007	10.0485	9.65658	10.0899	10.4575	10.2138	10.0985	10.6244	10.2342	9.37947	10.8454	10.9081	10.4945	10.9659	10.1769	11.085	10.1642	10.4407	10.211	9.73785
BLOC1S2	6.67873	6.70218	6.67566	6.66849	6.95927	6.62356	6.63483	6.9773	6.78481	6.6478	6.83724	6.71032	6.77241	6.79178	7.09396	6.68091	6.66243	6.65597	6.74844	6.84534	6.72258	6.73133	6.73056	6.70174	6.75169	6.75006	6.71878	6.64689	6.84149	6.79233	6.74616	6.68493
BLR1	6.75199	6.86855	6.74877	6.78989	6.95664	6.96302	6.5579	6.70734	6.70164	7.03714	7.31782	7.05991	6.86065	6.74393	6.89569	6.82252	6.79354	6.81687	6.69906	6.69559	7.14887	6.96437	7.00903	6.80774	6.95961	6.67926	6.63051	6.74221	6.6255	6.57343	6.86489	6.94684
BLVRA	8.55968	8.42324	8.5519	8.62201	8.78881	9.23904	8.63725	8.58078	8.48681	9.02127	8.73048	8.13111	8.5108	9.10307	8.81178	9.21803	8.98035	8.58257	8.92654	9.39582	8.43851	8.97533	9.16489	9.0059	9.12094	9.36938	9.54081	10.0055	9.41368	9.26524	8.98059	8.67252
BLVRB	8.9934	9.01329	10.0206	9.47338	9.82278	9.75487	9.65061	10.0387	10.4473	10.6256	8.93644	10.1191	9.35208	10.032	10.1152	10.1756	10.1204	9.06675	10.2806	10.4066	8.58693	8.77162	10.323	10.6256	9.33121	10.6575	10.251	11.1688	10.1696	9.12971	10.649	9.20989
BLZF1	10.3509	11.2687	11.4342	11.3088	10.6621	11.0772	9.88153	11.4869	11.9414	11.461	11.0236	11.857	11.4251	11.504	11.2402	11.888	10.6472	11.3676	11.1074	11.7085	11.4667	10.9286	11.4929	10.9667	11.3271	10.7194	11.0262	11.0996	11.1834	11.0679	11.4024	10.7817
BMF	7.65125	7.52147	7.6791	7.84056	7.68528	7.47169	8.05509	7.73757	7.75871	7.51477	7.51515	7.7485	7.69935	7.67653	7.23041	7.6448	7.58698	7.7442	7.60323	7.70935	7.46341	7.71107	7.56227	7.52038	7.51061	7.66511	7.69964	7.64793	7.82707	7.59142	7.41196	7.68468
BMI1	8.94551	8.84085	8.21107	7.6318	9.05763	9.54514	8.24409	8.09818	7.9829	8.20844	8.6956	7.66522	8.52491	7.72227	8.89218	8.14191	8.80148	7.85358	8.20949	8.34862	7.62858	8.331	8.74957	8.42421	8.48839	8.17401	8.21796	8.7094	8.60384	8.60415	9.07648	7.96536
BMP1	7.07651	7.19839	7.43129	7.12891	7.1524	6.93285	7.19369	7.1017	7.14325	7.16208	6.98974	7.27282	7.12427	7.31187	6.82007	6.94692	6.97814	7.05798	6.92668	7.2196	6.97305	6.91488	7.07346	6.94388	6.85803	6.96082	7.29484	7.06131	7.10653	7.01323	6.89228	7.08784
BMP2K	7.36937	7.28279	7.65955	7.48411	7.46998	7.37065	7.56916	7.63345	7.23479	7.38234	7.4188	7.33791	7.33769	7.45505	7.20167	7.47326	7.66317	7.37217	7.6746	7.32764	7.45213	7.49686	7.29857	7.72309	7.3209	7.84061	7.47956	7.68487	7.2986	7.48208	7.32122	7.55113
BMP6	7.39613	7.05442	7.37303	7.12784	7.18077	6.97757	7.35711	7.02571	6.99662	7.09141	7.2092	7.19327	6.94285	7.10779	6.84475	7.33827	7.20224	7.10194	7.22869	7.14599	7.23309	6.93749	7.3749	7.38389	7.33388	7.82883	7.27322	7.44838	7.68568	7.18258	7.2472	7.71938
BMP8B	7.08005	7.22743	7.10529	7.17394	6.95542	7.23842	7.24515	7.42482	7.62903	7.20251	7.0336	7.73926	7.38124	7.67037	7.40104	7.7594	7.05331	7.87599	7.13492	7.42564	7.24184	7.21745	7.27004	7.43543	7.31963	7.08277	7.73167	7.1622	7.30842	7.67184	7.76874	7.12998
BMPR1A	6.96063	6.95455	6.92057	6.86692	6.94145	6.90354	6.86774	6.84879	6.93865	6.87924	6.91979	6.76877	7.03541	6.80705	6.87194	6.91673	6.9285	6.90931	6.99281	6.88705	6.88648	6.94687	6.92693	6.81402	6.91601	6.80915	6.835	6.9843	6.86999	6.76877	7.13005	6.89002
BMPR2	7.33745	7.16423	7.18797	7.05551	7.50821	7.71704	7.19404	7.05352	6.98051	7.25687	7.46008	6.89352	7.31345	6.98099	7.23108	7.19329	7.28547	7.2169	7.28075	7.06576	6.91783	7.21781	7.19744	7.05089	7.27854	7.26865	7.08197	7.39391	7.36908	7.01441	6.97524	7.03985
BMS1	8.6996	8.80974	8.51718	8.73873	8.91594	8.75787	8.78798	8.69178	8.73213	8.35313	8.43867	8.70057	8.55122	8.59933	9.18398	8.75874	8.36455	8.90791	9.1562	8.47043	8.82114	9.02409	8.40234	7.82587	8.84247	8.24363	8.54036	8.13879	8.73966	8.41343	8.23805	8.8189
BMX	6.983	6.90032	6.97399	6.92197	6.71386	6.99414	7.18654	7.29623	6.96828	6.88743	6.95108	6.72137	6.78665	6.87288	6.79	7.00636	6.96575	7.21942	6.97381	6.90988	7.24707	7.13339	6.91833	7.19345	6.69064	7.31833	7.08724	6.85011	6.90551	7.65229	6.80197	7.26853
BNIP1	7.33837	7.24601	7.04659	7.10565	7.17702	6.99489	7.11687	7.05021	7.20568	7.12282	7.11518	7.00964	7.03199	6.90634	6.92063	6.90302	7.08101	7.15904	7.16582	6.99953	7.04493	7.13422	7.16226	7.02318	7.21802	6.98114	7.00595	7.07639	7.23037	7.13337	7.37806	6.92022
BNIP2	9.69449	9.34551	8.85232	8.4744	9.42234	9.95195	9.28035	8.8535	7.97327	9.29476	9.67085	8.05722	8.73722	8.23642	9.04623	8.8827	9.91085	8.73744	8.84932	9.28222	8.73011	9.25757	9.6881	10.1286	9.09337	9.76199	9.16013	9.75355	9.29859	9.77509	9.85133	9.06654
BNIP3	8.42856	8.5437	8.28552	8.13031	8.60106	8.99378	8.30162	7.95577	8.46005	8.60587	8.56943	7.95624	8.26815	7.78855	8.55803	7.793	8.54628	8.17757	8.08523	8.51002	8.09217	8.52305	8.87366	8.40827	8.62606	8.17691	8.08508	8.42508	8.57218	8.11733	8.84486	8.07801
BNIP3L	8.38758	8.13107	8.12279	8.23417	8.65419	8.65796	8.37186	7.91779	7.63161	8.32402	8.4354	7.61865	7.92646	7.76375	8.18798	8.62439	9.35706	7.88288	8.94069	8.30301	7.73654	8.29926	8.39401	9.90416	8.08406	10.0988	9.07081	9.65058	8.91635	8.47549	8.79529	8.15241
BNIPL	7.31203	7.16251	7.11002	7.2195	7.0251	7.15119	7.33044	7.28271	7.13567	7.0283	7.02826	7.28935	7.19824	7.16524	7.00777	7.14767	7.05252	7.2151	7.20233	7.06921	7.43583	7.36506	6.94576	6.97407	7.02715	7.06449	7.1703	7.05523	7.17462	7.20336	6.85441	7.30696
BOAT	7.15738	7.11107	7.29739	7.03325	7.53469	7.24652	7.23469	7.9639	7.94368	6.99484	7.13071	7.64786	7.22197	7.21867	7.2218	7.66371	7.55375	7.04476	7.82762	7.24446	7.40145	7.29393	7.27285	7.56947	7.20681	7.1516	7.24004	7.6097	7.27361	6.88703	7.14907	7.0201
BOK	7.03658	6.99908	7.32367	6.9881	7.11731	7.05902	7.10335	6.98645	6.88239	7.15467	6.97709	7.27782	7.25976	7.30579	7.08711	6.9715	7.17154	7.33957	7.13045	7.1398	7.03701	7.15747	6.89651	7.04924	6.92429	7.19314	7.24997	6.91801	7.15747	7.20356	6.70067	7.35916
BOLA1	7.03759	7.08653	6.9572	7.0549	7.06417	7.04202	7.10165	7.06135	7.23126	6.97793	6.94158	7.13759	7.03349	7.0683	7.06065	6.7602	6.99555	7.0704	7.13966	7.21396	7.0321	7.03326	7.17024	7.0247	7.1361	7.04658	6.91575	7.02417	7.20277	6.96955	6.96386	6.99957
BOLA2	8.79609	8.86467	8.61884	8.58665	8.90575	8.77195	8.05449	8.61309	9.23493	8.8263	8.78588	8.64592	8.50984	8.93827	8.79747	8.32721	8.84539	8.85403	8.84894	9.01212	8.40276	8.72471	8.9194	9.01074	9.17502	8.76749	9.19594	9.16995	8.87927	8.81926	9.13915	8.56037
BOLA3	8.99742	9.17144	8.76547	8.70827	9.31784	9.29852	8.70708	8.6983	9.28125	8.9633	9.14482	8.79171	9.01058	8.56589	9.2716	8.66203	9.00926	8.71846	8.84468	9.19077	8.87166	8.54749	9.26446	9.20237	8.85294	8.84327	8.40054	8.84636	8.90294	8.74729	9.70442	8.60215
BOP1	8.1385	9.20192	9.04033	9.30179	8.98689	9.00003	8.24956	9.13804	9.41368	8.78304	8.80789	9.45609	9.0474	9.38715	9.52641	9.11339	8.69539	9.40198	9.18378	8.91165	8.89913	9.06239	8.76932	8.29665	9.55431	8.80559	9.11276	8.55418	8.92351	8.49308	8.2404	9.12313
BP75	7.42031	7.28066	7.45555	7.41624	7.46363	7.44793	7.48361	7.45647	7.25846	7.56206	7.59233	7.44052	7.55375	7.486	7.53667	7.45864	7.56271	7.23095	7.33472	7.46035	7.49926	7.40284	7.47388	7.56465	7.43497	7.32275	7.24325	7.45947	7.05867	7.49952	7.398	7.37826
BPGM	7.1223	6.85764	7.29177	7.22301	7.32707	7.21202	7.34084	7.02494	6.99801	7.19515	7.17035	7.07151	7.29505	6.98503	7.03165	7.33387	7.69196	7.0385	7.62217	7.11609	6.88147	7.06658	6.99807	7.9151	7.14756	8.04304	7.38693	7.78405	7.36225	7.00795	7.19346	7.24208
BPHL	7.92669	8.13663	8.02262	8.16854	8.35936	8.1687	7.65347	7.95478	8.23482	8.05455	7.80388	8.28552	7.9865	8.12035	8.10024	7.89637	7.9281	7.94857	8.07473	8.13249	8.23336	8.12017	8.0074	7.81105	8.15592	7.83189	7.91824	7.70291	7.9203	7.90535	8.13615	7.82467
BPI	7.13306	7.26516	7.93365	8.2276	7.09362	7.04791	8.94124	7.39703	8.16212	7.63611	7.07407	7.56401	7.29559	7.56079	7.71373	9.17275	7.53921	7.5207	7.40547	7.36131	7.63491	7.33359	7.22969	8.22788	7.30976	10.9016	8.79922	7.29122	7.65338	7.57153	7.12418	7.2955
BPNT1	7.19249	7.46853	7.50016	8.06031	7.556	7.40675	6.99317	7.30521	8.02414	7.53977	7.22561	7.46284	7.51626	7.3772	7.42152	7.30499	7.35137	7.19392	7.49596	7.7246	7.46747	7.3539	7.46926	7.0247	7.61534	7.28725	7.05673	7.4936	7.49655	7.0305	7.10766	7.2637
BPTF	7.0823	7.1708	7.33003	7.23942	7.18833	7.23041	7.00721	7.25589	7.22533	7.31372	7.09804	7.42289	7.40434	7.31598	7.10301	7.41803	7.12853	7.19024	7.36641	7.17829	7.28766	7.14536	7.12592	7.12441	7.15611	7.03123	7.17167	7.06129	7.09165	7.08988	7.10767	7.22966
BRAF	6.93435	6.79796	7.26338	6.97902	7.06061	6.75435	7.14488	7.00434	6.95134	6.9478	6.97917	6.94872	6.8843	6.97679	6.83889	6.98823	7.10182	6.87266	7.06528	6.93506	7.13642	6.8178	6.91587	7.1163	6.98974	7.58875	7.05474	7.21079	6.93525	6.98162	6.85107	6.92801
BRCA1	6.92891	6.93896	6.88171	6.88008	6.90355	6.9828	7.07434	7.00615	6.88488	6.88969	6.84407	6.98543	6.87922	6.96305	6.84144	6.91894	6.93066	6.99989	6.97047	6.91374	6.99747	7.04297	6.82635	6.83358	6.75295	6.79636	7.04875	6.84016	6.87373	7.15511	6.92788	6.9859
BRCC3	7.46964	7.43317	7.31381	7.28848	7.46755	7.40491	7.35111	7.32873	7.03525	7.45647	7.47741	7.10799	7.18166	6.95767	7.17262	7.37994	7.513	7.23258	7.36235	7.20753	7.38108	7.38366	7.53535	7.31083	7.25846	7.17711	7.30966	7.4558	7.4152	7.45209	7.53699	7.4147
BRD1	7.41929	7.31141	7.5488	7.38038	7.45038	7.56401	7.6759	7.35089	7.11914	7.26029	7.61242	7.69532	7.50622	7.56597	7.59162	7.46866	7.33953	7.32423	7.45882	7.10143	7.40358	7.56633	7.38148	7.23195	7.22637	7.18293	7.38572	7.21079	7.28241	7.22256	7.33153	7.49023
BRD2	10.8016	10.6345	10.2741	10.5285	10.535	10.5239	11.2822	10.8981	10.3329	10.3577	10.1371	10.8487	10.7248	10.4844	10.928	10.6206	10.328	10.9142	10.9066	10.4575	10.5179	11.0322	10.3748	10.0267	10.6918	10.0597	11.0608	10.0919	10.823	10.7631	10.3494	10.9533
BRD3	10.1815	10.2138	10.3434	10.6031	9.57086	9.57691	8.85663	10.3114	10.5714	10.3253	10.0063	11.0482	10.4172	10.7939	10.0397	10.2693	9.86237	10.9586	10.1371	10.0979	10.5588	10.4635	9.71772	9.50419	10.1345	9.85008	10.3374	9.63316	10.0771	10.0055	9.81254	10.5807
BRD4	7.09262	6.94532	7.10273	7.08763	7.07014	6.86198	7.03573	7.12753	7.02546	7.01658	6.95835	7.37625	7.06508	7.25424	6.92698	6.99932	7.10223	7.00032	7.04374	6.91875	6.95389	6.95652	6.88125	7.17729	6.9308	7.31021	7.05566	7.12606	7.00907	6.97087	6.98921	7.0827
BRD7	8.53321	8.63858	8.65815	8.73272	8.9588	8.5005	8.73013	8.65849	8.23999	8.6448	8.8566	8.48755	8.87242	8.51446	8.58995	8.56158	8.70989	8.56305	8.56769	8.58907	8.46198	8.65243	8.65364	8.56404	8.76686	8.60678	8.52727	8.95838	8.71922	8.69842	8.53414	8.65142
BRD8	8.79074	8.85995	8.95335	8.78915	8.57375	8.46976	9.05447	8.92	8.39507	8.78256	8.70423	8.78699	8.74847	8.643	8.52887	8.70272	8.80644	8.75642	8.84365	8.52016	9.18942	8.88568	8.63513	8.68007	8.49789	8.39733	8.5209	8.28693	8.40016	8.88753	8.78925	9.0648
BRD9	9.81555	9.99218	9.69263	9.80961	10.2059	9.89166	9.71684	9.90095	9.97438	9.44609	9.43227	10.1537	9.80515	9.91457	10.0794	9.74942	9.58816	9.96958	10.0693	9.81141	9.90419	9.90809	9.59692	9.3649	10.0236	9.43181	9.95703	9.55023	9.9819	9.74402	9.77173	10.0122
BRDG1	6.87097	6.9859	6.91465	6.64278	6.98122	6.97828	6.60492	6.70598	6.9722	6.98303	7.03163	6.7991	6.79402	6.83899	6.93659	6.85403	6.70896	6.92292	6.75523	6.88033	6.82616	6.85226	7.20629	6.85474	7.4218	6.86333	6.80324	7.01248	7.06222	6.63735	7.17553	6.80436
BRE	8.51549	8.43507	8.60509	8.82401	8.44501	7.86482	8.58027	8.67038	8.54684	8.50854	8.51138	8.76165	8.55348	8.7597	8.38627	8.37726	8.35299	8.77072	8.45908	8.35199	8.49463	8.49755	8.21234	8.39242	8.4935	8.56207	8.65459	8.22594	8.25172	8.48868	8.09933	8.60917
BRF1	7.38389	7.51647	7.59792	7.4862	7.74521	7.2694	7.5045	7.39825	7.76281	7.52431	7.29353	7.85765	7.6429	7.80388	7.68205	7.67203	7.11099	7.50409	7.41624	7.51666	7.44079	7.21415	7.25836	7.11429	7.46021	7.19937	7.46838	7.26903	7.6877	7.05129	7.46755	7.17351
BRF2	8.61674	8.48087	8.67054	8.67266	8.55803	8.52258	8.71079	8.58989	8.74667	8.62623	8.58807	8.62526	8.48853	8.43145	8.42727	8.45731	8.56943	8.56748	8.50519	8.53319	8.63043	8.51097	8.45886	8.42053	8.52656	8.50083	8.26218	8.46453	8.67774	8.40869	8.47642	8.38523
BRI3	12.0272	11.8089	12.117	11.915	11.5643	11.7036	12.3133	12.1672	12.0203	11.8844	12.2196	11.6689	11.771	12.082	11.3477	12.0173	12.4725	11.8274	11.5165	11.9975	12.4373	11.4614	12.3263	12.8192	11.4028	12.479	11.5461	12.186	11.8773	12.1509	12.1256	11.4092
BRI3BP	7.68471	7.77815	7.79977	7.77271	7.56284	7.49575	7.7017	7.61792	7.88871	7.88839	7.72041	7.98536	7.65912	8.01058	7.65647	7.71405	7.72429	7.73365	7.68537	7.82024	7.60498	7.80286	7.65197	7.3895	7.53188	7.68995	7.84159	7.52735	7.77089	7.6336	7.61035	7.62546
BRMS1	9.53689	9.75817	9.66065	9.73174	9.33235	9.23389	9.22675	9.63828	9.79739	9.39402	9.14583	9.49886	9.17013	9.56207	9.28489	9.37667	9.56596	9.9363	9.69471	9.65553	9.77595	9.71936	9.4579	9.26154	9.66597	9.6524	9.88638	9.35586	9.63815	9.81969	9.49298	9.7071
BRMS1L	6.97305	7.01175	6.88205	6.86692	7.1524	7.18677	7.00455	6.89339	6.95004	6.9318	7.08369	6.76113	6.99571	6.70622	7.24848	6.69389	7.04468	6.85034	6.86119	6.85388	6.82616	6.84885	7.10595	7.00463	6.95345	6.89397	6.73663	7.00744	6.97156	6.87153	7.07817	6.893
BRP44	9.5529	9.65396	9.08194	9.21225	9.29137	9.58786	9.47338	9.13575	9.38189	9.70077	9.76083	8.84836	9.20052	9.32979	9.46954	9.50824	9.90528	9.18895	9.51776	9.90565	9.28288	9.18445	9.88306	10.2795	9.32089	9.94059	9.67774	10.1055	9.78214	9.61125	10.0048	9.31608
BRP44L	8.95697	8.91471	8.70983	8.91446	9.2964	9.48966	9.12885	8.87715	8.4473	9.07071	9.4073	8.73765	9.16424	8.93784	9.25481	9.00124	9.20585	8.4243	8.60267	9.27339	8.82762	8.76238	9.56568	9.40012	8.96368	9.06005	8.71273	9.6598	9.02177	9.09403	9.70185	8.72095
BRPF1	10.0085	9.97115	10.2634	10.1069	10.001	9.6525	10.4475	10.1933	10.1497	9.89279	9.97751	10.605	10.28	10.2792	10.1484	10.0191	9.755	10.0334	9.88294	9.93583	9.97649	10.0191	9.68055	9.13511	9.87882	9.54407	9.88831	9.33813	10.0167	9.52047	9.51823	9.895
BRPF3	8.76148	8.65273	8.75297	8.833	8.20664	8.45928	9.05458	8.9934	8.26159	8.35785	8.43084	8.74399	8.64004	8.55711	8.82917	8.98634	8.61622	8.9273	8.5474	8.47191	8.71237	8.78481	8.29902	8.36004	8.41076	8.81049	8.80205	8.35162	8.65939	8.6597	8.58181	8.61662
BRSK1	9.37611	8.99282	9.74621	9.43275	9.2824	8.83352	9.14217	9.7337	9.44369	8.98146	8.68464	9.44123	10.1132	9.91231	9.324	9.84372	9.51617	9.08281	9.0753	8.86194	9.46324	9.22829	9.11156	9.50766	9.03914	9.57995	8.90173	9.72278	9.08556	9.34001	8.41177	8.71063
BRWD1	7.61104	7.62031	7.39358	7.39893	7.52996	7.80557	7.4302	7.35087	7.23965	7.54577	7.59744	7.17363	7.38915	7.12173	7.40057	7.25035	7.33769	7.3349	7.28677	7.39115	7.45597	7.53327	7.36915	7.31273	7.40179	7.391	7.30873	7.4892	7.47448	7.27701	7.43914	7.5358
BRWD2	7.61185	7.47519	7.54287	7.55554	7.72971	7.51328	7.61787	7.36684	7.12397	7.40613	7.71008	7.32445	7.54677	7.44782	7.50476	7.44021	7.5513	7.34546	7.54787	7.3606	7.47226	7.61765	7.55021	7.50774	7.4951	7.36656	7.25568	7.46334	7.44655	7.31017	7.5172	7.5416
BRWD3	7.01178	7.01403	6.98283	6.893	6.8058	6.87388	7.16532	7.07854	7.02276	6.85819	6.99537	7.02535	6.92055	6.92586	6.84871	7.19382	6.96937	7.09648	6.92203	7.01408	7.05698	6.95742	6.97809	7.04366	6.93091	7.34176	6.92579	6.9853	7.17205	6.98465	7.13784	7.0704
BSCL2	8.7972	9.12485	8.94293	9.02429	9.04672	8.96332	8.98104	9.03303	9.32958	8.69539	8.53714	9.13467	8.70725	9.10307	9.22557	8.96606	8.71527	9.16593	9.05592	9.30001	8.80726	9.12395	8.68838	8.77503	8.99621	9.30001	9.27988	9.0542	9.04574	8.91957	8.62864	9.10224
BSDC1	9.99766	10.4445	10.3484	10.3657	9.97908	10.2085	9.9549	10.2227	10.5276	9.6787	9.93218	10.3774	10.2022	10.2657	10.5258	10.4039	9.95951	10.0565	9.78214	10.2612	10.36	9.95041	10.043	9.67641	10.1233	9.53797	10.0401	9.75883	10.4257	10.0586	10.4295	10.0142
BSG	12.3704	11.8274	13.8488	13.3926	13.5046	11.6094	12.8959	12.7171	13.0785	13.3236	13.1793	13.3993	12.9596	13.2316	12.5215	12.7086	13.3465	11.6111	12.7133	12.4562	11.433	11.2894	12.245	13.5849	12.4692	13.8595	12.6415	13.5976	13.2528	10.4736	12.8796	11.7687
BST1	8.28889	7.88727	7.98171	7.77524	7.44129	8.42844	8.78243	8.4887	7.89472	7.78377	8.01206	7.4681	7.77618	7.86495	7.57666	8.30624	8.23677	8.20185	7.9708	7.70654	8.25289	8.4487	8.14004	8.76451	7.77598	8.53072	8.17892	8.62676	7.83089	9.01847	7.96262	8.66444
BST2	9.3686	9.56068	9.55811	9.64105	9.53708	10.4092	9.83563	9.68024	9.95881	9.83783	9.60305	9.25234	9.68864	9.8454	10.0979	9.96861	9.9956	9.88268	9.96077	9.87608	9.69738	9.63316	9.85788	9.5922	10.3392	9.85901	10.1207	10.9552	10.3528	10.6341	9.54081	9.68001
BTAF1	9.62745	9.68131	9.54693	9.08843	10.0029	10.223	9.21642	8.94593	9.02088	9.38715	9.71267	8.76394	9.41719	8.88744	9.43712	9.14078	9.40115	9.14078	9.59887	9.62867	9.30226	9.58496	9.50479	9.74779	10.0715	9.44195	9.54755	9.23334	9.18554	9.38592	9.98447	9.31676
BTBD1	7.33828	7.29629	7.29626	6.98493	7.41912	7.52679	7.27505	7.2241	6.93804	7.5081	7.75457	7.13215	7.39736	7.34234	7.54027	7.45667	7.37518	7.08424	7.37514	7.26391	7.24377	7.44586	7.57472	7.67161	7.30748	7.33548	7.15919	7.59025	7.24965	7.42716	7.75255	7.24007
BTBD10	8.57298	8.47776	8.08089	7.96277	8.36835	8.62269	8.63958	8.16511	7.86753	8.35706	8.49291	7.75071	7.9566	8.06571	8.05508	8.19951	8.72049	8.27076	8.17163	8.23956	8.36077	8.33881	8.58707	9.14943	8.02548	8.63181	8.54109	8.65601	8.35129	8.98794	8.95391	8.42856
BTBD11	7.89712	8.82864	8.52019	8.88791	8.26256	8.60236	8.7718	9.03987	8.61247	8.41312	8.32644	8.8865	8.32327	8.51036	8.82695	8.45041	8.52239	8.92232	8.59248	8.40155	8.84049	9.0962	8.29902	7.89823	8.76588	8.33471	8.67694	7.80199	8.38617	7.79631	8.0453	8.69372
BTBD12	7.88451	7.94531	7.7701	8.08151	7.71742	7.74301	8.18113	8.09818	7.71157	7.36928	7.36153	8.2835	7.85807	8.1014	8.18796	8.09562	7.69366	8.52365	8.24451	7.66905	8.13725	8.11317	7.44521	7.36495	7.76811	7.72148	8.27818	7.71875	7.74202	7.92843	7.86202	8.3446
BTBD14A	8.09779	7.835	8.21544	8.17892	7.42976	8.22995	8.36097	8.21659	7.76799	7.85329	7.49087	7.90582	7.50985	7.88793	7.63994	8.51672	8.09599	8.1843	8.0917	7.84942	8.08442	8.39997	7.54553	7.66786	7.86319	8.05722	8.39686	7.89448	8.01035	8.31821	7.73898	8.41526
BTBD14B	6.75124	6.81062	7.14177	6.93066	6.78694	6.76836	7.12631	6.90035	7.20309	6.99901	6.90891	7.06625	7.09721	7.10258	6.76879	6.79583	6.76213	6.93351	6.8891	6.81968	6.85616	6.86564	6.8297	7.01264	6.86032	7.10446	6.79544	6.90487	6.93525	6.88427	6.75333	6.87608
BTBD15	6.99435	6.90418	6.9362	6.77467	7.04102	6.98024	7.12189	6.8843	6.83312	7.14141	7.16882	6.94493	7.06872	7.0142	7.12998	7.11205	6.9285	7.0902	6.83583	7.12131	6.82616	6.96349	7.15171	7.14983	7.13286	6.95737	7.2072	7.13866	7.34197	7.02085	7.71459	6.84906
BTBD16	6.86294	6.82035	6.86581	6.82471	6.86592	6.8855	6.87972	7.01646	6.74653	7.10905	6.84043	6.7444	6.80282	6.84625	6.73422	6.71306	6.7054	6.81572	6.83368	6.81127	6.6875	6.8234	6.5594	6.95551	6.96066	7.17412	6.91081	7.00685	6.97604	6.86607	6.81852	7.00159
BTBD3	6.84716	6.85239	6.7834	6.8313	6.94543	6.90375	7.00998	6.83463	6.7003	6.83442	6.89957	6.68381	6.87434	6.77572	6.76358	6.73257	6.94723	6.80434	6.92803	6.80855	6.78668	6.8975	6.81929	7.06898	6.782	6.86012	6.81658	7.00454	6.77821	6.84764	6.75599	6.89852
BTBD6	9.57852	9.72253	9.48747	9.324	9.76929	9.60014	9.40943	9.41036	9.46459	9.18776	9.36708	9.4456	9.48891	9.32537	9.7412	9.30051	9.28054	9.44449	9.59176	9.46274	9.21907	9.18102	9.33328	9.03652	9.42652	9.06654	9.43856	9.20107	9.35358	9.33471	9.5601	9.34816
BTBD7	7.80072	7.72679	7.70043	7.53488	7.66987	7.63383	7.78608	7.66146	7.48804	7.59642	7.75476	7.63236	7.61713	7.47897	7.53027	7.65709	7.77675	7.866	7.84772	7.61831	7.68392	8.06042	7.72819	7.91314	7.56869	7.71209	7.81237	7.58896	7.64231	7.88047	7.73621	7.83729
BTD	7.60765	7.77408	7.67635	7.86784	7.56758	7.51724	8.07801	7.94857	7.71754	7.5045	7.46189	7.74377	7.65752	7.71727	7.68313	7.65069	7.62362	7.92455	7.69769	7.55445	7.7647	7.78663	7.47663	7.32137	7.45882	7.57396	7.89969	7.57437	7.72067	7.48351	7.33949	7.70841
BTF3	11.5865	11.4444	11.3976	11.163	11.6104	11.2623	11.2598	11.0979	11.1036	11.3374	11.5018	11.1977	11.2039	11.1247	11.3984	11.0649	11.7516	11.0292	11.6071	11.391	11.1872	11.3461	11.5035	11.7972	11.2714	11.611	11.104	11.7371	11.5642	10.9978	11.5527	11.2135
BTF3L4	8.36126	8.23528	7.93679	7.98606	8.16154	8.77498	8.13982	7.9162	7.99618	8.24013	8.34009	7.77245	7.94811	7.94405	8.28611	8.04681	8.47973	7.95122	8.12165	8.18473	7.97502	8.25498	8.51055	8.67314	8.30136	8.25024	8.33594	8.23556	7.85739	8.37583	8.56625	8.0668
BTG1	13.0423	13.0745	12.7343	12.6481	13.0144	13.1793	12.9831	12.7575	12.3361	12.9166	13.3926	12.7847	13.4941	12.6026	13.2622	13.0833	12.9793	12.9315	13.0185	12.9503	12.8372	13.1696	13.1973	13.2436	13.0052	12.5004	12.5616	12.5616	13.0395	12.7241	13.0555	12.7604
BTG2	9.77602	9.64818	9.88155	9.48245	9.5345	9.73078	10.6535	9.83838	8.97568	9.30835	10.229	9.51473	9.69232	9.46459	9.54251	9.43013	10.1493	9.32236	9.57995	9.19305	9.73209	9.45653	9.84092	9.71653	9.24453	9.67774	9.53678	9.55811	9.45738	9.63503	9.83838	9.61388
BTG3	7.72787	7.71886	7.58963	7.61881	7.80562	7.64998	7.59213	7.35837	7.16757	7.48361	7.8482	7.39178	7.78015	7.28138	7.58948	7.45401	7.69483	7.23651	7.58349	7.37574	7.4456	7.55546	7.99249	7.43129	7.65752	7.34405	7.30573	7.73993	7.79832	7.55466	8.01826	7.45494
BTK	9.45738	9.32375	9.22665	9.56344	9.22375	9.32789	9.71868	9.4586	9.50851	9.7159	9.63556	9.38094	8.41879	9.58167	9.64258	9.55926	9.53398	9.5943	9.62199	9.58144	9.73441	9.77045	9.56937	9.65894	9.7763	9.52785	9.61555	9.95951	9.40968	9.86548	9.21961	9.35719
BTLA	7.78462	8.32256	7.59658	7.63776	7.97012	8.15129	7.39069	7.6323	7.99092	8.07281	8.1938	7.62714	7.50597	7.49668	8.12341	7.95793	7.80616	7.77548	7.7381	8.06723	8.03786	7.91227	8.55325	7.83907	8.76774	7.60486	7.76243	7.8161	8.01096	7.53516	8.47753	7.81843
BTN2A1	8.35994	8.31473	8.27304	8.2897	7.96855	8.87319	8.45475	8.34886	7.80408	8.07833	8.5127	8.2736	8.23108	8.09496	8.20711	8.46512	8.2708	8.00675	8.05369	8.28893	8.19571	8.32555	8.38731	8.39721	8.23798	8.12895	8.11181	8.42332	8.04493	8.17186	8.68858	8.45722
BTN2A2	7.37036	7.09138	7.24429	7.34706	7.27225	7.47801	7.46154	7.35711	7.09293	7.22856	7.21663	7.30983	7.17801	7.17183	7.33953	7.1766	7.37704	7.47941	7.2662	7.10799	7.28033	7.36613	7.19556	7.22626	7.45114	7.39809	7.23126	7.39135	7.28295	7.49503	7.16709	7.24367
BTN3A1	10.5049	10.3802	10.4194	10.9574	10.5073	10.5764	11.0539	10.7414	10.1593	10.1456	10.2167	10.6665	10.776	10.6392	10.1919	10.4231	10.3668	10.5615	10.4057	10.3329	10.5624	10.3334	10.1502	9.75538	10.5493	10.3338	10.4015	10.2844	10.3589	10.4945	10.1255	10.4024
BTN3A2	9.91923	9.30414	9.97582	9.83227	10.0035	9.75339	9.38865	10.0036	9.34211	9.3998	10.3231	9.90934	10.4741	10.0081	10.03	9.30796	9.99303	9.94582	9.89806	9.41626	9.25171	9.83305	9.9483	9.28564	9.90506	9.69944	9.45183	9.82924	9.26543	9.78418	9.17591	9.71112
BTN3A3	8.83017	8.65736	9.00665	9.19406	8.99378	8.76092	8.93528	9.16728	8.83352	8.77162	9.00997	9.36213	9.55678	9.16593	9.21803	9.03328	8.65983	8.98855	9.04154	8.63444	8.90986	8.88523	8.53999	8.35042	9.29951	8.94951	8.81773	8.95699	8.53893	8.68347	8.86464	8.95975
BTNL2	6.92237	6.84359	6.95189	6.88931	6.91788	7.08858	6.99226	7.0846	6.86258	6.94664	7.08693	6.99663	6.92209	7.23937	7.15148	6.97021	6.85028	6.89854	6.8661	6.82532	6.92798	6.86361	7.00258	7.04171	7.03751	7.08566	6.87645	6.99959	6.83787	7.12606	6.79574	7.08784
BTNL3	7.76481	6.65095	7.41512	7.52242	6.80656	6.66761	8.06498	8.56732	7.5647	7.36407	7.11086	6.71412	7.42536	7.24677	6.9623	6.64215	7.9081	8.19322	6.71974	8.00379	7.93641	7.52545	7.31533	6.6046	7.19204	7.43307	6.63319	7.38736	7.25444	6.73913	6.6946	7.91724
BTNL8	7.99368	7.9852	7.46284	7.7932	6.80907	7.97164	7.67024	7.6104	7.17255	7.73522	7.60796	7.84402	7.19656	7.45287	7.09026	8.3446	7.79377	7.54361	8.20554	7.29058	8.28717	7.97626	7.55412	8.44175	7.27985	7.65243	8.17782	7.66528	7.31611	8.75924	8.23986	8.43395
BTNL9	6.92036	6.74223	6.80555	6.85359	6.82498	7.01035	7.02654	6.78251	6.72422	6.94993	6.87739	6.85917	6.863	6.82909	6.82412	6.93863	6.85942	7.08291	6.85458	6.89025	6.92018	6.75106	6.92943	7.01264	6.75922	6.98165	7.08607	6.99202	6.95259	6.98754	6.82507	6.7842
BTRC	7.17801	7.15282	7.1909	7.18025	7.1643	7.02866	7.20266	7.08282	6.99117	7.09141	7.06273	7.2598	7.18558	7.19916	7.22007	7.31842	7.01556	7.1678	7.2504	7.06114	7.194	7.0897	7.03861	6.86032	7.17675	7.04938	7.24896	6.94374	7.10349	7.13164	7.25831	7.21113
BUB3	9.15703	9.2658	9.08778	8.98916	9.4762	9.18388	9.05714	8.88523	9.1153	9.21887	9.67688	8.81104	9.41912	9.03439	9.26051	8.98036	9.02189	8.88636	8.86989	9.02582	8.78687	8.78102	9.51755	9.05331	9.48882	8.93231	8.96683	9.33418	9.42651	8.81828	9.6189	8.90187
BUD13	7.92697	7.98213	7.88308	7.92832	7.93805	7.96842	8.17132	8.2173	7.99112	7.91434	7.68575	8.03199	7.94135	7.98056	8.02168	7.968	7.97337	8.19397	8.17557	8.13879	8.00335	8.3446	7.87581	7.66633	7.9865	7.75978	8.17962	7.87721	8.19483	8.20833	7.80397	8.15924
BUD31	10.7423	10.7357	10.4346	10.2953	10.4062	10.3808	10.3766	10.4464	10.9061	10.7213	10.5742	10.2472	10.4389	10.3657	10.388	10.4249	10.8288	10.5678	10.5268	10.8519	10.7133	10.0952	10.9791	10.9596	10.5159	10.7705	10.4998	10.7836	10.4977	10.7793	11.0942	10.2701
BXDC1	8.83283	9.28335	8.45591	8.15251	9.18958	8.55067	8.25617	8.38659	9.0535	8.85143	8.5456	8.34088	8.29165	8.43395	8.48198	8.34548	8.75862	8.64303	8.22142	8.99603	8.49745	8.60345	8.95678	8.86495	9.0448	9.01627	8.6672	8.54219	9.01216	8.58353	9.18037	8.51343
BXDC2	8.21265	8.33404	7.79146	7.78524	8.48978	8.32535	7.6235	7.49103	7.87403	8.35692	8.58326	7.57325	7.88907	7.82745	8.26343	7.78146	8.24142	7.91968	8.03418	8.27719	7.87495	8.10972	8.62654	8.1731	8.49888	8.10525	8.15056	8.28068	8.01791	7.82843	8.46563	7.90752
BXDC5	7.89783	7.75272	7.90758	7.86512	8.09345	7.94833	7.72779	7.44915	7.97327	8.16522	8.45663	7.58432	7.77824	8.1494	7.82541	7.70192	8.07276	7.90878	7.73327	8.1991	7.61526	7.54371	8.42324	8.2843	8.51605	8.30559	8.18796	8.50023	8.43277	7.82821	8.5814	7.58921
BYSL	7.74441	7.49188	7.91048	7.69717	8.04544	7.54195	7.84095	7.79222	8.01807	7.70155	7.82948	7.86357	7.69404	7.78974	7.76574	7.41209	7.73317	7.60044	7.52903	7.30553	7.56553	7.4322	7.47319	7.45191	7.78615	7.83029	7.62423	7.47801	7.67564	7.39814	7.37694	7.67343
BZRAP1	7.92897	8.0278	8.29414	8.1991	8.11106	7.50277	8.58618	7.98164	7.59973	7.78672	7.53535	8.51538	8.72677	8.02216	8.06227	7.67602	7.6597	8.04255	8.28083	7.52631	7.79038	7.42667	7.41297	7.53758	7.8011	7.66474	7.9379	7.59347	8.01258	7.45385	7.54176	7.98435
BZRPL1	6.91148	6.73693	6.98174	6.85036	6.87695	6.83957	6.83325	6.80322	6.74158	6.89665	6.73122	6.6029	6.69103	6.75777	6.72509	6.64126	7.02654	6.6744	6.97604	6.80626	6.73169	6.69397	6.70196	7.14011	6.65977	7.14563	6.97924	7.27494	6.83109	6.60876	6.89693	6.7667
BZW1	6.8309	6.80375	6.96435	7.01534	7.04453	6.87613	6.86774	6.86637	6.83116	7.07528	7.37625	7.03902	7.04132	7.05885	7.17323	6.865	7.22263	6.86135	6.86713	6.99525	6.97595	6.90398	7.19864	7.3848	6.98207	7.20403	6.80194	7.08653	6.93348	6.81509	7.26799	6.91779
BZW2	8.50459	8.51904	8.59084	8.52703	8.84647	8.71645	8.4014	8.30502	8.6812	8.72936	8.79532	8.49345	8.52981	8.47474	8.7094	8.26035	8.61278	8.48824	8.29622	8.73048	8.36455	8.31217	9.05152	8.77297	9.04815	8.91833	8.39365	8.79907	8.76216	7.9865	8.69522	8.24483
C10orf104	8.65564	8.85851	9.08788	8.80386	9.06798	9.24211	8.72991	8.59248	8.95787	8.8289	9.1828	8.8688	9.31832	8.6678	9.06441	8.90986	8.8502	8.29636	8.36541	8.90616	8.71237	8.46865	9.54994	9.18843	8.99282	8.86744	8.34575	8.87137	8.96332	8.60779	9.42834	8.24677
C10orf11	7.66679	7.52242	7.83982	7.60066	7.79818	7.33654	7.85382	7.54571	8.20888	7.67227	7.91974	7.87915	7.49522	8.19534	7.38156	7.44221	7.80942	7.59689	7.64013	8.0913	7.66178	7.52256	7.66786	8.33904	7.74885	8.77144	7.97754	8.19436	8.0645	8.02602	7.67013	7.32137
C10orf118	6.97033	6.83582	6.81692	6.90675	6.87155	7.11152	6.97789	6.96988	6.83312	6.80757	7.15962	6.8677	6.99216	6.82354	7.04801	6.8075	6.84701	6.86009	7.06237	6.70646	6.8067	6.86968	7.02919	7.05134	6.8798	7.15556	7.00723	6.93384	6.88376	7.01193	6.77987	7.01127
C10orf119	7.53806	7.50005	7.65262	7.50811	7.37994	7.59973	7.60493	7.86413	7.75309	7.50314	7.37674	7.10479	7.37284	7.27001	7.37224	7.64802	7.64342	7.40646	7.34529	7.61061	7.69221	7.42111	7.44618	7.58242	7.29408	7.67024	7.69968	7.63384	7.6594	7.84593	7.33761	7.72363
C10orf125	7.10381	7.25908	7.10121	7.20429	7.23003	7.11152	6.93097	6.9773	7.45632	7.23979	7.25729	7.2707	6.93072	7.28527	7.1553	6.87561	7.44938	7.24434	7.19818	7.465	7.13642	7.23562	7.39045	7.46326	7.50821	7.39274	7.19525	7.40392	7.26315	7.47574	7.07704	7.16645
C10orf128	7.34757	7.38889	7.16686	7.6854	7.25369	7.1415	7.16143	7.09624	7.21949	7.44851	7.40121	6.96805	7.40368	7.2647	7.05105	7.42914	7.43491	7.64842	7.38943	7.26952	7.11219	7.4322	7.55546	7.559	7.12795	7.09689	7.72363	7.12734	6.92984	7.71511	7.62276	7.25167
C10orf132	7.09396	7.0466	7.21741	7.25645	7.1157	7.08858	7.1804	7.16558	7.2881	7.05347	7.05949	7.10479	7.15037	7.28051	7.33612	6.85034	6.9364	7.00827	7.00322	7.45662	6.95965	7.07719	6.88903	6.91869	7.16648	6.91739	7.08021	6.95786	7.23869	6.71444	7.04154	7.05548
C10orf137	7.76256	7.65284	7.72182	7.69623	8.0384	8.14913	7.95624	7.87059	7.38164	7.76401	8.03569	7.64326	7.92176	7.71312	7.71196	7.84987	7.8637	7.66111	7.79818	7.84942	7.76874	7.78794	8.03378	8.02939	7.85619	7.83949	7.87304	7.87618	7.71985	7.9779	8.28758	7.57243
C10orf141	7.32741	7.32944	7.173	7.25143	7.18918	7.05122	7.39989	7.18659	7.09627	7.21066	7.18307	7.1656	7.09909	7.26146	7.17137	7.27714	7.28138	7.24545	7.1955	7.20753	7.1831	7.25429	7.04996	7.01264	7.17958	7.48655	7.30822	7.09856	7.21077	7.19772	6.87256	7.24367
C10orf2	7.18673	7.11012	7.1388	7.37787	7.38524	7.48904	7.36766	7.26208	7.61582	7.30244	7.29211	7.68962	7.49834	7.47077	7.39634	7.17591	7.05997	7.36072	7.4235	7.33974	7.28709	7.2435	7.40077	7.1912	7.48073	7.00895	7.19444	7.03546	7.34926	7.0331	7.08003	7.33232
C10orf26	9.41963	9.13804	8.97518	8.99492	8.7762	8.71557	8.82206	9.00702	8.64908	9.12365	8.89679	9.03328	8.82569	8.87844	8.67131	8.91203	9.11722	9.20594	9.17342	8.9788	9.09841	9.28758	9.09511	9.3629	8.72514	8.9533	9.10011	8.66915	8.3401	9.31948	8.89339	9.17427
C10orf28	8.0282	7.53767	7.94833	7.914	7.8304	7.82242	7.73097	8.03394	7.70756	7.34267	7.62985	7.68517	7.50028	7.86202	7.57757	7.93719	7.66274	7.93051	8.13574	7.70266	8.18771	8.06806	7.99966	7.66085	7.68225	8.0132	8.10805	8.03103	7.80722	8.47982	7.99545	7.60429
C10orf30	6.72159	6.75907	6.68832	6.77051	6.6837	6.59349	6.60965	6.70127	6.76002	6.74606	6.64108	6.69434	6.63893	6.70506	7.15855	6.56403	6.74545	6.68162	6.69368	6.73004	6.76461	6.81363	6.7356	6.68532	6.64113	6.67474	6.62361	6.74836	6.63193	6.647	6.764	6.68719
C10orf32	8.52797	8.63846	8.01255	8.01943	8.12102	8.5572	8.03635	7.63576	8.21356	8.34408	8.42102	7.92393	7.99137	7.92037	8.30074	7.96879	8.46975	8.13283	8.25291	8.5412	8.03007	8.31919	8.71669	8.56108	8.33332	8.47062	8.22964	8.61076	8.17399	8.71306	8.76328	7.78483
C10orf33	7.74357	8.02428	8.02806	7.76123	7.80294	7.65671	8.19659	7.73738	7.77836	7.91724	7.79936	7.82649	7.85972	7.62667	7.59252	7.96702	7.68517	7.56132	7.85642	7.55708	7.93527	8.28023	7.92615	7.32137	7.66592	7.39274	8.20142	7.82341	7.77908	7.63974	8.05555	7.66759
C10orf35	7.30499	7.34456	7.22274	7.42257	7.31893	7.62882	7.36109	7.32249	7.52003	7.10182	7.16393	7.14343	7.26799	7.32428	7.36613	7.17764	7.28795	7.1467	6.97209	7.35069	7.34571	7.46881	7.48409	7.15302	7.33117	6.96601	7.43709	7.1612	7.29471	7.11599	7.48459	7.63384
C10orf38	8.43481	8.38241	8.32181	8.38255	8.51375	8.32546	8.02469	8.39079	8.83695	8.4337	8.37072	8.83652	8.75233	8.42602	8.68986	8.2173	8.26483	8.38124	7.99408	8.56943	8.51198	8.01507	8.34747	8.06039	8.68319	8.0199	7.92726	7.8757	8.43603	7.76088	8.38576	8.0282
C10orf4	7.04519	6.89129	7.02195	6.83177	6.81819	6.87531	7.03274	7.00718	7.00594	6.9687	6.91465	6.95321	6.90855	7.02877	7.1055	7.03597	7.07512	7.02518	7.03777	6.8014	6.98552	6.97377	6.83445	6.88054	6.88177	6.92516	7.113	6.87503	6.96022	7.04261	6.74004	7.01328
C10orf46	7.00568	6.98179	7.04597	7.07228	7.01657	7.08189	6.77446	7.08186	6.91645	6.98654	7.1434	7.15148	6.90983	6.99102	6.94385	7.21373	7.11167	6.92848	7.0413	7.14223	7.04397	7.31004	7.02134	7.14229	6.93946	6.99687	6.85597	6.89002	7.1656	6.99363	7.04385	7.08583
C10orf47	6.98666	6.7919	7.04707	7.05015	7.03768	6.86563	7.09849	7.04227	6.73177	7.01607	6.99821	6.99004	6.90864	6.96601	6.80003	6.74189	7.04859	6.91566	6.96014	6.7037	6.87254	6.95909	6.88874	6.94378	6.94277	7.00405	6.90121	7.2	6.92304	6.8443	6.76525	7.221
C10orf54	11.9497	11.9985	11.7335	12.4466	11.1716	12.1063	12.5586	12.4127	11.8648	11.8089	11.8089	12.2028	11.9589	12.4661	11.8665	12.1831	11.9515	12.5562	12.1683	11.7074	12.2166	12.1614	11.7389	11.6148	11.5357	12.0272	12.214	11.6523	11.8562	12.3679	11.1979	12.6379
C10orf56	7.36478	7.44449	7.45031	7.45776	7.59316	7.07581	7.95302	7.618	7.41216	7.37591	7.3277	7.81638	7.3598	7.48904	7.27761	7.44141	7.42623	7.66597	7.71329	7.34086	7.47036	7.4943	7.33126	7.27586	7.44904	7.90695	7.8645	7.38181	7.73697	7.5984	7.22974	7.42225
C10orf57	7.93112	8.1431	7.77618	7.97288	8.19981	7.92155	7.97517	7.83139	7.25291	8.05586	8.05565	7.95556	8.02694	7.7518	7.96052	7.90892	7.94541	7.87187	7.98364	8.04836	7.9251	8.1172	8.06846	7.91198	8.01192	8.01886	7.92948	7.81894	7.78302	7.87123	8.15473	7.9146
C10orf58	9.38862	9.74936	9.76734	9.69519	9.44311	10.0446	9.22075	9.61565	9.96893	9.85628	9.63303	10.0564	9.8104	10.0323	9.95545	10.0897	9.56308	9.95111	9.78671	9.8097	9.8028	9.80318	9.88793	9.81214	9.95562	9.28815	9.97997	9.57672	9.77691	9.89787	9.94855	9.60862
C10orf59	7.1691	7.17977	7.11278	7.12	7.19307	7.17191	7.20862	6.99672	7.02839	7.06911	7.20791	7.10161	7.28814	7.08663	7.35831	7.00693	7.18529	7.05784	7.21397	7.124	7.06435	7.0693	7.14785	7.07328	7.23544	7.2468	7.1623	7.07605	7.07544	7.13192	7.0608	7.17391
C10orf6	8.9233	9.33071	9.04833	9.17947	9.44344	8.87221	9.40396	9.07996	9.21788	9.07697	8.81953	9.27642	9.10677	9.19973	9.20484	8.93839	8.84635	9.10792	9.09966	9.03604	9.19284	9.22557	8.8431	8.6675	9.23061	8.58257	8.83156	8.68217	9.0059	9.06158	8.7458	9.0054
C10orf61	7.62079	7.70266	7.56773	7.50468	7.79073	7.54415	7.47555	7.435	7.53662	7.71258	7.78885	7.7445	7.93965	7.83522	7.71863	7.51123	7.60516	7.63659	7.5985	7.64638	7.53947	7.53676	7.68375	7.38133	7.81759	7.53595	7.40653	7.21787	7.31779	7.21637	7.6539	7.64874
C10orf63	6.97305	6.83232	6.93071	7.08982	7.05579	6.95821	7.02953	6.98919	6.84479	6.86103	6.89893	6.92457	6.95182	6.85585	6.88375	6.74838	6.93837	7.13838	7.07049	6.98325	7.07219	6.86671	6.98923	6.86032	7.19291	7.03977	6.97599	6.90715	6.94885	7.02215	6.95224	7.20996
C10orf73	7.43249	7.36235	7.23495	7.43428	7.37479	7.77066	7.88706	7.87415	7.28603	7.4378	7.3892	7.63417	7.58931	7.40203	7.77589	8.11806	7.55176	7.71938	7.61676	7.20356	7.60423	7.6769	7.21366	7.1388	7.38471	7.08369	7.72363	7.34863	7.53222	7.76175	7.20759	7.74095
C10orf76	8.64918	8.81871	8.79277	8.82534	8.76792	8.55007	8.7636	8.60907	8.81668	8.70099	8.25701	8.73483	8.48708	8.72475	8.89747	8.64744	8.72609	8.73031	8.59587	8.6672	8.87536	8.3973	8.57394	8.25607	8.87321	8.79812	8.51391	8.4509	8.69416	8.25771	8.31426	8.55243
C10orf78	7.14281	7.10844	6.87467	6.99309	7.10921	7.24812	6.91009	6.89951	6.81237	7.2196	7.21993	6.85094	6.92767	6.94929	7.01301	6.92281	7.13194	7.0886	7.07506	7.20772	7.0221	7.07499	7.19097	7.28605	7.16212	7.12815	6.9885	7.12959	6.93491	7.14498	7.57052	6.98209
C10orf84	7.09799	7.06684	6.85016	6.77051	6.95988	7.19109	6.9222	6.89922	6.8754	6.94557	6.93691	6.73431	6.97609	6.69788	6.75057	6.82747	6.92303	7.05297	6.96417	7.01147	6.92251	6.88293	6.97236	7.03188	7.02505	7.00767	7.03417	7.02502	7.157	7.15868	6.84903	6.98467
C10orf88	6.98074	6.8955	6.88411	6.86051	7.23518	7.17426	6.85226	6.88927	6.95575	7.08784	7.06963	6.86015	7.00137	6.91291	7.08095	6.83607	6.81116	6.9394	6.79707	6.99402	6.82346	6.88293	7.26139	7.30454	7.17085	7.08781	6.85028	7.24367	7.25213	6.87302	7.27119	6.91878
C10orf97	8.16435	8.04629	7.70683	7.37209	7.89646	8.59797	7.61943	7.49693	7.05432	7.72283	7.85501	7.20262	7.67961	7.11712	7.62072	7.54414	8.04056	7.23651	7.58137	7.86385	7.47649	7.66646	8.29665	8.4359	8.02694	8.07332	7.55419	8.19336	8.07801	8.06769	8.46692	7.68333
C11orf1	8.5656	8.31961	8.24058	8.12172	8.74757	8.31794	8.22995	7.73327	8.77752	8.74518	8.83786	8.19534	8.30444	8.21395	8.56206	7.95453	8.68464	8.25837	8.19386	8.91543	8.26003	8.02522	9.17475	9.08078	8.90884	8.65273	8.2072	8.40532	8.319	8.00007	9.29072	8.20316
C11orf10	11.9079	12.245	11.5075	11.544	11.9741	11.8705	11.8648	11.7207	12.1887	11.6622	11.8585	11.5656	11.7732	11.6523	11.8731	11.3401	11.8943	11.8474	11.8752	11.7842	11.7627	11.7272	12.0342	11.915	12.0079	11.6296	11.8665	11.9891	12.0297	11.915	11.915	11.5507
C11orf17	7.81911	7.81465	7.99489	7.94563	8.0281	7.60606	7.77507	7.93359	8.1534	7.83163	7.66655	7.71322	8.08132	7.72959	7.87868	7.64091	7.90681	7.74747	7.79736	7.9112	7.66093	7.68348	7.83481	7.76699	7.8209	7.81352	7.9684	8.01704	8.06649	7.90903	7.98086	7.67634
C11orf2	10.5853	11.0703	10.6382	10.9352	11.138	10.9846	10.6092	10.7717	11.1643	10.5231	10.7793	11.0065	10.4844	10.8917	11.6727	10.83	10.5831	11.0671	11.0005	11.1443	10.702	11.2362	10.6918	10.2553	10.8378	10.4415	10.7613	10.1867	10.8841	10.49	10.5723	11.0177
C11orf24	7.37334	7.48062	7.37929	7.31544	7.31235	7.4863	7.70145	7.4322	7.36716	7.29833	7.22919	7.36146	7.37644	7.31527	7.63095	7.49903	7.27221	7.41851	7.51732	7.48142	7.28145	7.3348	7.26225	7.28702	7.4667	7.43713	7.48436	7.40491	7.54975	7.53053	7.50622	7.5405
C11orf31	7.26415	7.56749	7.40537	7.60856	7.63187	7.29601	7.06824	7.35238	7.81775	7.46734	7.42473	7.70934	7.57021	7.64635	7.40652	7.38619	7.37358	7.42678	7.3067	7.56758	7.40491	7.45696	7.42848	7.40481	7.41183	7.28073	7.24004	7.28627	7.45052	7.27977	7.50969	7.49712
C11orf35	6.94158	6.99078	7.11118	7.08714	7.1643	6.95671	6.9109	7.11783	7.4738	7.03913	7.00783	7.31456	7.07362	7.051	7.05985	7.13732	6.97609	6.92719	7.07414	7.00333	6.96312	6.93363	7.07551	6.85249	7.28901	6.88193	6.8945	7.02726	7.19556	6.98465	6.82599	7.08934
C11orf38	7.51896	7.86236	8.04973	7.89334	7.61719	7.65134	8.02428	8.0384	8.46931	7.9688	7.74227	8.10358	7.97441	8.3234	7.66348	8.16499	7.46964	8.0058	7.82922	8.10909	7.79771	7.55375	8.15912	7.8952	7.83818	8.1745	8.06821	8.13653	8.13574	8.17328	7.76811	7.8381
C11orf45	6.86023	6.85349	6.86692	6.8089	6.89401	6.72066	6.82234	6.90485	6.99238	6.80426	6.86244	6.82464	6.80862	6.85585	6.74529	6.76752	6.86543	6.97179	6.85808	6.67641	6.72509	6.84262	6.81056	6.78385	6.86032	6.70174	6.79014	6.85843	6.76195	6.94954	6.69631	6.77353
C11orf46	8.47089	9.31184	8.18529	8.20618	9.15571	9.25629	7.8369	8.41235	8.77079	8.76451	8.97267	8.11671	8.3595	8.05794	9.12273	8.35536	8.94248	7.86426	8.35936	9.28074	7.95148	8.32247	9.07841	8.46482	9.3051	8.27502	7.92861	8.76954	8.83246	8.59488	8.89195	8.49592
C11orf48	9.5559	9.75883	9.05123	9.14987	9.29741	9.42687	9.55354	9.18445	9.81444	9.54942	9.2008	9.18776	9.06239	9.1314	9.24253	9.07664	9.38544	9.71542	9.5618	9.66039	9.55634	9.57639	9.50036	9.39528	9.62401	9.46372	9.95821	9.4572	9.31314	9.98056	9.39692	9.3686
C11orf49	7.13566	7.08295	7.01716	7.0154	7.06563	6.85409	6.9134	7.04989	6.95559	7.16591	6.97605	7.16696	7.11088	7.27021	6.95087	6.89487	7.10748	7.04167	7.01595	6.89112	7.03365	7.02821	6.93859	6.89828	7.08363	6.99238	6.97266	6.923	6.969	6.83048	6.85833	7.0215
C11orf51	7.53201	7.50917	7.36682	7.30663	7.63187	7.34354	7.42482	7.21555	8.15602	7.74529	7.44027	7.53573	7.45401	7.59341	7.35601	7.11087	7.5098	7.61903	7.5743	8.00629	7.39724	7.31849	7.94135	8.45974	7.74617	8.34277	8.02459	7.6366	7.72579	7.48351	8.08711	7.13405
C11orf54	8.16928	8.22441	8.08655	7.98399	8.09119	8.53123	7.86077	8.28089	7.79821	8.15246	8.38522	7.87509	8.04026	7.83814	8.05758	8.13869	8.42223	7.8631	8.09904	8.14248	8.24187	8.53588	8.388	8.56974	8.10936	7.96094	7.72317	8.35109	7.94613	8.17839	8.35527	8.16573
C11orf55	6.87466	7.03913	6.91851	6.89822	6.93496	6.8455	6.87421	6.94828	7.18631	7.00877	6.88721	7.0676	7.04703	7.05514	6.97627	7.123	7.00875	7.02719	7.14512	6.9076	6.95358	6.94977	6.90566	6.94285	6.68075	6.90042	7.02311	7.07825	6.97782	7.01323	6.98849	7.04023
C11orf56	8.62084	8.48019	8.62914	8.52558	8.29981	8.76954	9.07046	8.79429	8.45386	8.18732	8.11817	8.31004	8.50773	8.69116	8.54138	8.83036	8.61468	8.38218	8.65958	8.57143	8.79779	8.96537	8.37526	9.03188	8.26569	8.57005	8.65129	8.19228	8.70165	9.20943	8.22592	8.5608
C11orf57	7.46514	7.47744	7.25601	7.26603	7.54014	7.77628	7.51849	7.21079	7.52405	7.41554	7.37674	7.10999	7.32306	7.38141	7.37378	7.33369	7.40944	7.4558	7.3113	7.49252	7.10927	7.49344	7.52648	7.56206	7.34735	7.51393	7.35582	7.53684	7.53547	7.6848	7.42848	7.26992
C11orf58	6.65554	6.54049	6.73682	6.70749	6.76762	6.79346	6.75774	6.65462	6.79351	6.8216	6.88306	6.68066	6.76678	6.68567	6.7152	6.63482	6.74191	6.68991	6.75819	6.87377	6.64069	6.56867	6.85454	6.92009	6.71501	6.99687	6.69641	6.9987	6.89998	6.72455	6.88033	6.52206
C11orf59	10.7848	10.8494	10.2946	10.8214	10.438	10.8322	10.9103	10.6121	10.4107	10.5381	10.4834	10.2693	10.1995	10.477	10.4927	10.6575	11.0273	10.6064	10.872	11.0053	10.5059	10.83	10.9172	11.3317	10.5239	11.0792	10.888	10.8745	10.6338	11.0955	10.7433	10.6909
C11orf60	7.31387	7.19744	7.01722	7.10358	7.14094	7.17663	7.33487	7.0798	7.3412	7.16566	7.17009	7.08704	7.25437	7.21516	6.90308	7.02958	7.14708	7.19693	7.05134	7.08089	7.1783	7.05023	7.23113	7.32695	7.36438	7.20127	7.0746	7.23686	7.21322	6.96051	7.08857	7.12606
C11orf61	7.21562	7.23351	7.18773	7.18379	7.31393	7.35603	7.10068	7.15492	7.22763	7.10062	7.35374	7.10583	7.34779	7.08057	7.23083	7.25363	7.24438	6.84172	7.09297	7.27858	7.1528	7.07762	7.20582	7.19495	7.30903	7.01562	6.98294	7.21581	7.15146	7.09275	7.26408	7.12806
C11orf63	7.67985	8.17501	7.89963	7.89552	7.52485	7.93889	7.5723	8.10695	8.42249	8.1478	7.88272	8.39519	8.22951	8.14385	8.04366	8.40564	7.72483	8.32679	7.86622	8.15423	8.05486	7.94051	8.33189	8.01423	8.27681	7.84765	8.36216	7.93112	8.18923	8.25049	8.46821	7.74281
C11orf66	6.96386	6.824	7.13334	6.93165	6.8847	6.88798	6.87731	6.96051	6.90172	6.88716	6.925	7.17812	6.85574	6.85585	6.7016	6.97516	6.98687	6.99363	6.93566	6.93895	6.96681	6.9233	6.89222	7.21741	6.84077	7.09808	6.89677	6.96569	6.87396	7.18084	6.82064	6.93671
C11orf67	7.66288	7.74051	7.37303	7.46486	7.60369	7.45744	7.48361	7.34881	7.5647	7.48748	7.38823	7.3199	7.28717	7.43645	7.37096	7.33534	7.70575	7.91113	7.63448	7.71863	7.69854	7.7519	7.59244	7.69903	7.80199	7.63299	8.05064	7.63246	7.77111	8.13936	7.56857	7.65816
C11orf68	7.96583	8.03637	8.55277	8.31696	8.06155	7.81545	8.41581	8.16804	8.78549	8.29384	8.33495	8.33571	8.2124	8.58679	8.01794	8.26901	7.93224	8.3406	7.9306	8.16963	7.99234	8.16372	8.33036	8.27901	8.48198	8.32844	8.62062	8.54577	8.63845	8.20005	8.21403	7.85895
C11orf71	6.96534	6.96004	6.91172	6.93537	7.08292	7.08357	6.9712	6.83753	6.85963	6.96733	6.96781	6.80692	6.95804	6.83158	6.83542	6.85724	6.98894	6.71648	6.97084	6.95852	6.86197	6.88655	7.00159	6.86032	6.89196	7.09346	6.90677	7.05227	6.86808	6.99097	7.06863	6.76795
C11orf73	7.43499	7.50248	7.18955	7.25566	7.36255	7.49876	7.32386	7.27934	7.42418	7.49568	7.40914	7.20017	7.43116	7.31402	7.47871	7.19773	7.35989	7.46701	7.37269	7.51731	7.3125	7.3252	7.64829	7.50672	7.5804	7.45991	7.43736	7.5469	7.27011	7.42839	7.61322	7.24483
C11orf74	7.24038	7.15871	6.83109	6.65987	7.00873	7.11152	6.80194	6.75381	6.80359	7.0475	6.87097	6.72667	6.69698	6.76007	6.66452	6.64126	7.15657	7.01269	6.92481	7.11411	6.79127	6.96143	6.953	7.36172	7.05033	7.32545	7.10697	7.34405	6.99526	7.4465	7.04854	6.80656
C11orf75	8.98164	8.40011	8.75814	9.18875	8.732	9.49841	9.15664	8.72951	8.55339	8.8006	8.6659	8.54036	8.71048	8.8595	8.76647	8.82761	9.04672	8.85161	8.87587	8.9537	8.62132	9.14799	8.88767	9.29439	8.63321	9.35974	8.78712	9.66525	8.77965	9.83838	8.823	8.85193
C11orf77	7.15761	7.13053	7.31329	7.32933	7.08468	7.12757	7.07732	7.19652	7.25822	7.25296	7.04822	7.17946	7.13536	7.2285	7.13767	7.13894	7.21464	7.24719	7.2327	7.20704	7.27542	7.14779	7.24525	7.14542	7.06973	7.40935	7.14882	7.17866	7.17699	7.12751	7.34094	7.2332
C11orf80	7.34914	7.90027	7.38758	7.53913	7.32156	7.64905	7.32397	7.20374	7.61123	7.69214	7.36072	7.44984	7.40437	7.38326	7.59755	7.4738	7.26298	7.79623	7.50409	7.24192	7.36682	7.55653	7.49776	6.88435	7.659	7.1192	7.55609	7.13642	7.71931	7.5453	7.45209	7.68141
C11orf82	7.43375	7.06935	7.18946	7.28717	7.2175	7.51817	7.58399	7.20473	6.94603	7.13322	7.2453	6.89974	6.99977	6.99003	7.19314	7.32856	7.56152	7.39292	7.06237	7.1962	7.2143	7.35932	7.23358	7.5852	7.17872	7.65243	7.13692	7.35741	7.25384	7.35653	7.03456	6.99761
C12orf10	9.55514	9.26676	9.05309	9.12971	9.37377	9.38045	9.55514	9.3421	9.73237	9.25822	9.06391	9.15943	8.79685	9.38568	9.5922	9.18776	9.61798	9.47186	9.6645	9.58344	9.18528	9.31314	9.14558	9.87471	9.41601	9.75355	9.68188	9.67136	9.57263	9.38969	9.32586	9.29094
C12orf11	7.21655	7.31292	7.16873	7.18412	7.45946	7.17738	7.21631	7.1866	7.08624	7.40015	7.4848	7.10821	7.28157	7.11616	7.09379	7.12834	7.25098	7.19664	7.14409	7.31654	7.11533	7.16879	7.43133	7.34041	7.35095	7.27498	7.09695	7.41953	7.4371	7.16923	7.45415	7.13628
C12orf23	6.80447	6.824	6.71627	6.68192	6.87155	6.92624	6.76363	6.52958	6.63914	6.89665	6.8845	6.68953	6.72878	6.67076	6.80497	6.65366	6.7793	6.71423	6.66469	6.89025	6.62568	6.69628	7.07904	6.96353	7.00616	6.90169	6.70321	6.97136	6.97782	6.97848	6.93729	6.61738
C12orf24	7.56741	7.59487	7.00514	7.64208	7.40305	7.54571	7.47028	7.32367	7.5647	7.62882	7.49171	7.39178	7.48012	7.17533	7.29239	7.16557	7.56633	7.44618	7.26168	7.65869	7.27004	7.61818	7.53904	7.43129	7.48477	7.06061	7.30966	7.11923	7.38201	7.41222	7.42771	7.26804
C12orf26	8.25641	8.19883	7.98271	8.0666	8.24774	8.35536	8.32904	8.04228	7.95387	8.1169	8.34023	7.72932	8.06473	7.94692	7.9779	7.92041	8.36214	8.04715	7.92272	8.16244	8.14204	8.26237	8.1478	8.40083	8.01089	8.12172	7.88594	8.17517	8.24956	8.13834	8.10909	8.13758
C12orf29	7.63677	7.80229	7.40031	7.05322	7.95986	8.38154	7.24582	7.22403	7.54793	7.5998	7.67804	7.02042	7.50788	6.98015	7.76104	7.39621	7.68785	7.19482	7.49397	7.75127	7.03326	7.337	7.94177	7.771	7.81841	7.65816	7.42246	7.71416	7.73482	7.37029	8.04964	7.06267
C12orf30	7.61442	7.73202	7.49298	7.45052	8.23497	8.1287	7.66592	7.38197	7.83221	7.72445	7.87258	7.39414	7.65389	7.41851	7.88571	7.57109	7.50005	7.57255	7.67321	8.02953	7.51407	7.70386	7.65389	7.57757	7.82366	7.31846	7.50309	7.75135	8.30712	7.43344	8.17437	7.56001
C12orf31	7.76005	7.84737	7.40777	8.0444	7.69085	8.11349	7.41349	7.53806	7.79936	8.03162	8.02459	7.44052	7.4685	7.80388	7.91086	7.92679	8.3107	7.92041	8.26441	7.92482	8.02216	7.81571	8.29733	8.02535	8.04639	7.76341	7.95728	8.49386	7.87915	8.30988	8.36022	8.11987
C12orf32	7.92575	7.79333	7.54685	7.40846	8.13157	7.82313	7.59414	7.44626	7.3846	7.8308	7.76776	7.41922	7.73532	7.25651	7.56104	7.39274	7.88963	7.5691	7.56215	7.50759	7.45013	7.54817	7.68529	7.67184	7.82073	7.7747	7.66725	7.60227	7.87972	7.5569	8.03996	7.43307
C12orf35	10.0882	9.6455	9.25239	9.24042	9.0206	9.89363	9.57424	9.87434	8.60689	9.52199	10.0655	8.97194	9.73226	9.07758	9.32266	9.94099	9.77575	9.59896	9.7404	9.46631	9.73747	9.75041	9.68345	10.2306	9.27844	9.42712	9.27963	9.91711	9.50784	10.1936	9.96695	9.82338
C12orf4	7.70004	7.63873	7.69942	7.47635	7.96978	7.78302	7.49132	7.42746	7.24363	7.53041	7.6954	7.43491	7.35105	7.32428	7.68582	7.32581	7.63873	7.32301	7.50191	7.71391	7.39724	7.63187	7.58567	7.55699	7.62324	7.78794	7.12094	7.81274	7.8086	7.5488	7.47953	7.35832
C12orf41	9.35631	9.4586	9.14455	9.01588	9.67563	9.99163	9.24492	9.1817	8.73744	9.09487	9.47581	8.8189	9.50578	8.83246	9.6013	9.15465	9.20618	8.86092	9.28742	9.23771	8.85828	9.40268	9.71424	9.15117	9.18673	8.7232	8.99402	9.2057	9.63476	9.09603	9.75097	9.01044
C12orf43	8.00644	8.19898	8.05114	8.1466	8.0787	7.97941	7.73721	8.04134	8.23491	8.16522	8.20551	8.16254	8.08394	8.03115	8.11566	7.83716	8.15406	8.09493	8.02367	8.07928	8.11266	7.84189	8.3643	8.14095	8.25812	8.05104	7.84697	7.93216	7.81234	7.90206	8.43242	7.84981
C12orf44	9.08721	9.14943	9.27512	9.40706	9.42283	8.70959	9.25629	8.94159	9.70208	9.31273	9.10517	9.39263	9.01192	9.13754	9.045	8.87812	9.09757	9.28556	8.96659	9.25055	8.91087	8.90395	9.18554	8.79092	9.33328	9.04539	9.20663	9.20146	9.59598	8.94357	8.91745	9.03328
C12orf45	7.3384	7.63246	7.27921	7.23419	7.33172	7.45632	7.55375	7.43005	7.71985	7.42603	7.22184	7.3199	7.29479	7.25213	7.14852	7.18131	7.43874	7.39871	7.52088	7.49885	7.51856	7.31004	7.59962	7.58921	7.59945	7.28725	7.57316	7.46021	7.32572	7.37171	7.58095	7.1127
C12orf47	9.54204	9.64404	9.28556	9.32276	9.8405	10.2492	9.32537	9.36778	9.72524	9.42502	9.4476	9.20663	9.52205	9.20239	9.62534	9.23283	9.45361	9.51571	9.55409	9.85522	9.44848	9.55431	9.76546	9.5714	9.75629	9.18378	9.61002	9.48224	9.59158	9.39775	10.2758	9.2299
C12orf49	7.40084	7.35704	7.20873	7.45776	7.43885	7.23178	7.20266	7.12536	7.27408	7.44753	7.18918	7.1253	7.17285	7.23475	7.26082	7.17367	7.36581	7.48335	7.39105	7.30246	7.13146	7.29393	7.33228	7.50821	7.34602	7.35032	7.18124	7.23388	7.26678	7.20251	7.234	7.40922
C12orf5	7.52372	7.5333	7.57678	7.49147	7.61631	7.68624	7.70246	7.6834	7.30032	7.64824	7.83911	7.52602	7.46945	7.62444	7.66952	7.56821	7.7621	7.38129	7.55681	7.52942	7.36984	7.69289	7.6065	7.60674	7.49988	7.59347	7.4082	7.81327	7.46141	7.77682	7.60263	7.65232
C12orf52	8.17218	8.13627	7.98385	8.28566	8.12107	8.23391	8.16183	8.2255	8.46378	8.35142	8.28055	8.3024	8.15136	8.21092	8.58693	7.92367	8.18706	8.53617	8.52454	8.15473	8.16839	8.29157	8.08649	7.8698	8.39325	8.18103	8.23241	7.87827	8.18202	8.19436	7.86277	8.22867
C12orf57	10.3374	10.9424	10.5731	10.3869	11.004	10.928	10.3338	10.1948	11.7016	10.6832	10.2953	10.6427	10.5258	10.5223	10.8755	9.92789	10.248	10.0352	10.225	11.4427	10.3917	9.84305	11.8799	10.8157	11.0714	10.0622	10.3802	10.2143	10.5393	10.2713	11.6622	9.74754
C12orf62	7.85738	8.29483	7.35434	7.82124	8.11106	8.49845	8.0453	7.8749	8.4416	8.14017	7.85753	7.75309	7.63572	7.89792	8.00891	7.78059	7.90056	8.05862	8.03363	8.70978	7.64398	7.94471	8.55108	8.18255	8.29142	8.18365	8.49563	8.6142	8.38055	8.2979	8.64817	7.60662
C12orf65	7.54553	7.67304	7.32856	7.31954	7.46045	7.81494	7.61113	7.54571	7.46284	7.65569	7.63955	7.51351	7.71635	7.31187	7.86495	7.51113	7.44761	7.4685	7.33153	7.69011	7.43831	7.37385	7.65277	7.49734	7.41099	7.30091	7.33995	7.58601	7.65522	7.30313	7.9382	7.25104
C13orf1	7.03849	7.09576	6.92375	6.89395	7.08556	7.14412	7.03061	6.89922	7.08575	6.88825	7.05442	6.92757	6.99216	6.9012	6.92018	6.93974	6.96552	6.84619	6.86713	6.96404	6.91869	6.94687	6.95978	6.98176	7.10998	6.9032	6.90677	6.9853	6.99646	6.84912	6.84357	6.95458
C13orf15	11.1353	11.2193	10.9699	11.2641	11.1837	11.4427	10.8355	10.6137	10.9978	10.9814	11.4165	10.4549	11.158	10.3891	11.0997	10.6282	11.1979	9.97374	10.8859	10.9712	10.488	10.7121	11.2162	11.1746	10.983	10.8618	10.179	11.2079	10.6216	9.54802	11.2483	10.2998
C13orf16	6.73965	6.82888	6.80147	6.87764	6.74966	6.66494	6.77663	6.80724	6.6935	6.69084	6.81477	6.78378	6.67711	6.75525	6.66786	6.72869	6.74806	6.83016	6.97084	6.69727	7.16529	6.80103	6.84008	6.66594	6.74219	6.69269	6.64167	6.79206	6.75282	6.69734	6.73552	6.71381
C13orf18	8.94188	9.02709	8.84571	8.68776	7.95659	8.6388	9.26381	9.39659	8.34628	8.5439	8.77488	8.59797	8.32149	8.46081	8.69989	9.35226	8.91898	8.79796	8.52096	8.7151	9.47784	9.24505	8.75755	8.86798	8.41022	8.70667	8.67464	7.98954	8.9191	9.12311	8.92501	9.23267
C13orf23	8.27971	8.07426	8.19049	8.03195	8.5035	8.22938	8.45294	8.18621	7.4976	8.10955	8.44987	8.31579	8.38614	8.21298	8.29352	8.10716	8.09624	7.86187	8.04317	7.69254	8.09522	8.32226	7.95397	8.08281	8.07644	8.06487	7.71153	7.9946	7.9393	7.9017	8.12687	8.16076
C13orf25	6.91296	6.93895	6.87872	6.79676	6.89333	7.14674	6.9186	6.82458	6.98062	6.92856	6.91373	6.74322	6.88291	6.70025	6.8677	6.78262	6.88686	6.76159	6.77345	6.87199	6.81951	6.82458	7.05297	6.94153	7.00509	6.88798	6.74855	6.93749	6.93162	6.68699	6.84054	6.8221
C13orf27	9.68001	9.96214	9.75118	9.13971	9.62579	10.6338	9.54755	9.69323	10.5895	10.2125	9.8784	9.77298	9.76625	9.82147	10.4239	9.89603	9.88955	9.63583	10.2362	10.6563	9.68284	9.54851	10.3114	10.5519	10.1198	10.2775	10.2101	10.1943	9.86362	10.1463	10.8874	9.18359
C13orf34	7.66027	7.39621	7.43638	7.23976	7.66196	7.59326	7.3475	7.30246	7.02697	7.44149	7.659	7.10354	7.3749	7.27001	7.39203	7.20277	7.55846	7.19392	7.282	7.31849	7.1967	7.35162	7.71684	7.40339	7.74653	7.47089	7.22432	7.59487	7.4411	7.34487	7.68835	7.23987
C13orf7	7.00095	6.93497	6.76503	6.77051	7.0424	6.97209	6.91779	6.7222	6.93417	7.03714	7.11691	6.61452	6.91189	6.76354	6.76726	6.75673	7.01111	6.81797	6.70428	6.98325	6.73169	6.88655	7.09697	7.06364	7.02215	6.96461	7.03924	7.09107	7.03951	6.98921	7.00252	6.86051
C14orf100	8.54699	8.45779	8.59567	8.33827	8.67872	8.94143	8.86137	8.5039	7.81235	8.16854	8.99534	8.26847	8.47865	8.19685	8.27772	8.41755	8.71395	8.1991	8.24648	8.52045	8.24912	8.4119	8.96978	9.17319	8.25824	8.56407	8.42653	8.99762	8.51489	8.6437	9.21014	8.20809
C14orf101	6.79261	6.87817	6.84684	6.86361	6.9233	7.1622	6.8301	7.02668	6.72923	6.87776	6.96781	6.73047	6.93917	6.72869	6.85625	6.89643	7.0303	6.79256	6.79829	6.83224	6.90616	6.99742	7.15004	6.83745	6.68075	6.80086	6.67474	6.92112	6.82458	7.26154	6.79808	6.79753
C14orf102	9.21267	9.2652	9.23704	9.29385	9.04048	8.96941	9.35637	9.33735	9.39741	9.03691	8.80489	9.46485	9.22053	9.35284	9.12249	9.33164	8.97337	9.55532	9.13307	9.288	9.43688	9.58434	8.95336	8.87279	9.09699	8.85039	9.17188	9.00519	9.13775	9.09236	8.95381	9.06734
C14orf104	6.91822	6.90944	6.86814	6.77051	7.0192	6.93422	6.94172	6.77444	6.61815	6.95641	7.09624	6.68853	7.02136	6.71204	6.84475	6.74336	7.0186	6.72027	6.78786	6.8886	6.80434	6.87064	7.0193	7.01508	6.79838	6.92449	6.74433	6.9677	7.07441	6.9091	7.10546	6.67802
C14orf106	9.39467	9.43329	9.00354	8.7325	9.68131	9.98934	9.1404	8.87938	9.00665	9.61414	9.54228	8.36167	8.89443	8.81013	9.25014	9.09487	9.67194	8.8146	8.91342	9.23334	8.74846	8.98904	9.40168	9.65165	9.40924	9.4213	8.99683	9.73806	9.6674	9.05458	9.51129	8.82221
C14orf108	8.07113	7.95983	7.77161	7.68763	8.18078	8.27825	7.83186	7.79206	7.61805	8.17144	8.27482	7.41572	7.81422	7.60522	7.92328	7.83213	8.08253	7.93797	7.83595	7.91183	7.7298	7.98779	8.237	8.23547	8.11555	8.20213	7.8735	8.19873	7.95174	8.15346	8.41823	7.93681
C14orf112	9.04071	9.21929	8.20316	7.91943	9.12719	8.82534	8.04499	8.02198	8.95502	9.04969	9.02868	7.89044	7.98371	8.23469	8.31794	8.02147	9.10335	8.79532	8.90919	9.11339	8.60876	8.71455	9.38592	9.33347	9.42449	9.19125	9.03042	9.18859	9.19326	8.8107	9.62988	8.54166
C14orf118	7.08041	7.02509	7.0394	7.01901	6.97707	7.05915	6.97523	7.10119	6.9393	7.01003	7.09171	6.81942	6.97699	7.0857	6.94665	7.03935	7.05815	6.96699	6.99411	7.04617	6.98662	7.12944	7.01476	7.02662	6.99652	7.0307	6.96336	6.94482	6.83813	6.99003	7.01391	6.96047
C14orf119	6.99523	6.98495	6.75977	6.90827	6.80049	6.8541	6.87972	6.6869	6.90004	6.65673	6.65547	7.02938	6.82096	6.89424	7.2048	7.02305	7.03424	7.00827	7.02511	6.87888	6.94578	6.85789	6.90638	6.82339	6.75006	6.90916	6.98479	6.93029	6.84818	7.11463	6.85464	7.05902
C14orf122	7.1192	7.05028	7.17663	7.10867	7.17647	7.22954	7.31544	7.30521	7.35044	7.17801	7.01848	7.10669	7.02136	7.14044	7.13169	7.15729	7.17925	7.21715	7.27238	7.20027	7.24111	7.086	7.051	7.17077	7.54742	7.2707	7.4668	7.1622	7.3653	7.35347	7.03326	7.21972
C14orf124	7.38575	7.3869	7.40641	7.49279	7.31325	7.47433	6.87624	7.52851	7.21708	7.46906	7.274	7.47941	7.66302	7.71429	7.65096	7.41099	7.26154	7.59004	7.44978	7.17089	7.71373	7.52545	7.25429	7.24133	7.61424	7.20911	7.45795	7.05664	6.94007	7.52372	7.03871	7.60765
C14orf129	7.76277	7.57579	7.35073	7.24167	7.7559	8.14721	7.42955	7.28922	7.08546	7.55754	8.00696	7.07854	7.23992	7.05506	7.46187	7.27357	7.89072	7.28099	7.4402	7.51968	7.23706	7.52885	8.17764	8.2824	7.54181	7.53068	7.36508	8.03072	7.52272	7.97144	8.31229	7.34893
C14orf130	7.97086	7.93347	7.94011	7.95516	8.07419	7.76675	7.88642	7.92003	7.78884	8.16699	8.04717	7.88265	7.97224	7.95135	7.7402	7.83474	8.0357	7.88421	7.87798	7.98961	7.79362	7.7152	8.05108	8.03547	7.98698	8.07044	7.79809	8.17317	7.97967	7.98315	7.9678	7.84681
C14orf131	8.6967	8.58722	8.71114	8.49705	8.53378	8.69466	8.87891	8.64151	8.41972	8.29761	8.14254	8.67741	8.52233	8.52756	8.46684	8.4562	8.23409	8.70382	8.57135	8.71706	8.91452	8.84525	8.49912	8.48719	8.54313	8.28341	8.58944	8.09071	8.24745	8.85717	8.63097	8.78733
C14orf132	7.07913	7.05331	7.11814	7.23877	7.4733	7.09262	7.17176	7.05474	6.99532	7.04017	7.14256	6.84709	7.02753	7.01598	6.91072	6.776	7.29142	6.91042	7.00959	7.03879	7.19279	7.12019	7.35373	6.94924	6.66469	7.09246	6.79402	6.97484	7.20152	6.84244	6.7781	6.82982
C14orf133	8.19774	8.17328	8.15018	8.08618	8.13546	8.10867	8.53768	8.31266	8.13273	7.7319	7.90159	8.20858	8.04207	8.2029	8.10879	8.06186	8.15008	8.41375	8.32403	7.96934	8.2162	8.21764	7.99569	8.16606	8.20785	8.28966	8.42713	8.08151	8.13615	8.24875	7.94406	8.2599
C14orf135	8.23391	8.01801	7.92333	7.85131	8.36943	8.56862	8.14862	7.99041	7.38999	7.93118	8.50569	7.63678	8.12644	7.51544	8.29457	7.92058	8.09604	7.67702	7.9842	7.65965	7.84589	8.13755	8.12588	7.92255	7.78521	7.66467	7.61667	7.9131	7.8231	7.78813	8.13176	8.13559
C14orf138	8.31909	8.23802	8.02787	7.76871	8.03422	8.94705	8.41358	8.38783	7.44756	7.99551	8.62056	7.64099	7.94054	7.55104	8.07723	8.30173	8.33689	7.52191	8.04278	7.83496	8.31167	8.48797	8.24529	8.92133	7.82036	8.19196	7.83999	8.05918	7.9691	8.74085	8.77162	8.59751
C14orf139	8.23226	8.39426	7.89686	8.12777	8.3346	8.35129	8.49077	8.40341	7.78517	7.90159	8.05215	8.03747	8.16954	7.93631	8.0314	8.33194	8.07603	7.88104	8.24551	7.73532	8.26683	8.52995	7.96035	8.28538	8.3021	8.11436	8.18917	8.11671	8.02328	8.29918	7.99545	8.37007
C14orf142	7.62118	7.73276	7.21603	7.32564	7.81894	8.01816	7.46225	7.20594	7.2478	7.81867	7.84369	7.01443	7.55564	7.20211	7.28832	7.30392	7.68264	7.11459	7.48719	8.01377	7.08277	7.4334	8.30678	8.13212	7.639	7.72953	7.50759	8.27516	7.85895	7.83401	8.6392	7.17085
C14orf143	6.94374	7.00337	6.86814	6.83465	6.89663	6.81168	6.9809	7.09442	6.9654	6.99484	6.9996	6.80026	6.89307	6.88837	6.71255	6.84908	6.96689	6.9059	6.89898	6.86667	6.85038	6.84885	6.8332	6.77726	7.03652	7.13368	6.89288	7.08393	6.96178	6.82796	6.77002	6.89002
C14orf147	7.81933	7.78752	7.61818	7.37657	7.8365	7.85513	7.66014	7.3892	7.42098	7.42746	7.45124	6.94367	7.36036	7.34474	7.6229	7.53222	7.89823	7.42365	7.75083	7.67107	7.48218	7.52697	7.7669	8.14926	7.59689	7.75621	7.8141	8.05565	7.71094	8.19802	7.63151	7.42482
C14orf149	6.83184	6.77197	6.87993	6.90675	6.83038	6.79465	7.05554	6.81966	6.84144	6.76869	7.00184	6.6464	6.8456	6.77007	6.75525	6.68091	7.01264	6.75275	6.76461	6.631	6.84666	6.90983	6.93183	6.86665	6.91484	6.99898	6.90402	7.04892	6.97354	6.64409	6.7428	6.74495
C14orf151	7.29479	7.33	7.62789	7.69489	7.39178	7.12501	7.2528	7.50304	7.6227	7.40331	7.30663	7.36898	7.32081	7.4439	7.23347	7.20174	7.30506	7.36226	7.22031	7.78652	7.18659	7.07719	7.13547	7.26435	7.40339	7.87937	7.31088	7.73368	7.19556	7.37773	7.42031	7.20486
C14orf153	9.77543	10.3067	10.1048	10.2112	9.68657	10.0708	9.07101	10.0677	10.4286	10.1945	9.96645	10.1824	10.1986	10.159	9.9279	10.2992	9.93509	10.323	9.95071	10.2238	10.303	10.0098	10.0337	9.84926	10.274	9.69117	10.0044	9.83658	9.98737	10.0715	10.0981	9.8223
C14orf156	10.4311	10.2772	8.95892	8.94672	10.3631	9.68538	8.89627	8.49649	9.95951	10.7815	9.94522	8.91515	9.26619	9.15664	9.04833	8.6165	10.2636	9.84372	9.31696	10.9359	9.07067	9.01548	11.2946	11.2946	10.83	10.818	10.4284	11.0671	10.2159	10.1792	11.2809	8.73655
C14orf159	11.3331	11.1266	11.3477	11.3289	10.4303	11.3415	11.6279	11.5762	10.7881	10.7538	10.9268	11.1905	10.7467	11.0876	10.9338	11.4855	11.0568	10.9544	11.1202	11.3415	11.6042	11.1047	10.8755	10.7993	10.945	10.7238	11.1112	10.757	10.7089	11.0415	10.9191	11.5829
C14orf166	9.06346	9.04905	8.85292	8.85312	9.6915	9.22557	8.72049	8.66896	9.41447	9.79543	9.83237	8.88882	9.39013	9.33308	9.25954	9.1562	9.21039	9.24094	9.01484	9.79665	8.70811	8.96176	10.0715	9.9953	9.88268	9.58816	9.36396	9.8784	9.31855	9.37134	10.1696	8.77052
C14orf166B	6.91022	6.83469	6.72593	6.82031	6.78384	6.73177	6.82018	6.81334	6.65275	6.85028	6.8187	6.73298	6.89655	7.12248	6.93086	6.69322	6.88217	6.94148	6.7698	6.86484	6.93671	6.74613	6.8309	7.05243	6.66649	6.88557	6.92254	6.88361	6.82458	6.83456	6.74325	6.81479
C14orf169	7.64961	7.32644	7.46698	7.75921	7.73435	7.67363	7.73819	7.82124	7.7519	7.54732	7.60023	7.9467	7.96634	7.94135	7.90854	7.66693	7.78855	7.74548	7.60178	7.60023	7.61313	7.53028	7.74188	7.46828	7.72134	7.66862	7.62827	7.70036	8.01664	7.45281	7.57469	7.52313
C14orf172	7.14758	7.18717	7.17963	7.38834	7.34625	7.06321	7.1415	7.01449	7.33388	7.29833	7.10549	7.13228	6.99646	7.30253	7.17137	6.86929	7.16909	7.23547	7.44336	7.13164	7.13434	7.04671	7.30867	6.93889	7.15443	7.243	7.38124	7.24056	7.39572	6.88843	6.9012	7.16529
C14orf173	9.37873	9.52933	9.26524	10.0253	9.7145	9.73627	9.1401	10.0275	9.78881	9.05763	8.70911	9.96423	9.80274	9.78328	10.1665	9.83616	9.37449	10.2405	9.6907	9.88268	9.6149	10.0648	8.84486	8.62975	9.88356	9.65196	9.54994	9.18673	9.06764	9.49774	8.69647	10.1363
C14orf179	7.52665	7.73202	7.41099	7.38971	7.63689	7.78302	7.51262	7.46906	7.61582	7.66778	7.24647	7.42654	7.5635	7.37799	7.87605	7.26799	7.49919	7.52844	7.36051	7.66002	7.70386	7.64472	7.6096	7.33722	7.61123	7.3148	7.62827	7.40771	7.42848	7.5779	7.54108	7.44793
C14orf181	7.01178	7.05559	6.95189	6.82346	6.93912	7.13539	7.09844	7.0247	6.89347	6.71884	6.97438	7.19449	6.95274	7.13838	7.16277	7.10441	6.8644	7.24732	7.05134	6.83918	6.93473	7.0174	6.75335	6.90351	6.93496	6.91739	7.04641	6.68856	7.00967	7.21249	6.93304	7.02369
C14orf19	6.81068	6.67677	6.66483	6.71347	6.78123	6.55806	6.70996	6.77158	6.86577	6.74775	6.84738	6.76776	6.62825	6.83763	6.74219	6.82548	6.71735	6.7429	6.62072	6.97571	6.64487	6.66449	7.00337	6.87744	6.85555	6.87674	6.81542	6.98067	6.81232	6.82472	6.96856	6.56258
C14orf2	8.67536	8.6476	8.00335	7.8861	8.40547	8.45872	8.20979	7.76461	8.62421	8.61001	8.32667	7.46204	7.8482	7.80388	7.92355	8.04584	8.79922	8.34201	8.27866	8.99743	7.8308	8.17378	8.85612	9.1551	8.56907	9.17275	8.52995	8.98438	8.70959	8.67389	8.9444	7.85082
C14orf21	6.99037	7.01821	6.93523	6.978	6.97016	7.11446	7.1783	7.24642	7.18631	7.02517	6.96113	6.96805	7.08282	7.06432	7.22779	6.96817	7.00662	7.09379	7.06998	7.00333	7.04513	7.13589	7.02134	7.06364	7.06375	7.06398	7.17762	7.20895	7.08708	7.12315	7.20759	7.06655
C14orf24	9.20841	9.17678	9.23544	9.08366	8.99314	9.27639	8.91374	9.12757	9.22762	9.16785	9.25633	9.26683	9.31743	9.28242	9.27201	9.29289	9.00093	9.30815	9.11462	9.10029	9.28087	9.15443	9.25277	9.21873	9.08387	9.00099	9.11392	9.1309	9.18059	9.48825	9.1466	9.11469
C14orf28	7.50567	7.85538	7.55285	7.22869	8.07503	8.24648	7.25437	7.30432	7.69703	7.54685	7.60893	6.97014	7.36693	7.17598	7.57376	7.37385	7.75299	7.1795	7.48508	7.89951	7.52508	7.5577	7.68893	7.64824	7.72917	7.34743	7.43709	7.53482	7.75318	7.27064	7.80749	7.46467
C14orf32	8.44217	8.18831	8.4887	8.20871	8.66501	8.37623	8.57682	8.3208	7.70683	8.14469	8.41969	8.04629	8.11925	8.39554	8.5837	8.34219	8.27332	8.11589	8.20457	7.87192	8.29834	8.55522	8.19534	8.18189	8.22491	8.16139	7.88512	8.37431	8.27657	8.25094	8.2551	8.40457
C14orf4	9.2721	9.04298	9.85304	10.4728	9.00741	9.2905	9.61002	9.66114	10.0221	9.56878	10.1198	9.87671	10.4736	10.9565	10.1354	10.3927	9.58554	9.38431	9.30647	10.0771	10.1282	10.1233	9.94199	9.48438	9.30584	9.64541	10.2601	9.09267	10.1617	11.0206	9.57164	9.74097
C14orf43	7.99023	7.77186	8.18354	8.17552	8.16185	8.1085	8.34381	8.20603	7.50607	7.85046	8.19279	8.18275	8.22755	8.23551	8.20346	8.06664	7.97263	7.71607	7.9033	7.6692	7.93945	8.13296	7.94828	7.86238	7.77945	7.85338	7.71459	7.82488	7.90855	7.77484	8.13969	8.09429
C14orf45	7.09546	6.90392	7.48055	7.27796	7.39	7.19277	7.3913	7.08021	7.28981	7.12529	6.98778	6.9332	7.12841	6.89101	7.10445	7.27231	7.78222	6.8797	7.5313	7.05811	6.82427	6.88797	6.83821	7.92733	7.15868	8.42801	7.31351	7.86048	7.48786	6.82558	7.29302	7.09763
C14orf72	7.08781	7.03913	6.91851	6.91878	6.98882	7.22454	6.91779	6.97103	7.23547	6.93819	6.94776	6.74588	6.90042	6.69191	6.80807	6.79153	7.09477	6.9041	7.12527	6.97222	7.00592	6.96658	7.20984	6.84777	7.07565	6.99595	7.20251	7.17954	7.02451	7.13258	7.02222	7.139
C14orf80	7.60254	7.52657	7.39079	7.61881	7.36706	7.58864	7.45191	7.61303	7.40461	7.30424	7.39825	7.50355	7.22603	7.61424	7.80527	7.74441	7.31372	7.97463	7.88502	7.24657	7.64941	7.65637	7.29842	7.03937	7.68081	7.32275	7.67507	7.30752	7.5717	7.71836	7.09042	8.02389
C14orf82	7.79197	8.33275	8.1963	8.25496	7.7738	8.60486	7.53722	8.59916	9.30584	8.39645	8.08995	9.17967	8.47126	8.65302	8.61622	9.06002	7.91158	8.7604	7.93754	9.08969	8.36818	7.99225	8.71888	8.19966	8.5039	7.89764	8.73299	8.30285	8.5169	8.96448	9.03637	7.95085
C14orf85	12.6913	13.3273	13.1318	13.0969	12.6063	13.3236	11.8474	13.1742	13.4153	13.3768	13.2966	13.3273	13.3826	13.4398	13.4606	13.7105	12.8267	13.1871	13.0318	13.1489	13.2134	12.9315	13.4662	13.0503	13.1918	12.7888	13.105	12.8714	12.7304	13.223	13.4896	12.7343
C14orf93	8.85431	8.75536	8.83978	8.91644	8.8431	9.11962	9.0604	8.98689	9.13615	8.86156	8.42403	8.97918	8.56891	9.10843	8.894	8.95046	8.82049	9.36725	8.84566	9.12249	9.21014	9.0941	8.60779	8.81816	9.16042	9.03914	8.79008	8.89017	8.83036	9.21817	8.79685	9.09014
C14orf94	8.97441	8.8998	8.7745	8.8555	7.98423	9.26215	9.47019	9.09059	8.71237	8.66896	8.5242	8.4714	8.35115	8.62561	8.52171	8.64678	8.82741	8.64126	8.69581	8.98368	9.43807	9.21739	8.74071	8.87788	8.46902	8.39237	9.01106	9.0054	8.91833	10.3748	8.78304	8.93055
C15orf15	9.88306	10.0367	8.29036	8.20696	10.1145	10.6683	8.45499	8.19368	8.79143	9.53368	9.41861	7.60178	8.3748	7.95195	9.19467	8.42758	9.88041	8.88564	9.28864	9.80823	8.17962	9.08686	10.2969	10.3896	9.63932	9.59751	9.3096	10.0533	9.60253	9.79543	10.8519	8.41659
C15orf17	8.66284	8.99874	8.83196	8.66844	8.79812	8.53999	8.72111	8.69403	8.6968	8.51506	8.51473	8.77009	8.76378	8.74399	8.59764	8.65285	8.68319	8.65524	8.87387	8.71437	8.956	8.69986	8.5686	8.53754	8.70487	8.30789	8.77297	8.31295	8.35475	8.73929	8.91919	8.67558
C15orf23	7.32096	7.09985	6.92863	7.17979	7.21722	7.14187	6.96577	7.09832	7.0608	7.09465	7.11274	7.13925	7.0312	7.29883	6.89529	7.00516	7.13555	7.28128	7.14541	6.85669	7.01876	7.18128	7.1357	7.28748	7.07183	7.13285	7.03026	7.10968	6.73381	6.97099	7.29448	7.06013
C15orf24	10.6868	10.7031	10.4609	10.7983	10.8265	10.6999	10.7773	10.5615	10.2672	10.6064	10.8494	10.225	10.6338	10.6031	10.6153	10.6147	10.6524	10.4088	10.4617	10.4824	10.5441	10.7301	10.9764	10.8088	10.6524	10.4667	10.501	10.6256	10.5661	10.6438	10.7906	10.5911
C15orf26	6.87019	6.80043	7.02555	7.33966	6.94053	6.85176	7.09064	6.97243	6.719	6.91541	7.00466	6.70912	6.73669	6.96891	7.26404	6.71164	7.03424	6.7429	7.02511	6.83039	6.7016	6.89682	6.90105	7.27458	6.93091	7.5755	7.11135	7.4927	6.89553	6.78671	7.08757	7.24071
C15orf28	9.65623	10.2101	9.45609	10.0579	8.60779	9.71101	9.27683	9.69323	10.103	9.7199	9.01588	9.56628	9.31586	9.67427	9.08788	9.82147	9.5311	10.1191	9.70341	9.6881	10.0188	10.1139	9.27269	9.3833	9.48224	9.33177	10.2092	9.1419	9.00337	10.2502	9.25588	9.9734
C15orf29	6.88486	6.86457	6.79926	6.71479	6.74312	7.04202	7.01191	6.66925	6.77038	6.66736	6.93171	6.81297	6.84326	6.81818	6.75793	6.75104	6.82561	6.65597	6.81084	6.81791	6.85616	6.7418	6.90566	7.06641	6.85016	6.84154	6.80757	7.02138	7.00573	7.15252	7.15334	6.71277
C15orf38	7.18048	7.11712	6.82787	7.27047	7.12611	7.00545	7.22278	6.97615	7.11337	7.18091	7.00858	6.93626	6.91375	7.20973	6.80245	6.77353	7.11606	7.13446	7.12527	7.11637	7.00894	7.1318	7.0362	7.11828	6.92984	7.07763	6.80757	7.32529	7.05522	7.25785	6.73039	7.21386
C15orf39	10.4919	9.51281	10.8892	10.6782	9.21961	9.73513	10.9649	10.8077	10.36	10.5219	10.043	10.5754	9.84944	11.1794	9.94819	10.3018	10.1358	10.6868	9.80297	10.3748	10.5268	9.86096	9.54779	9.68979	9.96156	10.472	10.6264	10.1132	10.3179	9.92625	9.75056	10.2101
C15orf40	7.20594	7.46008	7.3197	7.24218	7.46045	7.53148	7.39428	7.3212	7.37334	7.34873	7.55187	7.11996	7.30573	7.23095	7.51144	7.40077	7.38336	7.31014	7.3595	7.416	7.31736	7.46604	7.58055	7.41537	7.44504	7.34176	7.37259	7.42441	7.4702	7.38273	7.81382	7.28234
C15orf41	6.98979	6.97097	7.07651	6.94955	7.3348	6.9087	6.97789	6.9469	6.89833	6.98303	6.97917	7.04237	7.06484	6.89931	6.82917	6.78786	6.88111	6.94053	7.01953	6.9138	6.96468	6.91801	7.06131	6.88435	7.13816	6.92101	7.03183	6.90066	7.12887	6.8125	6.84008	7.03315
C15orf43	6.78674	6.80375	6.72878	6.88808	6.81686	6.85841	6.79509	6.82729	6.88239	6.76024	6.78503	6.74588	6.69103	6.75777	6.7191	6.71941	6.69836	6.76753	6.72311	6.75111	6.76685	6.87936	6.82086	6.63396	6.84804	6.85819	6.81268	6.85487	6.78517	6.77955	6.65423	6.83079
C15orf44	7.41624	7.21034	7.15013	7.2646	7.32919	7.12312	7.34739	7.20977	7.08807	7.23387	7.37	7.46811	7.42539	7.27769	7.23243	7.1517	7.21788	7.30981	7.35107	7.07141	7.28511	7.28508	7.21383	7.21788	7.35315	7.14258	7.23555	7.10362	7.09646	7.13306	7.24147	7.35907
C15orf52	7.87192	7.71974	8.32613	8.42105	7.92041	7.47801	8.14055	8.4496	7.77579	7.84677	7.52132	8.19854	7.80487	8.23805	7.96478	8.18478	7.84753	8.35077	8.4374	7.76617	8.31838	8.41861	7.64705	7.6006	8.13476	8.1952	8.09874	7.73655	8.27061	8.11545	7.78607	8.18285
C16orf13	7.79196	7.64866	7.45882	7.73307	7.73158	7.58301	7.45137	7.56033	7.9645	7.49288	7.47913	7.64467	7.49611	7.70319	7.68115	7.58619	7.48943	7.70709	7.63059	7.73963	7.58832	7.53103	7.77972	7.59933	7.9461	7.65365	7.76643	7.60396	7.81835	7.48477	7.46974	7.48002
C16orf14	7.26816	7.27811	7.37684	7.51182	7.41624	7.45632	6.96174	7.11917	8.02515	7.79222	7.44804	7.5476	7.42536	7.78084	7.47457	7.29329	7.42275	7.23095	7.49961	7.57531	7.12574	7.19457	7.82883	7.65277	7.42296	7.70398	7.57089	7.60662	7.22818	7.22579	8.17234	7.06348
C16orf24	8.56907	8.92394	8.7288	8.7402	9.2028	8.7754	8.58471	8.52703	9.13191	8.8505	8.21715	8.7958	8.65821	8.63798	8.77131	8.54488	8.51803	8.76264	8.65464	8.89036	8.46419	8.40958	8.89306	8.44584	9.13191	8.52394	8.93944	8.61108	9.22798	8.55968	8.67442	8.35475
C16orf30	9.25976	8.78304	9.21885	8.8376	9.1404	9.37854	8.69019	8.76792	8.93944	9.22082	9.08194	9.30979	9.69232	9.03411	9.19973	8.10909	8.57538	8.8595	8.45069	9.01368	9.07972	8.89443	9.01927	8.69219	9.62631	8.59951	8.62879	8.24432	9.28154	7.98769	9.10637	8.49698
C16orf33	9.12111	9.03411	8.41581	8.95502	8.93511	8.76451	8.38954	8.60146	8.93706	8.84623	8.67755	8.59965	8.33275	8.53564	9.2028	8.57682	8.68947	8.89218	8.89218	9.03042	8.87221	8.97318	9.0028	8.92871	9.39315	8.74298	8.94532	8.82154	9.08055	8.70078	8.92413	8.39743
C16orf35	8.94619	8.06688	10.1904	8.57711	9.00101	7.95024	8.83984	9.16754	8.53288	8.58425	8.43667	9.23463	9.64522	10.0378	8.61488	8.72876	9.86429	8.86942	9.23163	8.10022	8.26359	9.34276	8.37864	11.2634	8.35324	9.90995	8.92046	9.36627	8.75759	7.86943	8.38314	9.6398
C16orf42	7.22123	7.50355	7.73655	7.89738	7.88527	7.30311	7.25002	7.29071	8.47292	8.19212	7.73993	7.97729	7.71094	7.8711	7.50941	7.36799	7.40603	7.60227	7.28945	7.93317	7.36766	7.30906	7.9281	7.734	7.7932	7.80675	7.96489	7.96176	8.1	7.45163	7.72987	7.27593
C16orf44	8.32233	8.49401	7.87212	8.06383	8.02621	8.82939	8.37891	8.3066	7.92482	7.86753	7.96523	8.2124	8.11659	8.06039	8.61053	8.43883	8.29452	8.32064	8.29304	8.33471	7.96634	8.54774	8.34608	8.30162	8.2021	7.77041	8.18455	8.00203	8.11487	8.48216	8.20427	8.33655
C16orf48	7.88692	8.04973	7.62353	7.62579	7.43645	7.92525	8.2463	8.35922	8.0444	7.62401	7.25675	7.90515	7.63035	7.87963	7.85738	8.20858	7.8172	8.25195	7.95148	8.00263	8.24267	8.00263	7.47052	7.46567	7.64594	7.59021	8.0384	7.48291	7.76602	8.26124	7.57322	8.20427
C16orf5	7.32143	7.27361	7.18663	7.29308	7.21669	7.08584	7.49745	7.39924	7.2828	7.35725	7.13017	7.53421	7.16005	7.4673	7.18581	7.31173	7.2205	7.44241	7.13218	7.29058	7.35548	7.28306	7.03394	6.99532	7.16125	7.22974	7.36917	7.13642	7.17014	7.02351	6.9271	7.2002
C16orf52	7.25894	7.47263	7.23029	7.28166	7.57922	7.33463	7.32936	7.30867	7.3212	7.23533	7.37259	7.31875	7.46189	7.13298	7.26823	6.9116	7.42715	6.99363	7.16074	7.17605	7.3229	7.26657	7.43273	7.41209	7.30777	7.11487	7.22561	7.25818	7.21249	7.17164	7.69968	7.139
C16orf53	7.97071	8.25517	7.86145	7.92941	8.068	8.01563	8.28947	7.9296	8.11638	8.25285	8.08002	8.15653	7.97206	8.13333	8.21208	7.96687	7.95416	7.99656	7.84263	7.93792	7.65777	7.76818	8.16186	8.11756	8.10622	8.06519	8.34587	8.13132	8.56021	8.0806	8.21732	7.73456
C16orf54	7.02841	7.08268	6.85525	6.85267	6.90453	7.07075	6.78679	6.96728	6.74988	7.02735	7.02398	7.17122	6.89401	6.92026	6.88629	7.06285	6.95711	7.25818	7.03038	6.92897	6.69465	6.73598	7.08365	6.77276	6.79249	7.05439	6.91392	6.73789	6.8299	6.79951	6.92004	7.11494
C16orf56	9.07697	8.95539	9.85304	9.41921	9.55269	8.30091	9.21329	8.86579	9.80385	9.40168	9.21039	10.1148	9.74754	9.42687	8.69926	8.75939	8.50376	8.79378	8.72181	9.07739	8.91146	8.4007	8.78781	8.95678	9.16907	8.92394	8.92693	8.31558	9.12827	8.21669	8.94143	8.48453
C16orf57	8.91502	9.07002	8.952	8.89098	8.00891	9.55213	9.49996	9.73181	8.88615	8.69795	8.70003	8.9392	8.74794	8.71412	8.92808	9.52108	9.05619	9.55871	9.10958	8.79907	9.81632	9.21014	8.64243	9.17396	8.72541	8.88791	9.27934	8.68427	8.90433	10.415	8.74266	9.90994
C16orf58	9.24659	9.7373	9.33471	9.43037	9.56127	10.076	9.25543	9.64778	9.4813	9.10425	9.38492	9.67799	9.68598	9.64818	10.1474	9.68598	9.25588	9.6247	9.78382	9.46435	9.76384	9.88268	9.47676	8.8932	9.67563	8.87428	9.32256	8.77258	8.99173	9.27315	9.00169	9.8189
C16orf61	10.0437	10.4275	9.50984	9.30708	10.2367	10.4284	9.37565	9.2922	9.77016	10.0916	9.9546	8.9045	9.42177	8.97285	9.7566	9.36627	10.2005	9.7145	10.032	10.0922	9.58839	9.79475	10.3834	9.83061	10.1725	9.70679	9.96214	10.6706	10.2463	10.1382	10.46	9.68365
C16orf62	7.2426	7.14679	7.16914	7.1699	7.32741	7.12105	7.27463	7.08282	7.01897	7.12403	6.93091	7.40225	7.34438	7.41734	7.20629	7.11499	7.19739	7.16215	6.93729	7.1975	7.0778	6.96658	7.17143	6.95455	7.17553	7.24692	7.13692	7.19025	7.27748	6.74543	6.86039	7.1127
C16orf63	9.0962	9.24157	8.55277	8.29777	9.51836	9.2342	8.43528	8.29918	8.52365	9.23988	9.64541	7.94983	8.69054	8.24495	8.78763	8.362	9.31247	8.54628	8.55406	9.30902	8.45172	8.58269	9.51776	9.48171	9.14601	9.24141	8.56971	9.35182	9.1642	8.94689	9.70944	8.52183
C16orf68	8.87647	8.64229	8.88791	8.89612	8.85525	8.67218	8.79522	8.84759	8.71557	8.59447	8.40026	8.65958	8.27716	8.66444	9.76384	8.72099	9.08413	8.67002	8.90032	9.19177	8.65694	9.55269	8.57592	9.44195	8.72369	9.64306	8.90791	9.84071	8.63192	8.82256	8.93494	9.00417
C16orf7	8.69178	8.69219	9.17788	9.37825	8.42015	9.56605	9.18875	9.67427	9.08281	8.49201	8.54138	9.28864	8.84529	8.93366	8.8382	9.38392	8.96659	9.0604	9.09396	9.30979	9.2158	8.89139	8.59068	8.88251	9.08598	9.41277	9.27588	9.15553	9.21642	10.0952	8.39177	9.6915
C16orf70	7.59699	7.34456	7.49784	7.63127	7.43344	7.44071	7.70756	7.53977	7.23729	7.28592	7.35616	7.59134	7.34842	7.48206	7.72193	7.30269	7.54518	7.33498	7.31931	7.45187	7.46496	7.54914	7.28264	7.47663	7.4186	7.33376	7.34851	7.41851	7.33793	7.5333	7.10546	7.47887
C16orf72	10.0721	10.1815	9.44952	9.56983	9.70921	10.0412	9.83089	10.2259	9.64541	9.67745	9.6386	9.16907	9.20484	9.02409	9.78691	9.77045	9.94305	9.71267	9.74018	10.2259	9.70151	9.64258	9.77909	9.88529	9.21817	10.02	10.0609	9.59386	10.3748	10.6502	9.79128	9.94141
C16orf74	6.99676	7.12681	6.86362	6.94107	6.95316	7.03913	7.00767	7.13561	7.13511	7.08286	6.98438	6.97266	6.84724	6.87298	6.83108	6.83718	6.91011	7.08881	6.83276	7.07303	7.07558	7.15283	7.37979	7.01755	7.11872	6.98919	6.99286	6.87823	7.01129	6.91255	7.01608	6.97401
C16orf75	7.40481	7.40077	7.40094	7.40771	7.4194	7.2782	7.42331	7.35496	7.32529	7.51566	7.31259	7.30377	7.19556	7.29701	7.41734	7.45953	7.29573	7.32833	7.43981	7.26298	7.2113	7.49046	7.47759	7.35069	7.94323	7.70234	7.38572	7.58466	7.45024	7.15108	7.07817	7.71363
C16orf79	7.67387	7.53444	7.87937	7.9072	7.468	7.50055	7.65224	7.89844	8.12615	7.69992	7.2967	8.15847	7.70566	7.80388	7.56144	7.86608	7.43017	7.82731	7.65338	7.81562	7.80077	7.65532	7.69045	7.52431	7.62812	7.52914	7.86028	7.27098	7.52788	7.39518	7.51234	7.48374
C16orf80	8.33655	8.75924	8.63291	8.63575	8.39757	8.41464	8.81013	8.47089	8.42945	8.5686	8.70243	8.57798	8.89036	8.70911	8.55746	8.51764	8.76869	8.65748	8.59465	8.49027	8.49896	8.56332	8.81709	8.41768	8.57508	8.30903	8.50498	8.83213	8.65666	8.04673	8.92871	8.48581
C16orf84	7.04314	6.92731	6.96877	6.90222	7.15546	7.10029	6.88619	6.93086	7.06417	6.92971	7.12734	7.17122	6.89655	6.85923	6.9654	6.96932	6.93246	6.9843	7.07414	7.09703	6.87122	6.90034	6.88121	6.98987	7.08644	7.0161	7.08298	6.88224	7.09742	7.00783	6.83411	6.83725
C16orf86	7.24446	7.20165	7.16192	7.41285	7.24367	7.25563	7.4589	7.36688	7.40585	7.28759	7.04671	7.46726	7.25437	7.43017	7.09337	7.20861	7.29573	7.48785	7.32214	7.55538	7.24769	7.16557	7.21981	7.20065	7.39016	7.2818	7.33995	7.23003	7.50651	7.28603	6.90032	7.21902
C17orf37	7.11226	7.21585	7.22942	7.29308	7.21415	7.1518	7.20332	7.16205	7.59356	7.11085	7.10103	7.11219	7.1795	7.05286	7.06293	7.19225	7.21877	7.13838	7.14512	7.36397	7.20695	7.14204	7.3217	7.37793	7.28637	7.26516	7.53148	7.47516	7.22337	7.25378	7.58192	7.11165
C17orf38	7.05167	6.99078	7.24524	7.1028	6.89401	6.95466	6.87512	6.88661	7.06065	7.26273	6.95036	7.01924	6.96712	7.10644	6.83599	7.08654	7.02774	7.02417	6.99945	7.04027	7.18405	7.3826	7.0362	7.16679	6.90045	7.33289	7.2514	7.13342	6.72025	7.01461	7.21535	6.93591
C17orf39	7.46096	7.27293	7.73541	7.37187	7.60321	7.20991	7.78099	7.47624	7.39829	7.32435	7.3715	7.51352	7.48594	7.63399	7.31067	7.44355	7.70444	7.45219	7.75373	7.30169	7.3317	7.33233	7.24516	7.64515	7.22224	7.86318	7.49858	7.71701	7.59978	7.43896	7.41666	7.53409
C17orf41	6.8808	6.96058	6.92059	6.95949	6.99995	6.93012	6.86076	7.00606	7.03852	6.95607	6.8893	7.02108	6.95355	7.01014	6.82027	6.98097	6.94448	6.98974	6.88253	6.95	6.9653	6.92033	6.83502	6.79016	6.89949	6.87938	7.03759	6.91665	6.9645	6.87443	6.78078	6.85561
C17orf44	9.03604	8.85413	8.70373	9.24453	8.62914	8.87059	8.72406	8.97568	9.03279	9.02187	8.80386	8.31668	8.83567	8.75125	8.95155	8.89813	9.02533	8.66966	9.08556	8.90433	9.10718	9.02254	8.88523	8.80497	8.55291	8.78842	8.70373	8.95311	8.70608	8.83246	8.97019	8.96674
C17orf45	11.1837	11.3317	10.6706	10.5673	11.8685	12.1695	11.0464	10.4945	11.7408	11.0016	10.9047	10.6382	10.6392	10.5371	11.4564	10.8594	11.3987	10.3927	11.2286	12.0629	10.7621	10.8618	11.3219	11.8206	11.5731	11.7477	11.3811	11.4128	11.2625	11.0691	12.0918	10.186
C17orf47	6.89693	6.89172	7.04436	6.82031	6.70864	6.91678	6.84386	6.89207	6.78097	6.63724	6.80656	6.80996	6.82471	6.97412	6.79232	7.11087	6.82992	6.81077	6.81674	6.71009	6.82888	6.78961	6.81803	6.8678	6.80867	6.74567	6.84758	6.74221	6.79989	7.05351	6.79159	6.90783
C17orf48	7.8308	7.80364	7.84187	7.64043	8.1026	8.05959	7.78974	7.53706	8.41644	7.90816	7.73641	7.64043	7.75751	7.72445	7.61253	7.5972	7.99491	7.90297	7.70234	8.30624	8.1352	7.61977	8.08403	8.48611	7.93963	7.77628	7.68902	7.93452	7.9677	7.77089	8.14264	7.64004
C17orf49	10.5276	10.4435	10.1413	10.6654	10.1617	10.2502	10.7248	10.3793	10.81	10.5396	10.2625	10.4736	10.0579	10.3464	10.5842	10.0802	10.3686	10.3555	10.5381	10.476	10.3263	10.244	10.6901	10.1665	10.5807	10.4231	10.6554	10.351	10.5323	10.44	10.2686	10.4364
C17orf53	6.85803	6.82888	6.91274	6.954	6.89882	6.9087	6.89496	6.99945	6.817	6.85652	6.80188	6.81529	6.70835	6.85352	6.8094	6.78874	6.84487	7.04198	7.04749	6.81614	6.97595	6.94687	6.80462	6.79127	6.93183	6.93243	6.82197	6.76227	7.03951	6.7597	6.8041	6.9577
C17orf55	6.75516	6.69299	6.77379	6.90956	6.69935	6.69465	6.88075	6.8591	6.67859	6.81368	6.66015	6.75153	6.80004	6.77352	6.76726	6.926	6.71133	6.75173	6.8267	6.71542	6.77443	6.82561	6.78305	6.90855	6.82625	6.82458	6.78863	6.84271	6.78689	6.76598	6.67148	6.74495
C17orf56	7.78588	7.77699	8.18926	7.80701	7.65164	7.82491	7.55343	8.1431	8.13135	7.75144	7.59614	8.23559	7.79603	8.0168	7.92238	8.38154	7.90707	7.97857	7.9097	8.0384	8.27076	7.698	7.64767	7.89357	7.6379	7.78049	7.94679	7.30882	7.7425	7.79065	7.69054	7.90234
C17orf58	7.24367	7.21032	7.23064	7.21735	7.3496	7.33247	7.32203	7.17129	7.05022	7.07676	7.3152	7.02238	7.123	7.07035	7.30166	6.99748	7.30928	7.06573	7.17143	7.18746	7.07113	7.16556	7.18561	7.24904	7.11438	7.2397	7.07539	7.35754	7.24906	7.16906	7.15582	7.14724
C17orf59	8.04306	8.20078	8.06362	8.26603	7.93276	7.77628	8.41432	8.06795	8.47878	8.17141	7.90273	8.23401	8.05133	8.20785	7.95567	7.78106	7.99004	8.32826	8.03883	8.06258	7.91284	7.93481	7.68396	7.86096	8.15518	8.11041	8.47029	8.09818	8.45534	7.99192	7.79333	8.03289
C17orf60	7.41503	7.32036	7.42111	8.6202	7.37674	7.86478	7.15342	7.84669	7.32798	7.7483	7.66633	7.57131	7.64802	7.87258	7.4378	8.24747	7.94621	7.49007	8.21403	7.5581	8.30835	7.91754	7.83627	8.08633	7.6877	7.82806	8.25732	7.80436	7.05331	7.94924	7.86319	7.80854
C17orf61	9.47338	10.1995	8.84782	9.14621	9.95951	10.7089	9.03019	9.0059	10.1242	9.69986	9.24758	8.59143	8.89484	9.12934	9.70505	8.92351	9.54755	9.36514	9.65308	10.2549	8.95934	9.28054	9.92475	9.77909	9.74538	9.75706	9.89603	9.73662	10.0267	9.80961	10.0931	9.02868
C17orf62	11.4165	11.4869	11.8206	11.5781	10.7601	11.2709	11.8865	11.7389	11.7335	11.446	11.3678	11.5676	11.1613	11.4993	10.9674	11.4182	11.3084	11.7781	11.2404	11.3185	11.8256	11.1893	11.2726	11.5794	11.2917	11.6581	11.9194	11.3022	11.5305	12.0515	11.325	11.6241
C17orf63	8.5681	8.75886	8.84647	8.98238	8.9182	8.65318	8.88289	8.81973	8.90587	8.73273	8.68022	9.24924	9.18711	8.79956	8.84548	8.85449	8.55628	8.28791	8.21505	8.68682	8.67824	8.68917	8.75074	8.30091	8.55122	8.18312	8.40729	8.50317	8.54794	8.54774	8.69712	8.47307
C17orf65	7.47263	7.68568	7.90159	7.77153	7.77598	7.41388	7.36486	7.94135	8.09242	7.47001	7.40753	7.78143	7.51676	7.4673	7.30966	7.31053	7.67297	8.00891	7.78672	7.73458	7.94692	7.7403	7.86714	7.48853	7.80891	7.38654	7.69166	7.6597	7.72341	7.48883	7.61903	7.62948
C17orf66	6.72258	6.85935	7.02439	6.91302	6.87256	6.70598	6.82018	6.70289	6.85639	6.74406	6.78252	6.83195	6.7403	6.78244	6.71255	6.75446	6.67488	6.7226	6.9147	6.7172	6.75519	6.7049	6.74855	6.66483	6.7779	6.6372	6.86746	6.7572	6.7326	6.74765	6.80465	6.82332
C17orf67	6.91078	6.94267	6.73559	6.93066	6.99524	6.81297	7.06702	6.80724	6.90004	6.80103	6.70034	7.07972	6.86708	6.89424	6.81336	6.8812	6.80021	6.95169	6.93729	6.87888	6.90053	7.03078	6.97621	6.7988	7.10396	6.82574	6.85258	6.87716	6.86099	7.10953	6.88343	6.76795
C17orf68	8.19084	8.34261	8.21045	8.32556	7.99457	8.12549	8.35111	8.58446	8.24527	7.90917	7.88733	8.46485	8.2421	8.25694	8.3717	8.35062	7.88644	8.65377	8.49806	7.88054	8.65276	8.57452	7.80468	7.47305	8.14871	7.65966	8.27771	7.77174	7.96031	8.17472	7.80365	8.56245
C17orf69	7.11379	7.40234	7.1964	6.98979	7.19818	7.25249	7.0958	7.23341	6.98214	7.00466	6.86685	7.00075	7.1288	6.81506	7.1367	7.1163	6.97021	7.15687	7.11087	7.32581	7.21261	7.27004	7.18637	6.83411	7.09962	6.74431	6.91739	6.96955	7.13833	7.02833	6.99813	6.99847
C17orf70	9.96984	10.3226	9.96156	10.0105	10.1474	10.2787	9.82147	9.93759	10.3205	9.71129	9.34385	10.1265	9.83116	10.0367	10.4125	9.85721	9.69671	10.4044	10.0165	10.05	10.0023	10.1534	9.81141	9.32838	9.92598	9.72064	10.0188	9.22498	10.0652	9.81969	9.92539	9.772
C17orf71	7.32306	7.16	7.48464	7.3312	7.32889	7.43866	7.63611	7.37505	7.39761	7.44046	7.32689	7.54654	7.54284	7.37397	7.19693	7.28151	7.27327	7.27593	7.27114	7.03733	7.11322	7.38697	7.24566	7.2361	7.36645	7.20617	7.06235	7.398	7.30755	7.52638	7.42225	7.36286
C17orf73	6.94972	7.05442	6.75977	6.76359	6.8597	7.08858	6.88944	6.82999	7.02429	7.04017	6.89569	6.74921	6.75961	6.84325	7.03768	6.7518	6.85839	6.72383	6.90343	7.02953	6.82092	6.85226	6.99044	6.93307	7.00803	6.9059	7.05902	7.01701	6.98909	6.95664	6.88202	6.86867
C17orf75	7.13825	7.29303	7.59203	6.79391	7.61994	6.95575	7.24916	7.47288	7.774	6.95477	6.91181	6.88011	6.99646	6.88731	6.84912	7.23769	6.91801	6.74613	7.03863	7.26831	6.94458	6.79899	6.96316	6.79783	7.05808	6.89805	6.81671	7.22779	7.34129	6.70249	6.76233	6.98879
C17orf76	6.90715	6.98316	7.13576	6.96666	6.9606	6.89434	6.97902	7.18488	7.19576	6.96861	6.90309	7.07059	7.15428	7.18813	7.35496	6.98823	7.15932	7.1912	7.077	6.88205	7.17736	7.03879	6.98126	7.00564	6.94053	7.11657	7.11263	7.13525	7.05243	6.94206	7.12542	7.02196
C17orf79	7.01381	7.26166	7.15112	7.10739	7.18245	7.29833	7.24376	7.11783	7.26692	7.06301	7.21075	7.16367	7.17736	7.40765	7.55801	7.27714	7.23842	7.2751	7.13626	7.27432	7.07428	7.12447	7.20496	7.14983	7.16019	7.25389	7.4322	7.34481	7.25811	7.46304	7.27475	7.11977
C17orf80	7.10182	7.12769	6.94602	6.89717	7.06835	7.1388	7.02837	6.95575	6.95868	7.06824	7.21386	6.89717	7.16005	7.08369	7.11527	6.7753	6.9609	6.82122	6.97209	7.06262	6.98276	7.04854	6.94367	7.00647	6.86543	6.88422	6.85028	7.03034	6.90072	6.98013	6.858	7.03315
C17orf81	7.41447	7.60003	7.2476	7.37335	7.25371	7.22544	7.41808	7.47078	7.3612	7.43907	7.32336	7.51711	7.37381	7.31465	7.35601	7.22861	7.3954	7.43931	7.40489	7.38906	7.44451	7.51128	7.42254	7.26234	7.3762	7.3878	7.35744	7.37233	7.34322	7.26299	7.3552	7.45063
C17orf85	7.82566	7.70068	7.66747	7.60782	7.59479	7.66002	8.17585	7.71952	7.77772	7.63396	7.57512	7.6064	7.42715	7.60483	7.41349	7.57437	7.69758	7.80452	7.78461	7.5098	7.84714	7.88639	7.59244	7.57864	7.6379	7.86124	7.85105	7.59622	7.83968	7.77772	7.35989	7.8866
C17orf87	8.67461	9.0028	8.42758	8.96315	8.83097	8.81267	8.74433	8.30745	8.57361	8.66401	8.39645	8.23024	8.1633	8.58194	8.86464	8.3234	8.98757	8.76546	8.64794	8.73929	8.56443	8.80281	8.83388	8.72936	8.92254	8.73601	8.83388	9.83616	8.81752	9.04134	8.43924	8.7754
C17orf90	8.77205	8.70105	8.40151	8.72104	8.70439	9.14958	8.86391	8.73422	8.94933	8.56272	8.3509	8.73365	8.43571	8.47205	8.91232	8.28479	8.60106	8.71675	8.75265	8.84103	8.81863	8.74526	8.84768	8.68143	9.02743	8.57537	8.79028	8.51763	8.46769	8.66356	8.79115	8.54119
C17orf91	7.27792	7.13025	7.13576	7.40652	7.3002	7.66797	7.59097	7.29289	6.91513	7.12524	7.23979	6.90177	7.07467	7.22461	7.00975	7.56502	7.79832	6.87513	7.76859	7.06722	7.02215	7.17311	7.3217	7.9566	7.16823	8.2834	7.18764	7.85093	7.21077	7.5569	6.88343	7.19111
C18orf10	8.77405	8.45304	10.6792	8.30713	9.30736	8.48106	8.67547	8.74306	8.54002	8.63409	8.57454	9.30572	9.03861	9.05688	8.43505	8.95544	9.55356	8.7173	9.54117	8.23908	8.19832	8.50351	8.69175	10.0523	8.60871	9.75152	8.82871	9.73681	9.04305	7.74137	9.14344	8.41918
C18orf17	8.85663	9.14668	8.82978	8.9142	9.2636	8.62747	8.72528	8.76324	9.24924	8.93311	8.87828	9.15465	9.03668	8.71961	9.1151	8.75141	8.75441	8.58569	8.8146	8.9788	8.91991	8.86053	8.95251	8.66663	9.12813	8.60345	8.68205	8.64696	8.91342	8.8489	9.07157	8.84343
C18orf19	6.98381	6.92246	6.87764	6.81787	6.98556	7.02027	6.78252	6.90311	7.1044	6.94248	7.01086	6.86872	6.98522	6.84098	6.82007	6.8438	6.986	6.86632	6.86499	6.95679	6.89974	6.93957	6.98126	6.95455	6.87492	6.86082	6.76258	7.03999	6.98069	6.74876	6.93729	6.9577
C18orf21	8.3731	8.30331	8.2826	8.22251	8.37292	8.37794	8.13663	7.91374	8.35222	8.48853	8.46332	8.15628	8.15008	8.27853	8.19245	8.10621	8.42294	8.35936	8.16435	8.54683	8.31541	7.99834	8.50963	8.75233	8.44816	8.7501	8.32697	8.75211	8.40841	8.39226	8.76264	8.10012
C18orf22	7.33575	7.5271	7.35823	7.43676	7.30177	7.26255	7.33536	7.15962	7.58955	7.27697	7.16459	7.41169	7.25639	7.2796	7.19784	7.41441	7.34044	7.45795	7.4235	7.40388	7.53245	7.34739	7.27674	7.21211	7.44141	7.15093	7.50048	7.13215	7.45024	7.49279	7.39867	7.39683
C18orf25	9.61292	9.34661	9.03955	8.74235	9.44901	10.2312	9.11982	8.86495	8.17782	8.91833	9.14162	8.19188	8.6638	8.29358	8.95272	8.95046	9.66114	8.58047	8.7817	8.95787	8.6728	9.11406	9.50824	9.56049	9.26833	9.21182	8.60857	9.95591	9.38244	9.34099	9.68837	9.09095
C18orf32	6.88722	6.79552	6.63375	6.69734	6.84176	6.85633	6.7857	6.79743	6.82031	6.95774	6.95441	6.6843	6.81623	6.73099	6.76879	6.68323	6.91236	6.72383	6.73219	7.08473	6.56807	6.71692	7.40013	7.44545	6.95034	7.10194	6.81542	7.22285	7.03094	6.95302	7.14907	6.71277
C18orf37	8.69238	8.91644	8.68295	8.66966	8.42833	8.56607	8.64453	8.88251	8.80135	8.66128	8.46931	8.51672	8.50695	8.62084	8.62729	8.86039	8.55538	8.80306	8.63654	8.75905	8.64197	8.78156	8.71329	8.61001	8.72304	8.71437	8.80039	8.47043	8.83134	8.82049	8.71472	8.74717
C18orf45	6.75721	7.48563	7.33355	7.41722	7.36666	7.46268	7.05812	7.46076	7.79652	7.22678	7.21241	7.43285	6.97968	7.57614	7.37096	7.09417	7.22109	7.37956	7.57823	7.02808	7.34167	7.05432	7.2225	6.7633	7.21669	6.76195	7.2794	7.21827	7.18839	6.8052	7.16601	7.16757
C18orf54	6.80199	6.87333	6.91379	6.85481	6.94479	7.02047	6.96838	6.83731	6.8555	6.80784	6.96086	6.75289	6.89845	6.84371	7.00988	6.87867	6.82875	6.83557	6.82934	6.76386	6.80916	6.78353	6.94522	6.80781	6.90111	6.84027	6.84537	6.9061	6.85813	6.77102	6.73373	6.9323
C18orf55	8.27345	8.35502	8.15264	8.29497	8.41051	8.46465	8.20332	8.00234	8.01456	8.38261	8.63942	8.18872	8.50272	8.17353	8.48153	8.26839	8.41433	7.99509	8.11627	8.06662	8.24762	8.39299	8.7655	8.40681	8.37624	8.06913	7.91911	8.05224	8.14967	8.06919	8.7918	8.27102
C18orf56	6.78035	6.87898	6.69669	6.72299	6.80229	6.74336	6.64799	6.67085	6.6818	6.76206	6.70506	6.80588	6.67449	6.65963	6.88947	6.65198	6.79698	6.71423	6.7602	6.7622	6.69901	6.73004	6.82532	6.84183	6.76572	7.05286	6.76024	6.79048	6.80982	6.78075	6.72815	6.7303
C18orf8	9.81444	9.83734	10.1132	10.0771	9.8784	9.6907	10.2101	9.95758	9.70263	9.95979	9.99635	10.1725	9.88719	10.0916	10.0352	10.121	10.0275	9.7133	10.0282	9.5933	10.0048	9.71424	9.71622	9.6386	9.99945	10.3826	9.77758	9.85008	9.53797	9.60831	9.64798	10
C19orf10	9.07108	9.31136	8.6368	8.73483	9.11076	8.72194	8.66352	8.73373	8.96693	8.81973	8.79856	8.65958	8.76611	8.78991	8.95064	8.61156	8.82494	8.77699	9.07952	9.20305	8.60876	8.98614	9.3975	9.05928	9.35974	8.87812	9.04672	9.1238	9.21739	9.16385	9.24253	8.52239
C19orf12	8.16686	8.32201	7.94827	8.03497	8.18492	8.21916	7.9025	8.03849	7.77332	7.9233	7.87993	8.08621	8.32743	7.89227	8.51567	7.88704	7.96984	7.76673	7.77993	8.23873	7.63981	7.8585	8.12851	7.831	8.04733	7.7252	7.80636	7.85005	8.23874	8.02077	8.13322	8.11429
C19orf2	9.27706	9.23415	8.90886	8.85098	9.7813	9.36385	8.70449	8.77277	8.83871	9.21567	9.52645	8.79798	9.04563	8.84391	9.30373	8.69503	9.28204	8.87325	9.0816	9.19129	8.79326	9.16301	9.58908	9.10657	9.60597	8.9005	8.91126	9.23058	9.20106	8.78925	9.63731	8.85426
C19orf20	6.94128	7.01624	7.1323	7.11616	7.12417	6.96832	6.90996	6.85938	7.22572	7.12151	6.99102	7.11047	7.01576	6.97296	6.90077	6.87202	7.00645	6.93137	6.85248	7.15585	6.83124	6.83409	7.10079	7.023	6.90337	6.99515	7.0028	6.99101	7.10836	6.83378	7.01181	7.00666
C19orf22	13.6481	12.995	13.9054	13.7593	13.6933	12.6063	13.6326	13.9606	13.3636	13.4092	13.4398	13.9737	13.3636	13.8429	13.3325	13.4153	14.0785	13.1411	13.8488	13.0272	13.3236	13.0233	12.9629	14.0592	13.1538	14.2067	13.5799	14.0274	14.301	12.9467	13.2622	13.7654
C19orf24	8.39891	8.48985	8.6597	8.51128	8.65356	7.99313	8.14017	8.1431	9.06515	8.53135	8.15169	8.57641	8.36387	8.35621	8.06438	7.98903	8.20359	8.25932	8.24912	8.59607	8.23642	7.98807	8.58807	8.50363	8.66813	8.69608	8.35254	8.58618	8.78371	7.92583	8.41177	7.99034
C19orf25	8.59428	8.925	8.49062	8.67037	8.46497	8.51036	8.58944	8.55731	8.96215	8.55487	8.17249	8.62132	8.37542	8.33328	8.67558	8.98904	8.63976	8.4602	8.37158	8.88615	8.65921	8.08374	8.63226	8.15336	8.67192	8.46757	8.49745	8.4432	8.71802	8.34491	8.5606	8.16499
C19orf26	6.90243	7.0046	6.82179	6.79391	6.59335	6.79206	6.83767	6.67424	6.85157	6.69949	6.74446	6.7882	6.72177	6.80059	6.70303	6.75922	6.86276	6.87764	6.82894	6.90283	6.89974	6.83543	6.7188	6.84066	6.76089	6.77479	6.88217	6.69864	6.85213	6.73437	6.7275	6.82763
C19orf28	7.37109	7.41224	7.4174	7.43724	7.30748	7.15418	7.42411	7.56713	7.84153	7.48825	7.30545	7.43706	7.50858	7.86136	7.33343	7.52542	7.39787	7.61371	7.33343	7.31134	7.25751	7.30977	7.23453	7.537	7.56417	7.629	7.41715	7.55824	7.69235	7.15826	7.69147	7.34433
C19orf29	7.38427	7.3427	7.54418	7.48384	7.51639	7.23662	7.61743	7.43888	7.62866	7.36433	7.47843	7.85795	7.68386	7.70328	7.40841	7.2633	7.21659	7.3435	7.34369	7.25802	7.32716	7.25596	7.38875	7.52303	7.45622	7.34333	7.33504	7.2161	7.45319	7.21467	7.27334	7.19441
C19orf30	6.75516	6.80794	6.77923	6.74821	6.89584	7.02788	6.84785	6.78251	6.96371	6.91541	6.8041	6.85673	6.84254	6.81405	6.86319	6.74079	6.81677	6.86135	6.86319	6.89347	6.79951	6.69755	6.92018	7.06251	6.79552	6.92605	6.88756	6.87309	6.88549	6.95302	6.87256	6.75894
C19orf31	10.8345	10.9328	10.7908	10.8031	10.7566	10.8105	10.477	10.7962	10.6979	10.8592	10.7459	10.744	10.6713	10.6744	10.7188	10.7197	10.5674	10.7291	10.8356	10.7718	10.8179	10.8731	10.7773	10.6013	10.8282	10.5855	10.8474	10.6751	10.7722	10.6516	10.6937	10.8136
C19orf33	6.78035	6.78981	7.2497	7.91943	7.25729	6.94136	7.38643	7.10662	7.22071	7.1766	7.03212	6.88684	6.84326	7.3385	6.83715	7.10441	7.00196	7.34636	6.73564	7.19477	6.92905	7.08083	7.26392	7.1561	6.9749	7.34297	7.42353	7.82576	7.19688	7.15689	6.70607	7.4606
C19orf35	7.20081	6.93895	8.25932	7.1699	7.09362	7.00913	7.06634	7.6726	7.31757	7.54587	7.72491	7.13124	7.1134	7.05885	6.8392	7.66371	7.41922	7.3195	7.02781	6.94883	7.3238	6.88655	7.21053	7.90981	6.91831	7.66039	7.03299	7.13417	7.21591	7.09379	6.76877	8.00571
C19orf39	8.13065	8.34791	8.30444	8.6228	8.13178	8.67147	8.13574	8.60271	9.05887	8.47016	8.02918	8.63872	8.16782	8.639	8.54166	8.54813	8.37623	8.28402	8.01826	8.98222	8.34625	8.16582	8.61278	8.5381	8.24011	8.22524	8.28974	8.251	8.33112	8.30477	8.33495	7.94479
C19orf40	7.19845	7.34833	7.34466	7.42947	7.04102	7.12742	7.31688	7.40368	7.29314	7.22091	7.17889	7.02535	7.22922	7.11712	7.1147	7.24726	7.274	7.53421	7.57875	7.17089	7.62521	7.56695	7.10268	7.18839	7.18463	7.09014	7.43805	6.92319	6.9325	7.23853	7.08429	7.47676
C19orf42	7.9865	8.4508	8.16314	8.19468	8.17878	8.57538	7.94868	8.09957	8.48963	8.47322	8.49094	8.37128	8.39194	8.24698	8.4831	8.37367	8.36022	8.24774	8.17068	8.5395	8.31696	8.39018	8.52895	8.58639	8.40913	8.24363	8.35899	8.44516	8.48435	8.43329	8.92831	8.27179
C19orf43	9.96643	10.02	10.4684	10.3793	10.6041	10.0023	9.68091	9.86308	10.9047	10.3931	10.5313	10.7097	10.9003	10.4049	10.1961	9.96006	10.0979	10.3501	9.98934	10.7213	9.94522	9.75189	10.7631	10.9372	10.755	10.8931	11.03	10.472	10.5082	10.3917	11.147	9.62691
C19orf44	6.90108	7.03169	6.78188	6.87076	6.93749	6.93422	6.88736	6.9469	7.07503	6.77738	6.68572	6.89531	6.8332	6.82696	6.8183	6.86607	6.74806	7.0141	7.03493	6.85905	6.87122	7.16672	6.77991	6.76773	6.89087	6.76792	6.88891	6.84271	6.79844	6.9162	6.7401	6.96879
C19orf45	6.7442	6.73693	6.903	6.72613	6.79261	6.6706	6.78937	7.03448	6.89693	6.65497	6.69078	6.7904	6.78481	6.76795	7.10849	6.68499	6.98027	6.62939	6.85352	6.73564	6.75132	6.60947	6.7356	6.80555	6.91958	6.82014	6.71094	6.9843	6.97479	6.65606	6.70182	6.62365
C19orf46	6.93086	6.96004	6.88411	7.02289	6.82571	6.76979	7.03454	6.93719	6.97674	6.77738	6.74446	6.86117	6.80183	6.83042	6.82713	6.79054	6.76762	6.84843	6.875	6.79909	6.90722	6.85657	6.80169	6.59102	7.02596	6.84408	6.8206	6.72667	6.80471	6.71969	6.87766	6.893
C19orf47	6.95673	6.824	7.01722	6.93398	6.87307	6.83957	7.04314	6.74179	7.27282	6.96178	6.82425	7.02535	6.84111	6.93497	6.72094	6.74894	6.78161	6.89854	6.85639	6.79532	6.8441	6.80003	6.83446	6.94794	6.75481	6.81891	6.72118	6.89002	7.23229	6.82923	6.7428	6.76795
C19orf48	7.66033	7.91278	7.40539	7.73116	7.7846	7.87732	7.48432	7.84504	7.96112	7.49199	7.52042	7.70658	7.48479	7.70955	8.01525	7.58888	7.53306	7.85037	7.63305	8.02605	7.78892	7.80248	7.77524	7.47093	7.93577	7.56431	7.92132	7.38504	7.85317	7.47332	7.74233	7.57634
C19orf50	9.0786	9.07398	8.8111	9.06654	8.68592	8.79532	9.08919	9.03411	9.12111	8.79411	8.81029	8.97403	8.93544	9.14888	8.84486	9.1828	8.99513	8.92157	8.85891	9.32893	9.17451	8.63354	9.1618	9.28113	8.88289	9.06928	9.15348	9.13754	9.33071	9.14078	9.40142	8.68138
C19orf52	7.94972	8.32385	8.16582	8.37891	8.18558	8.35313	8.21842	8.08602	8.20489	8.26106	8.29001	8.25068	8.59312	8.25008	8.37353	8.21557	8.2029	8.19067	8.27555	8.24073	8.18378	8.37045	8.44834	8.0444	8.23755	7.99165	8.08799	8.1356	8.23037	8.04629	8.26779	8.06953
C19orf53	9.64711	10.0437	9.41081	9.72591	9.8742	10.186	9.52551	9.44643	10.2352	9.78765	9.32915	9.4936	9.40168	9.53678	9.9127	9.26313	9.77867	9.62926	9.71233	10.2557	9.65105	9.75248	10.0043	9.71868	10.0609	9.70804	9.93485	9.82904	9.81632	9.87608	10.2601	9.55634
C19orf54	7.33077	7.22833	7.1107	7.42074	7.08097	7.17762	7.63965	7.4219	7.23258	7.08185	7.1242	7.34873	7.17736	7.49052	7.11103	7.43676	7.21966	7.64941	7.43599	6.94155	7.53856	7.52966	6.91923	6.92744	7.10799	7.19109	7.35997	6.99423	7.14749	7.44978	6.7904	7.44886
C19orf56	10.7277	10.9779	10.6643	10.7717	10.9712	10.8077	11.0129	10.7793	11.3007	10.8543	10.8051	10.9749	10.7433	10.9846	10.9103	10.6665	10.8481	10.7512	10.9003	11.138	10.5965	10.8077	10.9978	11.0504	10.9328	11.0969	11.0161	10.9026	11.3539	10.9846	10.9966	10.7673
C19orf59	10.1094	9.3718	9.84138	9.86335	9.32351	10.7487	10.7396	10.83	9.86604	9.62646	9.29458	8.78497	9.62307	9.24404	9.0833	9.9461	10.229	10.4627	10.0908	9.83116	10.6355	10.587	10.44	11.0074	9.34481	11.4955	10.7477	10.3329	9.70804	13.2181	10.0327	10.7815
C19orf6	8.94178	9.05984	9.37264	9.2603	8.94425	9.26505	8.59774	9.39848	9.2008	8.84992	8.90389	9.52496	9.2809	9.05534	9.17477	9.08762	8.82382	9.02866	8.8676	9.10911	9.35422	9.13415	8.81827	8.75705	8.97265	8.6192	8.81975	8.57129	8.9167	8.8453	8.85472	8.89093
C19orf61	7.88117	7.81535	8.05542	7.87542	7.83371	7.60687	7.49919	7.82598	8.0444	7.58825	7.68191	8.18189	8.06276	7.91663	7.72551	7.79623	7.5647	7.98223	7.90285	7.93728	7.89365	7.92593	7.60417	7.38948	7.91387	7.90842	7.85776	7.69451	7.63031	7.53208	7.27372	7.81682
C19orf62	9.99868	9.89242	10.4815	9.65293	10.2528	9.4923	9.92909	9.9043	10.1316	9.98455	9.42724	10.4596	9.81533	9.88482	10.0736	9.9333	10.3098	9.55611	10.4539	10.0741	9.39929	9.61492	9.80164	10.5288	9.87782	10.5317	10.0414	10.2242	9.7522	9.41655	9.97416	9.54124
C19orf63	7.15935	6.91172	7.08286	6.86577	6.93435	6.70716	6.97708	6.74649	7.06161	6.97992	6.99761	7.05223	6.95341	7.19916	6.88865	6.94058	6.90551	6.91399	7.17293	6.90126	6.89842	6.85226	7.09596	6.98087	7.13966	7.274	6.82807	7.01701	7.07371	6.91869	6.90512	6.893
C1GALT1	7.02138	7.12315	7.17477	7.00387	7.20854	7.3808	7.00196	6.98368	7.06065	7.14141	7.21867	6.83942	6.93327	6.8798	6.98374	6.96932	7.28311	6.67802	6.8376	7.33329	6.87256	6.80983	7.44439	7.36051	7.14563	7.23309	7.01618	8.03637	7.57604	7.15971	7.10838	6.86867
C1GALT1C1	7.55427	7.55979	7.26547	7.10567	7.55823	7.92875	7.46562	7.21467	7.19898	7.57614	7.79231	6.97539	7.39907	7.20486	7.39192	7.34	7.64986	7.48984	7.34497	7.74082	7.27944	7.41374	7.77286	7.83742	7.52442	7.81884	7.43517	8.13787	7.89832	7.95479	7.80542	7.45017
C1QA	6.91236	6.94354	6.79816	6.88435	6.72556	6.99606	6.90754	6.65797	6.90388	6.84882	6.73268	6.78252	6.72055	6.91929	6.84043	6.609	6.91302	6.76269	6.90014	6.74129	6.79706	6.75578	6.88903	6.82696	6.94819	6.8483	6.98355	7.40866	6.89827	6.98162	6.74105	6.94872
C1QB	7.22758	7.02128	7.35434	7.31293	7.27225	7.73708	7.11285	6.9933	7.27282	7.05161	6.87368	6.88577	6.99646	7.22271	6.97926	6.76079	7.22964	7.36478	7.27531	7.1398	7.11718	6.99742	7.21567	7.29694	7.69532	7.88	7.29335	8.79974	7.24769	7.69532	6.72571	7.59594
C1QBP	9.99252	10.0934	9.72228	10.0136	10.3104	10.2779	9.28385	9.59499	10.1979	9.93103	10.0644	9.74435	9.83783	9.63285	10.3624	9.6383	10.1094	9.48747	9.46274	10.3096	9.5458	9.2721	10.555	10.2496	10.2844	9.98869	9.59751	9.89029	9.56568	9.21788	10.3296	9.40842
C1QC	6.76776	6.68826	6.7473	6.78391	6.79428	6.97089	6.71141	6.6869	6.75647	6.74041	6.76407	6.63598	6.65938	6.68567	6.78962	6.6615	6.74431	6.88193	6.68247	6.78848	6.717	6.59913	6.85869	6.68659	6.87022	7.04554	6.67899	7.5045	6.85633	6.78671	6.63221	6.80958
C1QTNF6	7.23358	7.25371	7.02039	7.16212	7.09667	7.2742	7.06138	7.26378	7.20429	7.02876	6.87739	7.11219	6.90133	6.9522	7.48739	6.98984	7.04863	7.57594	7.11238	7.27027	7.5665	7.29615	6.96404	6.79458	7.40564	6.87674	7.1554	6.63797	7.07166	7.15108	6.91257	7.31083
C1R	6.91022	6.84462	6.92801	6.82471	6.80437	6.82052	6.60352	7.09524	6.817	6.75143	6.70506	6.72084	6.73219	6.74975	6.72992	6.63221	6.71501	6.871	6.74844	6.65555	6.98152	6.79598	6.76935	6.80194	6.79391	6.6912	6.74194	6.72515	6.7326	6.78671	6.74989	6.90472
C1RL	9.16753	8.82592	9.32143	9.26313	8.27045	9.40732	9.57502	9.89434	8.84149	9.03563	8.92954	8.8651	8.46286	8.86933	8.37274	9.69176	9.37891	9.18102	9.17609	8.94707	9.78271	9.35885	8.88767	9.71525	8.78781	9.39528	9.43712	9.15919	9.03971	9.83783	9.04905	9.54802
C1orf103	6.95979	6.9517	6.926	6.94367	7.08477	6.95466	6.8031	6.94828	7.21836	7.06472	6.97547	7.05641	7.21192	7.10335	7.44876	7.05525	6.83309	6.9527	6.75523	6.85226	6.72383	6.89557	6.93349	6.87364	6.737	6.71297	6.65003	7.05887	7.12887	6.98013	7.16215	7.04494
C1orf104	6.95887	6.968	6.92948	6.89816	6.95358	6.81827	6.93289	6.83768	6.84097	6.86181	6.83623	6.97225	6.90329	6.94727	6.81785	6.99274	6.78618	6.93746	6.99137	6.85839	7.01951	6.97793	6.85487	6.93853	6.8549	6.84766	6.92368	6.80424	6.77057	6.96786	6.79521	6.96066
C1orf107	7.50016	7.40077	7.53469	7.40284	7.47173	7.68121	7.4098	7.40064	7.33906	7.09293	7.30767	7.3907	7.3846	7.44449	7.72704	7.30269	7.36741	7.39079	7.33394	7.22512	7.32793	7.70999	7.37251	7.23704	7.45623	7.25389	7.38928	6.98979	7.27903	7.25453	7.39346	7.69425
C1orf108	8.0967	8.07778	7.81626	8.06157	7.8517	8.08402	7.53149	8.00034	8.0714	8.37147	8.18195	8.11072	8.12033	7.99519	8.00721	7.98192	8.17397	7.95953	8.02124	8.18516	8.10477	8.02134	8.2038	8.09938	7.848	7.9687	7.74974	8.10089	7.65924	8.00576	8.33086	7.98105
C1orf109	7.56564	7.55493	7.59252	7.42152	7.77284	7.62187	7.2647	7.52851	7.23258	7.49214	7.75384	7.43571	7.62472	7.32736	7.68517	7.4334	7.59928	7.25437	7.58803	7.47469	7.54035	7.69182	7.65444	7.53502	7.44904	7.20127	7.28896	7.37242	7.3867	7.36109	7.79603	7.51934
C1orf112	7.1787	7.1865	7.03283	6.95511	6.97156	7.01766	7.05391	7.0671	7.02556	6.91399	6.92675	6.75153	6.88736	6.8932	6.81943	6.87561	7.00366	7.08585	7.27182	6.84882	7.2088	7.25651	6.9676	6.77604	7.06858	7.02551	7.44774	7.04202	7.08189	7.08603	6.82064	7.03452
C1orf115	7.18329	7.72598	7.16402	7.04743	7.39628	7.49988	7.25514	7.10786	7.12703	7.06058	7.07503	7.01805	7.09909	7.39924	6.8472	6.85724	7.30834	7.03373	7.29441	7.14461	7.1976	7.23853	7.73522	7.11193	7.20772	7.31114	7.45928	7.18057	7.38575	7.19471	7.14	7.3701
C1orf116	7.27414	6.97065	7.4522	7.28704	7.14351	6.92246	7.59102	7.29849	7.36821	7.37376	7.19655	7.30919	7.1614	7.36382	6.97916	7.10004	7.32561	7.10798	7.31671	7.18149	7.1501	7.11289	7.12796	7.45856	7.18612	7.96355	7.46727	7.43725	7.40996	7.18239	7.13045	7.3456
C1orf119	9.84393	9.75568	9.12971	8.97302	9.38885	10.4585	9.62361	9.32958	9.16629	9.66242	9.59801	8.68734	8.93662	8.71802	9.47508	9.56256	10.0158	9.68459	9.5244	9.75355	9.4572	9.84004	9.84858	9.89402	9.5745	9.84251	9.87978	10.0253	9.39512	10.4039	9.99108	9.81195
C1orf122	7.77121	7.79848	7.89174	8.0854	7.89879	7.70047	8.15488	7.5917	8.49977	7.96324	7.76602	7.93365	7.88255	7.73494	7.55466	7.45209	7.81803	7.89823	7.83911	7.99265	7.62187	7.73458	8.02967	8.03548	7.99855	8.00057	7.97215	8.20164	8.09225	8.02248	7.8921	7.81638
C1orf123	9.42605	9.4294	9.2299	9.49106	9.68864	9.47186	9.34854	9.15963	9.43159	9.32351	9.22166	9.21817	9.41297	9.22305	9.72881	9.21642	9.34583	9.42449	9.52263	9.44506	9.33896	9.61343	9.27373	9.1642	9.69986	9.13278	9.51535	9.33347	9.19814	9.22776	9.3342	9.64258
C1orf124	7.06883	6.93462	6.99668	6.93049	7.12071	7.16422	7.12221	7.06374	6.77588	6.89673	7.18797	6.93806	6.95651	6.93773	6.95282	6.84758	7.05368	6.89581	6.90515	6.84524	6.86459	7.13166	7.02292	6.98212	6.96936	6.97419	6.87971	6.97924	6.87769	6.9197	6.9401	7.13737
C1orf128	11.6676	10.8378	11.8361	11.6075	11.8089	10.9026	12.2309	11.147	10.8892	11.5762	11.0219	11.0177	10.9305	10.383	11.1849	11.3103	12.7133	10.3173	12.5931	11.0792	10.2557	11.0398	10.476	12.0563	11.1979	12.7378	11.4993	12.6518	11.8144	10.2649	11.3354	11.2946
C1orf131	8.8816	8.73722	8.53085	8.45622	8.82628	8.925	8.56392	8.37045	8.00686	8.59979	8.93681	8.18605	8.5761	8.07473	8.48824	8.52031	8.8111	8.07835	8.4365	8.47661	8.53617	8.461	8.88317	8.84932	8.44191	8.71344	8.09689	8.77338	8.56716	8.43511	8.75141	8.30001
C1orf138	6.90865	6.86457	6.96234	6.92222	6.62017	6.90564	7.36036	7.21079	6.82031	6.89665	6.89494	6.92642	6.91779	6.86044	6.56221	6.8075	6.99825	7.16619	6.73335	6.94883	7.20973	6.78491	6.8332	6.88793	6.98974	7.02963	6.98074	7.38943	7.39246	6.87724	6.74374	6.82332
C1orf142	7.57415	7.55493	7.39613	7.51254	7.6536	7.41922	7.56821	7.72987	7.74385	7.54805	7.47366	7.57622	7.5844	7.46192	7.54817	7.49723	7.44858	7.69396	7.60893	7.41031	7.47649	7.56152	7.75594	7.46008	7.75135	7.36834	7.87972	7.48046	7.78188	7.54654	7.56918	7.3892
C1orf144	9.67612	9.46017	9.00023	9.31294	9.34716	9.55108	9.63391	9.40943	9.42864	9.44848	8.97918	9.21885	9.10637	9.15553	9.52314	9.47537	9.59499	9.48678	9.58344	9.73627	9.33268	9.12024	9.37423	9.71397	9.3506	9.69176	9.4979	9.698	9.62254	9.96493	9.47114	9.26568
C1orf147	6.87987	6.7345	6.82179	6.95187	6.86921	6.86202	6.81554	6.79743	6.80656	6.91399	6.83854	6.88919	6.90133	7.02726	6.99357	7.05877	6.8481	6.96112	6.97301	6.74327	6.92375	6.84021	6.7137	7.00564	6.78246	6.8807	6.9517	6.73219	6.88897	6.93889	6.76116	6.82029
C1orf149	7.46869	7.554	7.23928	7.29148	7.33169	7.46115	7.31375	7.14862	7.16614	7.23162	7.3837	7.17368	7.28703	7.14329	7.43799	7.30784	7.41137	7.3274	7.38858	7.23321	7.14646	7.40222	7.39438	7.26512	7.35704	7.3353	7.41911	7.2253	7.40249	7.35214	7.43671	7.3196
C1orf151	6.97525	7.19225	7.09509	7.13128	7.086	7.07075	6.72667	7.10662	7.3846	7.14365	7.01442	7.13661	7.23186	7.04176	7.17919	6.77696	7.10739	7.34098	6.97209	6.92042	7.00304	7.01111	6.98839	6.98378	7.19683	6.91982	7.00175	6.97484	7.25811	6.85719	6.90512	7.1531
C1orf152	7.46403	7.72973	7.3955	7.7149	7.56169	7.82686	7.54221	7.95068	9.10657	7.76401	7.31358	7.96745	7.78743	7.56821	7.7061	7.89149	7.20341	8.26831	7.77668	8.31018	7.84501	7.98371	7.48062	7.25706	7.63163	7.06061	7.48319	7.3284	7.56741	7.83216	7.11322	7.51483
C1orf156	6.98544	6.92131	6.91745	6.71347	7.12013	7.32724	6.95044	6.77897	6.78481	7.00718	7.25886	6.77895	6.8515	7.02115	6.90205	6.81585	6.85942	7.08881	6.95691	6.95188	6.91745	6.95847	7.31767	7.20746	7.15899	6.94246	7.03817	7.14629	7.06408	7.11306	7.46604	6.95058
C1orf159	7.45696	7.50917	7.7406	7.5998	7.6	7.23276	7.1967	7.61582	8.06795	7.57014	7.39414	7.88264	7.64747	7.67573	7.33885	7.15594	7.28425	7.48469	7.44679	7.5098	7.35382	7.52966	7.28962	7.34079	7.53015	7.4042	7.58601	7.35069	7.59298	7.20456	7.41951	7.30478
C1orf160	8.00137	8.35088	8.30388	8.42933	8.13341	8.31191	8.46987	8.24267	8.79486	8.38679	8.192	8.59553	8.06383	8.62658	7.97994	8.12483	8.10432	8.59098	8.01559	8.72111	8.16839	8.01366	8.40302	8.18455	8.33735	8.25837	8.38659	8.31854	8.5294	8.26237	8.51097	7.92386
C1orf161	6.87558	6.86075	6.86054	6.89395	6.69584	6.73595	6.98389	6.91775	6.76159	6.85652	6.76792	6.69695	6.8332	6.85923	6.7633	6.86714	6.87698	7.00566	6.78425	6.7226	7.05003	6.87491	6.60462	6.94669	6.8591	6.66747	6.8901	6.85138	6.76195	6.91493	6.70854	7.00695
C1orf162	12.5338	12.4373	12.479	12.7343	12.6947	12.9079	12.8333	12.7273	12.4404	12.5308	12.2755	12.6947	12.5616	12.7971	12.9793	12.9388	12.5999	12.7604	12.7343	12.3427	12.5655	12.8959	12.3704	12.3052	12.7418	12.5244	12.6547	12.6913	12.4404	13.105	12.1947	12.9079
C1orf163	7.01303	7.37145	6.99099	7.34183	7.20854	7.18802	6.85347	7.28043	7.34398	7.13976	7.22353	7.18673	7.11087	7.21615	7.07425	6.8878	7.10021	7.22205	7.35137	7.26298	7.04727	7.28066	7.28381	7.27458	7.26967	6.99595	7.13692	7.40866	7.28972	7.20947	7.19046	7.21832
C1orf164	9.24052	9.37266	8.53394	9.32006	9.20383	9.04373	8.99034	9.0054	8.833	8.89273	8.92094	8.95129	8.91515	9.0321	9.62199	9.10775	9.04557	9.29271	9.17153	9.12652	9.0978	9.44677	8.69795	8.41008	9.1959	8.61811	9.2484	8.32514	8.90481	9.00337	8.74358	9.22282
C1orf165	6.98909	7.15334	7.08012	6.96513	7.20554	6.98783	6.87229	6.99661	7.30515	7.2707	7.22919	7.40481	6.97525	7.00161	6.98985	7.09915	6.953	7.14235	6.89212	7.12755	7.16777	7.12278	7.27285	7.02955	7.36051	7.01519	6.78057	6.89158	7.1891	6.66418	6.93082	7.11494
C1orf166	7.92186	7.89318	7.96468	8.1927	7.80994	7.64565	8.27772	8.30194	8.10457	8.00808	8.16755	8.36993	8.19716	8.38876	7.98306	7.94565	8.16167	8.09767	7.9281	8.01308	8.14913	7.62903	7.90226	7.91741	8.00769	8.31948	8.11436	7.80527	8.17946	7.92071	7.83856	7.88841
C1orf167	6.71866	6.71273	6.53693	6.61238	6.63672	6.72473	6.61519	6.72732	6.54204	6.6959	6.62522	6.62811	6.65938	7.28972	6.65212	6.89643	6.67245	6.70184	6.64118	6.72075	6.63276	6.67069	6.43468	6.63145	6.66469	6.64458	6.89998	6.606	6.65032	6.62361	6.75169	6.66834
C1orf173	6.66452	6.74223	6.71908	6.66131	6.73677	6.61936	6.72162	6.67424	6.71225	6.75143	6.72075	6.67929	6.73219	6.77007	6.66371	6.62315	6.7016	6.65846	6.63047	6.60782	6.69069	6.67194	6.71033	6.61199	6.66126	6.62077	6.67474	6.7016	6.65284	6.67581	6.68071	6.79864
C1orf176	8.80217	9.42972	9.42755	9.06388	8.97029	9.30447	8.50227	9.20226	9.51549	9.17993	9.42326	9.58521	9.47583	9.44047	9.43117	9.50072	8.94296	9.34376	9.07483	9.46638	9.33368	9.06336	9.4919	9.28792	9.28515	8.81988	9.21891	9.12522	9.2028	9.19036	9.57402	8.8447
C1orf181	8.362	8.44933	8.38876	8.18312	9.12273	8.38756	8.19839	8.17068	8.38954	8.23289	8.57767	8.19368	8.30256	8.16688	8.65061	8.12324	8.16945	7.91824	8.11487	8.35027	8.13371	8.22995	8.49781	7.90981	8.43785	8.03338	7.76015	8.11288	8.67966	7.7719	8.39891	8.16688
C1orf183	8.08483	8.47031	8.03668	8.19544	7.3725	8.15973	7.69278	8.38073	8.24884	8.64443	7.89406	8.00093	8.3879	8.01943	7.88308	8.30188	7.95717	8.00435	7.97892	8.66173	8.34598	7.77182	8.56593	7.98063	7.3738	7.42532	7.39925	7.92725	8.25307	7.72177	7.56899	8.17619
C1orf186	7.01719	7.12681	7.06293	7.22626	6.78592	6.91097	6.92324	7.16205	6.68486	6.87776	6.89238	6.92757	6.76965	6.93497	6.67514	6.75605	6.86172	6.78853	7.07799	7.62245	7.31846	7.29694	6.92018	7.24446	6.77191	7.18834	7.52545	7.37941	7.15806	7.4007	6.92242	6.82982
C1orf187	7.0031	7.20947	6.93734	6.89119	6.93748	7.07507	6.96176	6.84553	6.99583	6.96674	6.90292	7.03703	7.00492	7.15166	6.78511	6.78784	7.16935	7.17101	7.31847	6.98491	6.98426	7.06159	6.88094	6.86824	6.84386	6.9595	7.13196	6.87409	6.90205	6.97336	7.03395	6.99049
C1orf188	6.86925	6.78491	6.90742	6.954	7.01987	6.84427	6.81137	6.79743	6.83967	6.83131	6.81572	6.94076	6.87183	6.90929	6.67764	6.68091	6.80206	6.81797	7.15112	6.84534	6.8067	6.90034	6.73224	6.79359	6.86155	6.92449	6.87927	6.75275	6.7895	6.7418	6.71741	6.90718
C1orf19	8.6251	8.52365	8.09925	7.86041	8.89896	8.4424	8.06498	7.78877	7.52732	8.36626	8.86784	7.53015	8.36022	7.66669	8.47878	7.74441	8.46841	7.79569	8.41235	8.02895	7.88031	8.2886	8.45792	8.45943	8.50459	8.38035	8.13879	8.42174	8.27716	8.22005	8.70115	8.22307
C1orf198	7.19525	7.03325	7.32214	7.55278	7.2802	6.93163	7.56089	7.40954	7.15194	7.32036	7.12618	7.32659	7.08207	7.40765	7.11712	7.04868	7.34945	7.18109	7.38877	7.08302	7.0989	7.33627	7.26392	7.28544	7.25493	7.93949	7.39948	7.68182	7.32075	7.27299	7.07215	7.48291
C1orf2	7.78247	7.74445	7.679	7.80311	7.66155	7.61841	8.07313	7.84412	7.92612	7.66354	7.67506	7.86091	7.82923	7.85076	7.73861	7.86862	7.62525	7.90381	7.89391	7.63496	7.76163	7.81181	7.52065	7.52736	7.73928	7.72088	7.86225	7.669	7.7707	7.91438	7.34337	7.87514
C1orf201	6.90509	6.67677	6.72593	6.85359	6.79953	6.66365	6.80194	6.7334	6.67041	6.78592	6.77196	6.81529	6.83904	6.76898	7.46559	6.91573	6.77709	6.85574	6.88798	6.66254	6.75132	6.61871	6.7356	6.80555	6.78246	6.79822	6.78863	6.7664	6.69935	6.86607	6.70425	6.63336
C1orf21	7.12447	7.24118	7.28145	7.09786	7.12292	7.14764	7.3549	7.1985	6.81872	6.89972	7.13877	7.00337	7.26657	7.03344	7.08881	6.96712	7.02147	7.04198	7.3504	6.74327	6.96186	6.92895	6.99532	6.70412	7.03751	6.9047	6.9576	6.8041	7.36917	7.071	6.99078	7.31164
C1orf212	7.22531	7.21585	7.63299	7.70456	7.73111	7.14329	7.44545	7.22319	7.54159	7.599	7.63299	7.43135	7.33906	7.74536	7.42225	7.48046	7.47101	7.47594	7.36598	7.34386	7.24769	7.18987	7.50256	7.54951	7.31744	7.52353	7.68529	7.89448	7.69942	7.6016	7.59451	7.05798
C1orf213	6.82359	6.84036	6.8094	6.80186	6.92642	6.84427	6.71521	6.76032	6.79164	6.78052	6.76925	6.96532	6.98909	6.87705	7.00559	6.8132	6.87127	6.97599	6.77345	6.82344	6.92375	6.90034	6.67263	6.94669	6.70734	6.6492	6.79544	6.64399	6.68422	6.96186	6.84175	6.96143
C1orf216	7.24566	7.63305	7.17389	7.11382	7.26804	7.17328	7.47028	7.1713	7.34398	7.071	6.96585	7.00122	7.12039	7.18813	7.09396	7.27644	7.35137	7.20787	7.33394	7.0069	7.08277	7.20895	7.11193	7.05351	7.11302	7.21451	7.35664	7.27197	7.39683	7.51087	7.20759	7.18454
C1orf218	9.82458	9.93045	10.0246	9.56068	9.9549	10.3348	9.56651	9.76147	10.1395	9.45481	9.27554	9.18146	9.94059	9.41081	9.96896	9.77457	9.89434	9.49774	9.94742	9.43329	9.69039	9.79956	9.48013	9.45096	9.84903	9.87234	9.95041	9.94235	9.73764	9.9819	9.63608	9.57618
C1orf222	6.80988	6.99078	6.97404	6.85156	6.83325	6.77208	6.77342	6.78076	6.8007	6.77353	6.76532	6.84475	6.8216	6.82271	6.84871	6.83818	6.80021	6.8221	6.80525	6.79344	6.87976	6.88655	6.74538	6.96239	6.75632	6.85189	6.88584	6.86674	6.84149	7.02833	6.98474	6.85541
C1orf24	13.2966	12.9197	13.5651	13.3768	11.8665	12.8437	13.4358	13.8857	12.9831	13.0833	13.0656	13.2355	12.8828	13.3193	12.4212	13.2673	13.1183	13.4044	12.9315	12.764	13.7357	13.166	12.406	12.7575	12.3944	12.6415	13.1538	12.5092	12.7171	13.9054	12.1887	13.8291
C1orf25	7.32077	7.24794	7.21045	7.13489	7.38057	7.3965	7.3436	7.23847	7.08502	7.31258	7.42323	7.0727	7.25963	7.0835	7.34942	7.18131	7.29951	7.19583	7.20447	7.14683	7.23894	7.18196	7.26413	7.29665	7.2648	7.38864	7.23146	7.44913	7.20863	7.31057	7.35093	7.43016
C1orf26	6.93816	7.11712	6.87243	6.81216	6.89117	7.03544	7.09524	7.00328	6.92969	6.87776	6.88721	6.86015	6.95664	6.81405	7.02086	7.18581	6.90051	7.0281	6.88075	6.92897	6.85472	6.92496	6.97089	7.03297	6.98335	7.13561	7.10833	7.12423	7.02379	7.16499	6.95402	6.8437
C1orf31	7.20887	7.4157	7.11925	7.34093	7.17426	7.52891	7.47268	7.12206	7.40064	7.32662	7.36693	7.18946	7.18166	7.19358	7.33885	7.55531	7.44626	7.20911	7.34438	7.32581	7.3217	7.14662	7.4826	7.68962	7.18166	7.2707	7.32683	7.46525	7.35945	7.59973	7.59771	7.25429
C1orf35	8.35142	8.24875	8.11146	8.21003	8.3187	8.08225	8.1768	8.14191	8.32385	8.24073	8.2305	8.24106	8.21811	8.21968	8.13663	7.9158	8.19228	7.98914	8.17903	8.11005	8.0457	8.18814	8.28069	8.09651	8.24605	7.9958	8.07191	8.08649	8.42653	7.97052	8.15912	7.92386
C1orf38	7.68349	7.59364	7.60562	7.54035	7.22765	7.66187	8.27616	7.86808	7.43035	7.41209	7.48459	7.69968	7.40922	7.69214	7.29924	7.54294	7.54805	7.84987	7.96489	7.7313	7.72445	7.87644	7.48097	7.33321	7.38099	7.51134	8.23162	7.51962	7.62773	8.0666	7.13724	8.12495
C1orf41	8.65428	8.40248	7.70751	7.72567	8.32546	7.98642	7.85329	7.58486	8.37431	8.71048	8.4738	7.40276	7.73649	7.76369	7.79506	7.58145	8.53085	8.24943	8.2338	8.38669	8.06734	8.01711	8.99805	8.92871	8.71645	8.48494	8.53546	8.76074	8.11443	8.43068	9.31184	8.01983
C1orf43	8.405	8.1487	8.32852	8.2774	8.41376	8.275	8.21712	8.19661	8.65586	8.84054	8.62298	8.36099	8.42859	8.76726	8.64853	8.4505	8.47875	8.22725	8.33808	8.76954	8.19577	8.20994	9.06628	9.43909	8.52916	8.88167	8.56464	8.94059	8.37665	8.51803	9.38548	8.0723
C1orf50	9.18843	9.35764	9.0452	9.10224	9.35581	9.36885	9.06324	9.02769	9.36691	9.21642	8.97982	9.14943	8.97898	9.1642	9.10048	8.7926	9.12742	9.1471	9.26811	9.48171	9.13948	9.10759	9.23671	9.18711	9.27533	8.98879	9.22829	9.22557	9.18843	9.05573	9.23671	9.04177
C1orf52	8.59607	8.70513	8.33798	8.13178	8.65395	9.50036	8.48263	8.26282	7.87084	8.27516	8.51112	7.715	8.30256	7.74731	8.59428	8.19349	8.83588	7.81598	8.20164	8.54299	8.07564	8.55406	8.59854	8.82695	8.51704	8.34931	7.97215	8.86765	8.63027	8.56748	8.98992	8.23024
C1orf53	6.71539	6.80375	6.74437	6.80186	6.87695	6.85939	6.77567	6.69151	6.90937	6.83753	6.81477	6.60414	6.90634	6.72174	6.68281	6.74495	6.94428	6.71311	6.84285	6.73216	6.71268	6.68315	6.98126	6.87858	6.71971	7.01175	6.76417	6.9316	6.9368	6.76227	6.69522	6.71062
C1orf54	7.35567	7.6759	7.38758	7.16212	7.58629	7.48351	7.17657	7.25315	7.36421	7.37812	7.2598	7.35591	7.20298	6.96666	7.26002	7.16557	7.48165	7.60227	7.44745	10.0012	7.22523	7.37479	7.56483	7.42458	7.44247	7.42968	7.5507	7.61216	7.69623	7.34277	7.44421	7.29643
C1orf55	8.28197	7.97867	7.84312	7.66178	7.99703	8.46946	8.32181	8.06362	7.11914	7.68992	8.36135	7.49686	8.04745	7.71787	8.12079	7.99606	8.2493	7.61676	7.69903	7.46726	7.77524	8.16099	8.0457	7.84303	7.67343	7.91544	7.49307	8.00653	7.80499	7.46604	7.67363	8.00666
C1orf56	7.55934	7.69177	7.65262	7.78483	7.25583	7.77746	7.40652	7.73097	7.38834	7.68992	7.97038	7.47433	7.79786	7.54248	7.83381	7.72078	7.77668	7.17239	7.33244	7.24941	7.78188	7.67915	7.58055	7.6816	7.39628	7.39954	7.1467	7.19145	7.04545	7.59973	7.53341	7.5577
C1orf57	8.12239	8.09892	8.08389	8.39978	8.61383	8.22251	8.69766	8.38585	8.69594	8.47016	8.1802	8.41565	8.84462	8.83334	8.3916	8.20303	8.3401	8.30857	8.24698	8.50073	8.45457	8.05165	8.36167	8.56607	8.37909	8.65884	8.28974	8.67596	8.42856	7.56045	8.49796	8.22647
C1orf58	6.83184	6.73821	6.76227	6.88931	6.82435	6.94136	6.86774	6.82124	6.71225	6.84069	6.75006	6.78378	6.74336	6.83899	6.75703	6.79518	6.7608	6.73821	6.82169	6.96689	6.72643	6.75219	6.80915	7.11429	6.78559	7.17095	6.81405	7.03751	6.77196	6.84106	6.71054	6.75185
C1orf59	9.78214	9.9437	9.52234	9.0584	10.0387	9.88448	9.45738	9.13971	9.05746	9.75629	9.70898	8.87552	9.4502	9.03714	9.8183	9.14873	9.84944	9.84413	9.90419	9.42422	9.32115	9.51571	9.33496	9.581	9.60478	9.32537	9.72881	9.33394	9.72331	9.89696	10.086	9.61388
C1orf63	8.82534	8.59346	8.97237	8.67599	8.51267	9.60362	8.85458	8.98557	7.92203	8.46073	9.28438	8.39457	9.16123	8.50372	8.79243	9.25607	8.94508	7.83065	8.57052	8.71646	8.85519	8.83934	9.1858	9.41487	8.42482	8.73713	8.45286	9.03792	8.45399	9.00684	9.49278	8.77952
C1orf66	8.31097	8.26847	8.23289	7.94609	8.17163	7.90115	8.3021	8.16891	8.41177	8.10909	7.9657	8.2068	7.97673	8.07191	7.6884	7.97263	8.07224	8.21306	8.30105	8.11337	8.34074	8.20833	7.85895	8.07236	8.11188	7.83445	8.01035	7.97205	8.00007	8.0282	7.82965	8.07082
C1orf69	7.26632	7.46451	7.41448	7.29308	7.38834	7.1547	7.45275	7.38197	7.29887	7.23877	7.25794	7.55861	7.45784	7.18813	7.2794	7.28406	7.24904	7.51246	7.49031	7.15481	7.22123	7.47288	7.2694	7.03297	7.25493	7.31976	7.30822	7.10662	7.32659	7.18378	7.06734	7.32898
C1orf71	10.7121	11.1781	10.5786	11.063	11.4905	11.1302	10.6177	10.993	11.8004	11.1302	11.1643	11.0927	11.0441	10.7705	10.9856	10.6051	11.0246	11.1979	10.6177	10.9918	10.9366	10.8355	11.103	10.4861	11.1596	10.1678	10.6126	11.0983	10.8714	9.98118	10.818	10.8162
C1orf76	6.9031	6.84549	6.88102	6.77467	6.88553	7.0402	6.88736	6.82888	6.80516	6.99745	6.87517	6.85138	6.75185	6.77226	6.81943	6.78694	6.89541	6.9432	6.96516	6.91204	6.88396	6.92057	6.97513	6.93889	6.93837	6.80086	6.91392	7.1567	7.01779	6.82923	6.86923	6.884
C1orf77	9.07648	9.24924	8.89172	9.06904	9.18776	9.30486	8.8998	9.06561	8.70691	9.02796	9.27142	9.45544	9.17967	8.99722	9.3975	9.10895	8.91313	9.08021	9.23885	9.02912	9.23696	9.13191	8.97285	9.3766	8.97207	8.58537	8.56761	8.89562	8.88439	9.04798	8.9522	9.06812
C1orf78	7.66135	7.75107	7.77524	7.77362	7.3426	7.38546	7.81686	7.71587	8.04044	7.69297	7.59064	7.92007	7.13217	7.63109	7.37574	7.30392	7.92439	7.65552	7.61749	7.85925	7.54294	7.37684	7.84685	7.74433	7.55466	7.86124	7.95236	7.89588	8.07801	7.61977	7.62484	7.51309
C1orf83	8.02522	8.50363	8.27528	8.27317	7.84554	8.76564	7.61534	8.38617	8.78973	8.22152	7.91059	8.5358	8.21746	8.36308	8.16854	8.39796	8.16998	8.90955	8.35518	8.35661	8.65601	8.38696	8.52748	7.89915	8.35688	7.92525	8.22883	8.19093	8.34836	8.44655	8.12953	8.24617
C1orf84	6.98925	7.06798	7.10533	7.0661	6.92594	6.82282	6.81241	7.02933	7.00833	6.97682	6.86546	7.27308	7.1064	7.14348	6.98759	7.06494	6.93563	7.14737	7.18233	6.95914	7.26532	7.13861	6.89998	6.95428	6.94527	6.81956	7.14189	6.92745	6.92732	7.035	7.03084	7.10125
C1orf85	9.43275	9.17609	8.81773	9.59408	9.50097	8.71253	8.40418	9.41792	8.61365	9.04833	8.71395	8.99569	8.82421	9.60831	9.00086	9.1151	9.24618	8.84566	9.43876	8.70019	8.54593	8.85851	9.17198	9.15793	9.25954	9.47537	9.30535	9.22946	9.13754	9.87169	8.19336	9.22798
C1orf86	8.28469	8.6532	8.49669	8.59082	8.44689	8.24164	8.19274	8.41793	8.86004	8.45696	8.37819	8.81544	8.36266	8.31794	8.41831	8.14962	8.21367	8.52082	8.33408	8.65166	8.50081	8.49909	8.58453	8.53569	8.55145	8.43494	8.70414	8.27922	8.62955	8.49604	8.61885	8.37183
C1orf89	6.86217	6.87148	6.81819	6.80186	6.82733	6.86845	6.82473	6.65462	6.89196	6.87144	6.71038	6.8309	6.83169	6.79268	6.84418	6.74751	6.83725	6.87873	6.86499	6.93165	6.86855	6.82561	6.87831	6.59664	7.07972	6.75173	6.68567	6.7664	6.92746	6.82634	6.81427	6.92481
C1orf91	7.18374	7.18616	7.0236	7.22305	7.00864	7.17417	7.18012	7.31309	7.04161	7.00986	6.9232	7.15792	7.08815	7.16708	7.0857	7.28348	7.17938	7.52473	7.21116	7.00632	7.49342	7.34366	7.03575	6.97321	7.02522	7.00608	7.20864	7.0917	7.01942	7.51307	7.06419	7.36794
C1orf94	6.89057	6.68196	6.60221	6.68063	6.63167	6.64058	6.60236	6.6314	6.659	6.6442	6.7934	6.79612	7.05197	6.66941	6.98687	6.64483	6.55545	6.64943	6.70744	6.68146	6.65707	6.67699	6.66799	6.70516	6.60731	6.5486	6.65132	6.58594	6.66704	6.67308	6.58955	6.75653
C1orf97	7.28794	7.20925	6.99585	7.07949	7.25894	7.09093	7.16044	7.2745	7.30256	7.26484	7.01208	7.08226	6.9509	7.0073	6.86465	6.88931	7.30199	7.18216	7.05026	7.40737	7.1831	7.1217	7.20148	7.26645	7.19688	7.11355	7.18558	7.33359	7.25478	6.94745	7.47755	7.18777
C2	6.88722	6.80146	7.26457	7.05841	6.93974	7.0165	7.20575	7.05154	6.94603	6.92734	6.88721	6.96063	6.90133	7.55093	6.83239	7.04868	7.28795	7.03172	7.01766	6.91522	6.98067	6.8178	6.7988	6.87744	7.02215	7.09014	7.06971	7.11589	7.17406	7.01193	6.75525	6.92603
C20orf100	8.30903	8.33923	8.2305	9.02933	7.87093	7.56152	8.4424	8.23616	7.9472	8.06697	7.88571	8.26269	7.52229	8.04356	8.29211	8.0045	8.13653	8.2463	7.98157	7.93728	8.15679	8.16099	8.26779	8.05011	8.10171	7.85358	8.07034	7.86478	8.09477	7.78943	7.78759	7.93771
C20orf103	7.04718	7.2085	7.26002	7.02578	7.1365	7.20156	7.12189	6.99661	7.11679	7.09429	7.22083	7.07191	7.13021	7.14321	7.08007	7.02444	7.17426	7.37259	7.59064	7.27027	7.10711	7.41889	7.14469	7.15302	7.24085	7.02963	7.08453	7.28832	7.10107	7.21963	7.14	7.29048
C20orf106	7.10381	7.07138	7.19797	7.36652	6.99617	7.28613	7.34392	7.32779	7.16896	7.0361	7.16529	7.16192	7.2742	7.03887	6.89222	7.31053	7.26425	7.0466	6.8891	7.42134	7.45163	7.1006	7.33753	7.48335	7.07044	7.11199	7.06235	7.22039	7.23024	7.28301	7.13661	7.31164
C20orf107	7.34805	7.23741	7.26088	7.43581	7.15347	7.4901	7.62296	7.49925	7.32616	7.24926	7.28047	7.22422	7.29882	7.21172	7.19749	7.38255	7.47828	7.24684	7.23848	7.44556	7.76866	7.56079	7.35567	7.4515	7.30983	7.23148	7.2498	7.32095	7.37756	7.66858	7.59822	7.67074
C20orf108	10.0878	9.23944	11.3791	10.2938	11.3693	9.60877	10.7858	9.88268	10.2856	10.5924	10.2117	10.7238	10.9881	10.6751	9.39182	10.4517	11.3959	9.29911	11.015	10.2015	9.20882	8.92308	9.8243	11.987	10.0565	12.2645	10.7601	12.2196	11.019	8.77813	11.1009	9.88041
C20orf11	9.69986	9.89299	10.0371	9.76929	10.0367	9.46059	10.1102	9.69039	9.77345	9.71921	9.89212	10.0809	9.97438	9.94819	9.98258	9.58895	9.90095	9.65061	9.79956	9.69956	9.39775	9.92024	9.85071	9.5345	9.71868	10.1148	9.63056	9.76818	10.0423	9.25405	9.5825	9.86034
C20orf111	11.1655	10.9295	10.7601	10.757	10.2463	11.0528	10.8431	10.8355	10.7858	11.3708	10.8726	10.4693	10.4964	10.8345	10.4909	11.0738	11.4147	11.1286	11.0312	11.1142	11.18	10.8639	11.2126	11.3136	10.6958	11.1322	10.9514	11.17	10.7863	11.0118	10.9565	11.1532
C20orf116	8.62542	8.75441	8.66366	9.01955	8.79939	8.70758	8.75386	8.69178	8.90531	8.76342	8.61844	8.81795	8.56891	8.91576	9.17557	9.08472	8.84408	9.2613	9.00108	9.17319	8.83134	8.72369	8.96712	8.63372	8.97518	8.87043	9.04995	8.86651	9.34001	8.8189	8.48668	8.80997
C20orf117	7.17154	7.04932	7.39005	7.23781	7.33658	6.90986	7.34529	7.12113	7.23729	7.08784	7.08012	7.5476	7.2675	7.422	7.00883	7.22461	7.14573	7.1467	7.20666	6.8886	7.23787	7.2276	6.99044	7.12113	7.11075	7.04309	7.03064	7.0411	7.07573	7.0766	6.80339	7.18145
C20orf121	8.46501	8.40531	8.39372	8.394	8.22117	8.13443	8.37514	8.36306	8.22453	8.23406	8.22915	8.47499	8.30394	8.46322	8.34384	8.33156	8.19143	8.55875	8.42762	8.11785	8.40813	8.37694	8.22682	7.97364	8.4486	8.26415	8.30184	7.92723	8.22906	8.28974	8.08195	8.42444
C20orf127	6.93435	6.96243	6.88648	6.75907	6.80831	6.91353	6.93097	6.98368	6.90388	6.8392	6.84127	6.93626	6.82714	6.71204	6.73301	6.89315	7.05915	6.87396	7.10711	6.77738	6.69901	6.71096	6.75845	6.97626	6.95345	7.16185	7.00175	6.93504	6.84678	6.83209	6.83152	6.94684
C20orf134	6.89954	6.96848	7.03937	7.04861	6.98773	6.91205	7.23842	7.06824	7.19444	6.87523	6.88539	6.9091	7.03202	7.11484	7.22688	6.89977	6.8913	6.91987	6.92481	6.9138	6.97305	6.87669	6.9087	6.74855	7.14563	6.88295	7.1543	6.96486	7.09132	6.69103	7.14996	7.20765
C20orf149	7.24446	7.23363	9.76929	7.96988	8.03983	7.19291	6.97344	7.50419	9.28385	8.23973	8.70789	9.28758	7.96138	8.68947	7.47676	7.59097	7.79143	7.1467	7.55103	7.7451	7.50462	7.30806	8.17851	8.20797	7.79703	8.19827	7.63955	8.10341	7.84528	7.06569	8.24329	7.22694
C20orf175	7.4361	7.20925	8.46236	7.39557	7.72475	7.03913	7.64051	7.73508	7.80866	7.40392	7.43893	8.02522	7.44844	7.59422	7.28557	7.41441	8.03289	7.06321	8.15169	7.15752	7.51856	7.28066	7.32695	7.69495	7.63336	7.44302	7.38928	8.14506	7.50788	6.93496	7.30057	7.27064
C20orf177	10.5159	10.625	10.4027	10.7384	10.7824	10.5665	10.3193	10.5786	10.674	10.515	10.248	10.9634	10.5119	10.7277	10.5714	10.4617	10.5502	10.7581	10.5276	10.6167	10.5931	10.6338	10.6809	10.6338	10.2978	10.2701	10.3034	10.2969	10.1769	10.8242	10.6463	10.3996
C20orf19	6.83446	6.85487	6.74065	6.77467	6.89049	6.8855	6.99317	6.83753	6.87698	6.89245	7.01318	6.85555	6.863	6.89424	6.78962	6.84098	6.69703	7.05181	6.85458	6.91522	6.92493	6.76298	6.90377	7.00292	6.97809	6.94967	7.33536	6.96486	6.97848	6.87468	6.97424	6.79432
C20orf191	7.76481	7.68845	7.98895	8.25107	8.12189	7.83149	7.70203	7.89655	7.68433	8.33749	8.47408	8.53226	8.42121	8.39004	8.19067	8.32576	7.67356	7.9896	8.158	8.19534	8.28212	8.31444	7.99682	8.08454	7.99491	7.43344	7.57713	7.66143	7.68616	7.60452	8.21403	8.22204
C20orf194	6.94676	6.9773	7.03355	6.87372	7.08185	6.97606	7.15421	7.0247	6.76503	6.82667	7.06273	6.91199	7.04703	6.94313	6.8396	6.82448	7.06641	6.67802	7.16316	6.74129	6.80828	7.00383	6.96662	7.03695	6.92866	6.91739	6.8392	6.99693	6.8901	6.78541	7.55763	6.87266
C20orf196	7.99692	7.89969	8.14278	8.23956	7.75363	7.85005	7.92166	7.98658	8.06926	7.82598	7.77908	7.94395	7.85116	7.85194	8.20068	7.88478	8.03637	7.75299	7.97839	7.9883	7.90996	7.79936	7.75997	7.8602	7.87644	7.75289	7.82708	7.88538	8.17715	7.94395	7.67924	7.81007
C20orf197	7.13825	6.92131	7.09132	6.8392	7.09089	7.30148	7.03859	6.89643	6.79521	6.99484	7.149	6.75889	7.05105	6.79383	6.85283	7.10045	7.18018	6.72977	6.92203	6.74129	7.1424	7.1795	7.088	7.20655	6.91484	6.92969	6.76258	6.91595	6.89998	6.82923	6.93154	6.89479
C20orf20	8.83429	8.93209	8.47153	8.62849	8.80427	9.02429	9.00915	8.58257	8.49007	8.54628	8.44447	8.35967	8.4106	8.2834	8.60092	8.24648	8.88998	8.58629	8.64511	8.91759	8.41278	8.88933	8.88012	8.68719	8.73527	8.41104	8.97441	8.43834	8.73299	8.76187	8.85687	8.6888
C20orf24	12.3148	12.2892	12.018	12.3822	11.6843	12.3351	12.6762	12.494	12.0515	12.1107	12.1206	11.8843	12.1787	11.9327	11.9721	12.1834	12.4328	12.1911	12.1302	12.2533	12.3455	12.2792	12.5548	12.6847	11.8672	12.4233	12.2107	12.3215	11.8554	12.8868	12.3663	12.4088
C20orf27	8.39066	8.63291	8.1927	8.67423	8.33881	8.57812	8.92786	8.38814	8.76774	8.34292	8.11817	8.42174	8.65694	8.82838	8.62944	8.3406	8.68576	8.6678	8.69116	8.87748	8.49258	8.66366	8.6437	8.12788	8.65847	9.39692	8.92831	8.27317	8.51846	8.67872	8.18312	8.70789
C20orf29	7.52988	7.67132	7.76799	8.22563	7.7738	7.44626	6.99429	7.56454	7.87084	8.0018	7.65069	8.04401	7.79748	7.89398	7.89969	7.74078	7.72987	7.58726	7.59414	7.99855	7.57496	7.37004	7.83432	7.45104	7.93538	8.15774	7.81571	7.88825	7.74672	7.44046	7.55645	7.54673
C20orf3	10.2973	9.93103	10.2367	9.96789	9.53496	10.1482	10.9094	10.2818	10.2125	10.124	10.0603	9.81195	10.2708	9.95041	9.81527	10.488	9.94455	10.5915	10.0023	9.9819	10.5511	10.1496	10.0459	10.8618	9.29514	10.4936	10.4372	9.58554	10.0551	11.0089	10.4549	10.4824
C20orf30	10.5062	10.2428	9.81895	9.99872	10.9354	10.5552	10.2928	9.67465	9.77442	10.2959	10.5038	9.83572	10.2922	9.69556	10.323	9.6535	10.215	9.52349	9.95067	10.2351	9.71904	9.78858	10.7346	10.5198	10.6781	10.357	10.1113	10.2549	10.1119	9.80234	10.7654	9.63651
C20orf4	8.99492	8.94159	9.28134	9.07613	9.56387	8.47892	8.94394	8.93436	9.16282	9.12469	9.12971	9.49132	9.37266	9.34149	8.85067	8.6812	8.82521	8.88399	9.09267	8.77699	8.69155	8.99642	8.89996	8.59428	9.20126	9.00845	8.8163	8.72406	8.97019	8.18446	8.74199	8.70099
C20orf43	11.7822	11.9347	11.6767	11.9257	11.1946	11.7477	12.3023	12.0699	11.5326	11.6167	11.3415	11.6317	11.2926	11.7822	11.5393	11.9638	11.9008	12.1509	11.9107	11.7905	12.1256	12.3231	11.6459	11.544	11.7922	11.8206	12.0586	11.465	11.9194	12.0342	11.3401	12.0678
C20orf45	7.74319	7.88582	7.61695	7.6057	7.86933	8.03412	7.71312	7.58095	7.09786	7.77875	7.79936	7.31585	7.55156	7.28786	7.57424	7.73527	7.92615	7.39079	7.63223	7.84045	7.48103	7.78759	8.16499	7.77292	7.59083	7.64925	7.45555	7.83537	7.68264	7.70398	8.07878	7.69916
C20orf46	6.61213	6.62523	6.65639	6.69884	6.68728	6.67622	6.55523	6.50767	6.75816	6.6531	6.74312	6.67424	6.6935	6.5861	6.77363	6.609	6.80638	6.71889	6.63047	6.64154	6.68192	6.71589	7.00337	6.68063	6.68739	6.59982	6.6488	6.71939	6.78178	6.67677	6.7158	6.70025
C20orf52	10.7631	11.2909	10.1756	10.4813	10.818	11.0608	10.6821	10.49	11.1102	10.8481	10.4558	10.1294	10.541	10.3374	10.9764	10.5087	10.9094	10.4508	10.6809	11.4391	10.301	10.5197	11.5272	10.9244	11.2404	10.983	11.1072	10.9846	11.0494	10.8543	11.1837	10.1593
C20orf55	9.65105	9.55811	9.5345	10.0636	9.73209	9.2965	9.31314	9.60519	9.85207	9.67745	9.50719	9.66411	9.39013	9.97505	9.78937	9.5458	9.65006	9.51617	9.39692	9.68686	9.65498	9.38832	9.29614	8.96937	9.71424	9.36371	9.48498	9.86604	9.83319	8.94783	8.85891	9.30276
C20orf59	6.96534	6.92375	6.87993	6.94006	6.95988	6.98543	6.96733	6.94828	7.28113	6.86103	6.925	7.21228	6.92795	6.91415	6.95562	7.03977	6.82031	7.0704	7.10711	7.0582	7.0404	7.04671	6.72878	6.78586	7.07624	6.62368	6.83348	6.76919	7.10653	6.93348	6.74616	6.8221
C20orf67	8.00248	7.85579	8.27302	8.13031	7.69659	7.45024	8.5105	8.19108	8.30544	8.22335	7.84029	8.5043	8.07492	8.44191	7.53865	7.99606	7.76015	8.27502	7.89472	7.82366	8.08079	7.71459	7.72193	7.84923	7.81124	7.90772	8.09549	7.66572	8.09925	7.89297	7.24209	7.88594
C20orf7	7.42929	7.56786	7.38158	7.24972	7.45304	7.65425	7.5304	7.41563	7.44994	7.55923	7.35874	7.2773	7.33577	7.26654	7.31185	7.36345	7.55475	7.68829	7.48354	7.61242	7.56779	7.3966	7.66859	7.64618	7.61045	7.72646	7.53227	7.69395	7.47286	7.71661	7.75935	7.47684
C20orf72	9.34074	9.30276	8.83036	9.03652	9.3994	9.4213	9.31875	9.19553	8.56732	9.18037	9.47428	8.58618	8.94105	8.75494	9.21506	9.1642	9.2143	8.76074	9.29137	9.12534	9.19153	9.32979	9.30114	9.07565	9.06139	9.1238	8.73583	9.49666	8.96754	9.14139	9.50851	9.2086
C20orf74	7.05872	6.88102	6.97731	6.80186	6.81279	6.87791	7.08585	6.95088	6.74824	6.88421	6.925	6.78945	6.83494	6.82696	6.85497	6.88205	6.8903	6.8688	6.7602	6.57583	6.9338	6.96437	6.88121	7.05934	6.63633	6.88798	6.61682	6.8761	6.68963	7.02351	6.85034	6.93756
C20orf79	6.66562	6.67178	6.68567	6.69734	6.6837	6.65677	6.70867	6.63789	6.67859	6.72422	6.74312	6.62398	6.6935	6.76795	6.56124	6.68572	6.65326	6.63981	6.80978	6.68325	6.71542	6.77622	6.7137	6.79237	6.73556	6.6912	6.67087	6.72083	6.67775	6.73437	7.53087	6.70495
C20orf82	6.80447	6.88983	6.86935	6.80186	6.99202	6.8855	6.7614	6.90035	6.98214	6.88421	7.11691	6.79409	6.96181	6.60352	6.7586	6.70434	6.87402	6.783	6.94428	6.84699	6.87828	6.75446	6.96571	6.74538	6.77191	6.57596	6.72402	6.75548	6.8591	6.64138	6.76116	6.75185
C20orf94	7.54553	8.10551	8.14216	7.95523	8.43834	7.59973	7.61943	8.10648	8.92432	8.26603	7.94847	8.41861	8.22251	8.25853	7.96547	8.37144	7.67804	8.10312	7.73423	8.67558	7.9592	7.47936	7.93846	7.70097	7.50456	8.05654	7.03183	8.00109	8.73373	7.4363	7.76232	7.53115
C21orf119	6.97902	6.9128	6.85645	6.91663	7.03759	6.80934	6.9583	6.76032	6.91645	6.91072	6.83088	6.87083	6.92362	6.8798	6.98313	6.70434	6.88411	6.8221	6.91541	6.95188	7.0321	6.96248	6.9698	7.08097	6.97011	6.94246	6.8945	6.9363	6.97254	6.9272	6.99477	6.86157
C21orf122	6.90243	7.00002	6.82891	6.93284	6.98384	6.8855	6.98654	6.72732	7.05272	6.79417	7.0281	6.82182	6.90042	6.86574	6.84871	6.90848	6.94785	6.89477	6.80525	7.06114	7.06491	7.10446	6.78473	6.75065	6.89822	6.82174	6.82446	6.90573	6.98604	6.86465	6.80934	6.83725
C21orf124	7.14934	7.05442	7.17889	7.15709	7.34625	7.30201	7.18901	7.38561	7.08302	6.98106	6.99205	7.15764	7.25639	6.95575	7.1147	7.44328	7.16823	7.32656	7.05276	7.2541	7.34412	7.29951	7.09459	7.20746	7.23883	6.96811	7.23126	7.1252	7.10034	7.30677	6.96386	7.15208
C21orf128	6.93872	6.90726	7.08195	6.97995	6.86502	6.92398	6.92624	6.86637	7.14951	6.92475	6.95441	6.92051	6.96988	6.90436	6.76024	6.926	6.94053	6.87764	6.97209	6.87724	7.04727	6.83343	6.87303	7.03784	6.95164	7.02763	7.06555	7.29531	7.00573	6.91	6.67764	6.99276
C21orf2	8.45845	8.89359	8.51506	8.88121	8.27488	8.64264	8.62975	8.89627	8.78114	8.22447	8.09407	8.95954	8.57767	8.69581	8.99585	8.66764	8.40808	9.2824	8.42833	8.88207	8.78466	8.75062	8.22413	7.99086	8.97726	7.75621	8.65821	7.67828	8.54488	8.66828	8.24154	8.73175
C21orf24	13.9832	14.3066	14.4207	14.3904	14.0535	14.254	13.7105	14.5303	14.2297	14.4138	14.2666	14.5489	14.6083	14.5956	14.3972	14.367	14.1796	14.637	14.2009	14.271	14.3972	14.3546	14.2067	14.2361	14.2252	14.1586	14.2009	14.1287	14.324	14.4344	14.3289	14.3177
C21orf33	8.85546	9.24538	9.13284	9.28451	9.11991	8.97029	8.64537	8.79762	9.16689	9.01226	9.0696	9.2555	9.17635	9.21481	9.27678	9.01973	8.89031	8.79382	9.08684	9.09076	9.11475	9.04586	9.17713	8.82231	9.0845	9.09526	9.00288	8.93281	8.96217	8.8359	9.15649	9.02696
C21orf41	6.65673	6.72826	6.72195	6.72455	6.70407	6.77604	6.74228	6.61252	6.74824	6.77738	6.68739	6.6871	6.75624	6.86362	6.7003	6.68832	6.62886	6.67927	6.66365	6.89682	6.87393	6.64726	6.71033	6.70631	6.6121	6.66747	6.56539	6.79371	6.70218	6.77955	7.17419	6.63469
C21orf45	6.89402	7.04023	6.98522	6.99581	7.25437	6.97709	6.82346	6.93846	7.25402	7.2691	7.26767	7.25682	7.15282	7.13933	6.9623	6.81511	6.88217	6.82577	6.82982	7.03733	6.84033	6.81189	7.23603	6.85249	6.90944	6.93829	6.78616	7.19025	7.08551	7.0484	6.85843	6.90597
C21orf51	7.31685	7.45463	7.26364	7.25124	7.53621	7.34869	7.02763	7.06817	7.40564	7.53676	7.49281	7.28547	7.43036	7.27733	7.38404	7.31976	7.40357	7.27441	7.35585	7.60231	7.35005	7.21626	7.56208	7.51929	7.34081	7.26046	7.18934	7.46524	7.40362	7.2934	7.63954	7.19931
C21orf55	13.6662	14.0011	14.0214	14.2666	13.5976	13.947	12.9749	14.0093	13.9887	14.0535	14.0331	14.324	14.3066	14.2009	14.0214	14.3904	13.6157	14.2361	13.8541	13.9117	14.0592	14.1019	14.0153	13.9949	13.7492	13.5222	14.0453	13.6933	13.8648	14.1087	14.0381	13.8541
C21orf56	7.20081	7.01175	7.33806	7.17841	7.46141	6.77991	7.1291	7.18399	7.36834	7.32507	7.71645	7.32659	7.15351	7.16212	6.85347	6.78262	7.11167	7.47426	7.07876	7.25085	6.92251	6.96143	7.55412	7.30731	7.64565	7.51764	7.51032	7.32987	7.58334	6.98597	7.2808	6.70616
C21orf57	9.02407	8.52397	9.11295	8.92305	8.77893	8.72376	8.83639	9.00403	9.1683	8.92787	8.76096	8.98461	9.10479	9.13793	8.95882	8.61658	8.75271	8.84114	8.72043	8.79995	8.75056	8.66273	9.31757	8.94886	9.21089	9.07439	8.81847	9.01748	8.95428	8.70639	8.5921	8.77711
C21orf58	7.11401	7.09138	7.3261	7.34288	7.17099	7.17219	7.31767	7.38108	7.21708	7.22417	6.97785	7.226	7.07016	7.19358	7.12914	7.07228	7.24732	7.38761	7.35459	7.20518	7.33929	7.27848	7.12894	6.99443	7.33491	7.1528	7.23861	7.05534	7.19195	7.15971	6.94745	7.34254
C21orf59	8.29053	8.2945	8.02414	8.19458	8.3086	8.07788	7.84616	7.91985	8.23851	8.48495	8.28921	8.141	8.42746	8.03267	8.30452	8.14029	8.09453	8.42058	8.29075	8.1323	8.14582	8.15588	8.07677	7.69366	8.34228	7.74545	8.04417	7.98075	7.9599	7.83338	7.97484	8.37115
C21orf63	7.49419	7.67484	7.54331	7.60381	7.4743	7.25468	7.48904	7.58486	7.44439	7.56465	7.17399	7.78472	7.99234	7.60076	7.53945	7.4322	7.46384	7.59441	7.84225	7.52838	7.48103	7.35468	7.62072	7.33722	7.80199	7.243	7.7932	7.25461	7.56144	7.46304	7.59891	7.61264
C21orf66	7.54514	7.49034	7.413	7.45624	7.82132	7.83227	7.56995	7.38755	7.33343	7.39918	7.53739	7.33433	7.44684	7.20349	7.56071	7.51958	7.45915	7.14168	7.42374	7.51688	7.40664	7.57793	7.47833	7.5195	7.53719	7.35499	7.40957	7.44686	7.39718	7.3235	7.70865	7.44033
C21orf7	9.17217	8.71472	8.5681	8.76755	9.30416	9.93253	8.18693	8.84548	8.42679	8.69416	9.43545	8.66199	8.30642	8.59625	8.55692	9.08078	9.70623	9.28595	9.07952	8.43511	8.84857	8.78533	9.86548	9.71199	8.92614	8.69647	8.91165	9.32728	9.69671	9.50451	10.0092	9.045
C21orf70	7.23706	7.34162	7.04354	7.21312	7.17229	7.25233	7.10135	7.25177	7.29963	7.19331	6.99987	6.9988	6.98891	7.29716	7.20036	7.17553	7.15347	7.34151	7.1426	7.30482	7.18165	7.16127	7.21024	6.96269	7.49817	7.15468	7.31065	7.12918	7.36877	7.12654	7.16833	7.24245
C21orf81	7.73203	7.59984	7.42129	7.35406	7.49578	6.96048	7.23634	7.07646	7.09447	7.18147	7.06697	7.26779	7.53413	7.20524	7.30118	7.45474	7.10608	7.29505	7.46852	7.18267	7.59051	7.6967	7.03965	7.12812	8.08835	7.11947	7.13177	7.02277	7.24857	7.17684	7.19798	7.57607
C21orf91	7.37624	7.27606	7.27691	7.32512	7.2897	7.23319	7.23623	7.29047	7.32547	7.26603	7.29535	7.15699	7.18033	7.23672	7.18136	7.19885	7.2633	7.16457	7.1679	7.335	7.2366	7.2949	7.26143	7.31551	7.22743	7.37531	7.24847	7.46311	7.32391	7.45366	7.35412	7.34482
C22orf13	11.7226	11.6676	12.6625	11.5979	12.2414	11.5305	12.3944	12.2853	11.3885	11.6296	11.3907	12.1214	11.3693	11.9497	11.7606	11.8961	12.4661	11.3633	12.5807	11.2926	11.5599	11.8454	11.4855	11.9959	11.4784	12.476	11.9605	12.4127	11.9891	11.1202	11.8222	11.7389
C22orf15	6.76249	6.81062	6.76227	6.83803	6.821	6.875	6.81676	6.8683	6.86258	6.69949	6.83088	6.78378	6.73444	6.6818	6.77973	6.67178	6.82328	6.81797	6.79206	6.94449	6.87393	6.91801	6.8876	6.57551	6.85347	6.71895	6.78198	6.79371	6.86009	6.90487	6.69141	6.88898
C22orf16	10.435	10.7443	10.8464	10.7089	11.2543	10.2616	10.5853	9.99499	11.7428	11.1393	10.8745	11.3567	11.0482	11.1235	10.6197	10.1139	10.5026	9.84004	10.0105	10.8737	10.2059	9.79229	11.0714	10.9202	11.2244	10.5989	10.3891	11.0516	10.8603	9.57852	10.9047	9.96006
C22orf23	6.93631	7.10299	7.15995	7.01309	6.93554	7.01579	7.10565	7.10354	7.23394	7.09293	6.96585	7.14968	7.03643	7.09429	7.08185	7.26684	7.07685	7.21296	7.03949	7.06262	7.24956	7.0958	6.95978	7.15868	7.00899	7.0484	7.22074	6.99202	7.04077	7.25273	7.16144	7.00051
C22orf25	9.90759	9.68058	10.8133	10.3528	10.7348	9.6787	10.5895	10.3936	10.4777	10.101	9.68979	10.6355	9.64105	10.2649	9.78853	10.534	10.7312	9.91717	10.4077	10.0697	10.0838	9.64056	9.9555	10.5694	9.88869	10.9305	10.3981	10.9953	10.5529	9.52751	10.2244	9.90476
C22orf28	8.99664	9.06002	8.79456	9.13804	9.09337	9.22712	9.02488	9.07171	9.22665	9.11982	9.10278	9.06863	8.97088	9.09444	9.38544	8.77323	9.01329	9.15183	9.25379	8.95975	9.03714	9.36691	8.9624	8.31575	9.44294	8.68561	9.19729	9.07841	9.12589	9.0013	8.48806	9.15753
C22orf29	8.00007	7.90745	8.25431	7.90258	8.04466	7.76981	8.38494	8.2834	8.46706	8.0612	8.05565	8.53009	7.99531	7.99868	8.31004	7.91933	7.88594	8.36594	7.85934	8.06373	8.0328	8.05989	8.12172	7.58852	8.24677	7.79346	7.83325	7.67137	8.3034	7.69156	8.02493	7.74548
C22orf32	7.88602	8.27901	7.97164	8.06186	8.02758	8.17807	7.96008	7.8126	8.36818	7.88405	7.77345	8.04515	7.76332	7.86874	8.20595	7.78913	8.07727	7.94621	7.8785	8.25771	7.87637	8.24221	8.02479	8.05273	8.08586	7.56611	8.03014	7.70761	8.21318	7.82708	8.24387	7.75441
C22orf33	6.84378	7.12315	6.87243	6.8392	6.79045	6.88316	6.87122	6.91775	6.8221	6.79754	6.89018	6.77111	6.72556	6.84528	6.73914	6.83913	6.8392	6.92379	6.7635	6.8886	6.71406	6.79521	6.80767	6.5427	6.80432	6.86973	6.96833	6.81891	6.76043	6.92319	6.78041	6.85843
C22orf34	7.78001	8.74298	7.70375	8.42105	8.14926	7.22096	8.11288	8.35088	7.70756	7.81682	7.60893	8.69522	7.88882	7.7398	7.84792	7.3907	7.84451	7.9188	8.20554	7.76096	7.86145	8.12324	7.05534	7.35316	7.53063	7.08369	7.37351	6.98979	8.15285	7.2109	7.63787	7.90878
C22orf36	6.58078	6.83825	6.86581	6.74966	6.85599	6.60608	6.93	6.94132	6.77362	6.8858	6.58297	6.92989	6.7931	6.75525	6.69201	7.16247	6.61037	6.90316	6.87886	6.77141	6.79237	6.87779	6.85454	6.88435	6.82003	7.06398	6.68709	6.6675	6.84678	6.68699	6.65132	6.7842
C22orf39	7.46113	7.71261	7.27269	7.50139	7.51453	7.70398	7.63015	7.40001	7.39089	7.49214	7.51548	7.31875	7.61032	7.22167	7.3867	7.53758	7.63547	7.55294	7.47263	7.51934	7.59643	7.46194	7.69366	7.69182	7.53847	7.50821	7.59451	7.59414	7.52881	7.60687	7.45844	7.51483
C22orf9	7.48785	7.23295	7.23937	7.40234	7.37322	7.2881	7.70047	7.49419	7.11002	7.33244	7.33169	7.43393	7.28603	7.55852	7.32572	7.52127	7.44409	7.44459	7.56444	7.17239	7.39948	7.56483	7.28381	7.38206	7.37901	7.66196	7.39855	7.33912	7.17726	7.80771	7.25114	7.62172
C2CD2	7.39949	7.39944	7.31913	7.41747	7.40077	7.49565	7.44937	7.27654	7.30994	7.29396	7.28663	7.4229	7.26467	7.27208	7.5279	7.11709	7.39292	7.36859	7.342	7.46289	7.31068	7.41688	7.28716	7.20754	7.47311	7.18028	7.32066	7.26615	7.34639	7.36133	7.2382	7.3826
C2CD2L	7.62521	7.38533	8.05908	7.56611	7.48894	7.39462	8.17303	7.74103	7.86096	7.64612	7.5798	7.82038	7.76735	7.82962	7.2444	7.66841	7.46698	7.50206	7.55993	7.58726	7.60744	7.56304	7.30257	7.54951	7.47445	7.46433	7.81055	7.59487	7.97227	7.27663	7.27251	7.5438
C2orf15	6.99977	7.11796	7.13417	6.95187	7.03933	7.06038	6.83562	6.91636	7.11914	7.12272	7.04073	7.30185	7.1699	6.89931	7.2131	6.81985	7.00767	7.01852	6.82793	7.13164	7.10045	7.0687	7.14921	7.14983	7.09442	7.04554	6.89833	6.9316	6.90323	6.85471	7.13005	7.04494
C2orf18	7.23718	7.4668	7.32214	7.58055	7.34999	7.33052	7.79065	7.40491	7.39905	7.15871	7.27728	7.36666	7.23104	7.56245	7.43035	7.72078	7.42623	7.62753	7.6208	7.20753	7.44475	7.58192	7.04597	7.12645	7.43571	7.64377	7.27016	7.40635	7.39683	7.14968	6.90276	7.22319
C2orf24	9.77227	9.06812	10.2758	9.54942	9.93253	8.79532	10.6158	10.1318	10.2489	9.91457	9.71542	10.2433	9.84027	10.164	9.51306	9.59751	10.1696	9.62254	10.2472	9.42019	9.35631	9.25796	9.39528	10.8265	9.67455	10.8639	10.2085	10.9071	10.3808	8.95975	9.80855	9.78328
C2orf25	10.4903	10.4375	10.5401	10.3898	10.5802	10.5039	10.1228	10.2363	9.799	10.4602	10.7967	9.93804	10.4193	10.3519	10.4553	10.5372	10.719	10.0285	10.0158	10.2138	10.2252	10.2016	10.4963	10.8951	10.2873	10.6938	9.81763	10.5905	9.97061	10.4001	10.8126	10.4377
C2orf28	10.6683	10.7838	10.5354	10.8739	11.0287	10.6691	10.489	10.333	10.9804	10.8673	10.7994	10.7	10.8929	10.9032	10.797	10.313	10.7576	10.5906	10.5733	10.909	10.6316	10.5218	11.0256	10.7475	10.8537	10.5619	10.5429	10.5242	10.668	10.3451	11.0984	10.4345
C2orf29	10.4125	10.7325	10.3757	10.161	10.5049	10.2852	10.3733	10.3202	10.5239	10.0225	10.2632	10.4919	10.4249	10.5109	10.7336	10.3209	10.2367	10.4575	10.46	10.2802	10.3453	10.6977	10.4005	9.64516	10.6392	9.93877	10.519	9.75189	10.395	10.1687	10.2159	10.351
C2orf30	8.79974	8.96383	8.29192	8.20389	9.0978	9.30931	8.38814	8.16423	7.95263	8.47249	8.83965	7.78472	8.59465	8.07958	8.75631	8.28182	9.02697	7.97463	8.42727	8.61987	8.0694	8.35661	9.24012	9.04854	8.64511	8.51198	8.2072	8.89156	8.74481	8.75062	9.28154	8.08711
C2orf33	7.55326	7.43754	8.08826	7.66046	8.03958	7.80615	7.84329	7.20385	7.74446	8.28354	7.83355	7.67112	7.56847	7.58501	7.38535	7.23795	7.74506	7.60586	7.68485	7.43819	7.56869	7.32754	7.63575	8.58021	7.98652	8.00338	7.60437	8.057	7.29897	7.42726	8.65806	7.39974
C2orf34	7.41023	7.54486	7.47965	7.46313	7.36438	7.42275	7.69289	7.30611	7.59356	7.37979	7.47366	7.38541	7.47134	7.40891	7.55304	7.34595	7.39557	7.50521	7.35137	7.47351	7.41209	7.27679	7.41475	7.35711	7.55523	7.5445	7.4159	7.4743	7.59064	7.19264	7.17837	7.4147
C2orf40	7.03202	6.93618	6.7751	6.94477	6.9944	7.03668	7.33303	6.64726	7.12179	7.23224	6.91759	7.17488	7.1516	7.24233	7.0074	6.70025	7.03726	7.023	6.71974	7.42848	6.93163	6.73004	6.93349	7.03546	7.07323	6.77196	6.61387	6.77367	6.83109	6.80896	7.01846	6.72815
C2orf42	8.69372	8.8865	8.97918	8.97788	9.0013	8.5837	8.94478	8.80854	8.90481	8.77649	8.67348	9.06139	9.20409	8.79522	9.13427	8.83116	8.65086	9.14116	8.78865	8.75712	8.81871	8.70651	8.87647	8.42385	8.76489	8.66612	8.76276	8.48181	8.85373	8.53039	8.72921	8.80699
C2orf43	7.69177	7.71645	7.59951	7.77795	8.07269	7.87904	7.39215	7.54316	7.62903	7.66027	7.53403	7.53255	7.79493	7.60527	7.43386	7.52631	7.66165	7.42586	7.87354	7.85667	7.67582	7.69021	7.83627	7.62521	7.80038	7.71587	7.56393	7.62773	7.62417	7.48233	8.06536	7.68983
C2orf44	8.01244	8.06089	7.80251	7.88241	7.93805	7.93112	7.92789	7.88999	8.21438	7.89542	7.84029	7.98759	8.00551	7.99569	8.071	7.80588	7.82	8.12799	8.05285	7.96334	7.95728	7.91699	7.96249	7.45041	8.0132	7.50365	8.03185	7.65418	7.89437	7.84136	7.89813	7.98735
C2orf47	8.43633	8.34381	8.31391	8.48888	8.812	8.49991	8.13979	8.01983	8.02515	8.51343	8.64285	7.96347	8.36515	8.31179	8.55555	8.11562	8.61572	8.05555	8.2133	8.41076	8.13286	8.03521	8.75536	8.55209	8.61527	8.59084	8.2029	8.89253	8.50404	8.35077	8.77674	8.14278
C2orf49	7.67471	7.58852	7.24822	7.55147	7.38731	7.64051	7.26739	7.57793	7.47516	7.69387	7.31594	7.20135	7.43874	7.16751	7.38397	7.48103	7.57805	7.52479	7.46937	7.60274	7.47879	7.58328	7.53373	7.64175	7.5985	7.73906	7.67969	7.66309	7.74377	7.85246	7.72794	7.37187
C2orf56	7.49285	7.42084	7.41389	7.33413	7.54275	7.51687	7.22891	7.4847	7.31907	7.41594	7.47138	7.12286	7.28402	7.28709	7.29655	7.405	7.49012	7.36158	7.4951	7.53647	7.52524	7.465	7.52855	7.58872	7.4247	7.55697	7.33977	7.35428	7.35785	7.75533	7.68034	7.60011
C2orf64	8.9522	8.86407	8.28984	8.18504	8.69116	9.50208	8.69608	8.47982	8.12172	8.55538	8.78268	8.12799	8.63321	7.99924	8.67966	8.30162	8.90374	8.23226	8.85272	8.87844	8.40491	8.77813	8.9182	9.13856	8.67461	8.54342	8.48839	8.66421	8.50498	8.93544	9.29632	8.43052
C2orf65	7.19434	7.22922	7.1305	7.2175	7.23518	7.32581	7.23178	7.29441	7.14599	7.17342	7.03093	7.51992	7.3019	7.465	7.50309	7.39425	7.27531	7.34972	7.44203	7.22094	7.35718	7.12367	7.15428	7.04844	7.06167	7.25183	7.48319	7.1415	7.41969	7.29474	6.92815	7.20486
C2orf7	7.24038	7.32258	7.36235	7.24657	7.41873	7.432	7.4098	7.3016	7.80272	7.4184	7.40121	7.42654	7.61923	7.56483	7.43831	7.38575	7.44984	7.17509	7.50016	7.5098	7.06793	7.14289	7.77538	7.61695	7.43866	7.62892	7.49307	7.44679	7.48477	7.20456	7.79664	7.07299
C3	6.79533	6.8392	6.68132	6.75342	6.68859	6.67341	6.87314	6.79909	6.67211	6.73552	6.64267	6.65184	6.79596	6.65435	7.19376	6.68499	6.66121	6.76269	6.67539	6.6609	6.7564	6.79045	6.76327	6.71866	6.78701	6.66152	6.52811	6.71054	6.70218	6.75855	6.71174	6.63336
C3AR1	7.29258	7.21762	8.0384	8.01497	7.88706	7.73177	8.4432	7.87136	7.45815	7.4184	7.59614	7.37259	7.90321	7.65843	7.75864	7.94517	7.70432	7.58192	7.6057	7.65347	7.17437	7.60555	7.46716	7.71754	7.59689	8.59017	7.68396	9.00226	7.7835	7.76634	7.35827	8.10012
C3orf1	7.00865	7.07773	6.98394	7.05567	7.08784	7.08189	7.1522	6.8591	6.91365	7.08488	7.01716	6.97391	6.94046	6.91844	7.0369	6.89977	6.96452	7.11219	7.09173	6.94155	7.14654	7.08189	7.17143	6.93889	7.20277	6.95575	7.01519	7.11841	7.02294	7.01606	6.97509	7.09884
C3orf10	9.54323	9.00354	8.68205	9.12971	9.83061	9.8471	8.79277	9.17236	9.39846	9.46248	9.35283	9.03583	9.24332	9.04298	9.73596	9.25405	9.6144	9.03392	9.41921	9.97908	9.12273	9.21961	9.97908	9.91457	9.37722	9.46707	9.6077	9.79326	9.63739	9.70208	9.98789	9.26258
C3orf14	7.96694	7.54963	7.44504	7.51709	7.86267	7.4863	7.60293	7.54316	7.66559	7.35291	7.50085	7.04769	7.46414	7.3472	7.5256	7.35468	7.81545	6.99653	7.89261	7.75236	7.42968	7.48904	7.51774	8.1026	7.52053	7.95501	7.49982	7.6708	7.40294	7.60791	7.80879	7.23518
C3orf15	6.88291	6.90853	6.98996	6.90827	6.88286	6.78494	6.90472	6.88661	6.86897	6.9318	6.82197	6.96532	6.98442	7.10779	6.82888	6.85812	6.80988	6.88763	6.8891	6.74915	6.91649	6.84678	6.81803	6.79698	7.02115	6.70025	6.87927	6.73789	6.77592	6.83079	6.80062	6.80292
C3orf17	8.56738	8.41049	8.71603	8.5509	8.38184	8.41138	8.78722	8.65446	8.82839	8.75428	8.67895	8.88523	8.75532	8.84644	8.69597	8.80404	8.49641	8.779	8.57564	8.62948	8.59864	8.56679	8.53826	8.61713	8.52535	8.61808	8.64671	8.50954	8.63321	8.69054	8.50425	8.50482
C3orf18	7.03849	7.07696	7.02439	6.93751	7.04854	7.13792	7.02837	7.0798	7.09293	6.93071	7.11531	7.00837	7.11585	6.96082	6.99931	6.9147	6.98987	7.13169	7.1933	7.06722	6.9872	6.86119	6.9944	6.86892	7.06858	6.9919	7.11135	6.8574	6.86402	6.94695	6.91399	7.05058
C3orf19	9.93573	9.93424	9.71164	9.82216	9.88846	9.81016	9.84472	9.74191	9.81103	9.55532	9.8779	9.63955	9.61108	9.51571	9.96348	10.0023	9.67935	9.78382	9.89466	9.79128	9.92475	10.1386	9.67024	9.35114	9.70736	9.39963	9.5943	9.4338	9.45143	9.75568	9.69505	9.90994
C3orf21	7.73708	7.68134	7.82473	7.78143	7.63974	7.7718	7.67891	7.78175	7.84422	7.58492	7.80199	7.82254	7.782	7.94491	7.61489	8.11746	7.79448	7.91689	7.91535	7.83257	7.64108	7.96119	7.82617	7.57294	7.88736	8.11648	8.06536	7.68225	7.92993	7.914	7.63655	7.98545
C3orf23	6.93631	6.71514	6.62388	6.8089	6.86691	6.99527	6.80072	6.8007	6.70164	6.93733	7.0369	6.88011	6.90722	6.88837	6.81229	6.71941	6.94149	6.8688	6.87252	6.85043	6.77824	6.91073	7.05439	7.0674	7.01212	6.92449	6.71747	6.8955	6.68567	6.96186	7.00055	6.884
C3orf25	6.83247	6.83108	6.63227	6.8089	6.73347	6.85518	6.93097	6.85325	6.78993	6.64069	6.75582	6.68567	6.71939	6.63535	6.80757	6.96575	6.77604	6.89854	6.71866	6.89204	6.79446	6.73736	6.84443	6.72636	6.79983	6.80784	6.93333	6.85138	6.65032	6.80999	7.26507	6.84123
C3orf26	7.6082	7.87022	7.46859	7.63476	7.77351	7.76923	7.5079	7.37949	7.78004	7.67385	7.80991	7.48192	7.5434	7.64838	7.76054	7.38693	7.6493	7.70269	7.58827	7.83064	7.64207	7.59694	8.06905	7.4786	7.99628	7.4871	7.68423	7.58264	7.7268	7.55685	7.76594	7.62543
C3orf28	7.36766	7.56465	7.62521	7.65661	7.95195	7.64565	7.49828	7.46076	8.02089	7.86331	7.84208	7.59422	7.85194	7.8895	7.54697	7.33263	7.49233	7.42586	7.40491	8.12483	7.33295	7.31088	8.25238	7.67013	7.98223	7.77301	7.74885	7.98769	8.08492	7.48351	7.96595	7.37432
C3orf31	8.5519	8.24432	8.40282	8.44915	8.79638	8.43756	8.20142	8.35222	8.50459	9.00522	8.58491	8.36097	9.19553	8.40854	8.43329	8.39285	8.49621	8.63027	8.52108	8.42105	8.46497	8.01221	8.57845	8.34398	8.46619	8.31794	7.76677	8.39408	8.65045	7.95463	8.70182	8.29319
C3orf34	11.3227	11.4877	11.3554	11.3765	10.2611	11.2702	10.6739	11.1726	11.617	11.4495	11.2574	11.2695	11.1729	11.4413	10.892	11.5366	11.4631	11.8417	11.0463	11.409	11.5283	11.0257	11.4024	11.2572	10.8877	11.0666	11.5201	11.4881	11.253	11.7327	11.606	11.3239
C3orf36	6.78483	6.64663	6.73682	6.71741	6.69465	6.71804	6.64799	6.59979	6.70516	6.72241	6.75287	6.68853	6.73094	6.67807	7.10121	6.82174	6.69572	6.82458	6.76566	6.62769	6.67394	6.63176	6.72047	6.67462	6.69987	6.6358	6.73169	6.75989	6.64118	6.68567	6.74989	6.65981
C3orf37	9.02429	9.1985	8.99402	8.88882	8.81687	9.08505	9.13407	9.12365	9.03231	8.83786	9.13971	9.05705	8.7279	8.75574	9.20146	9.11276	8.83178	9.3044	8.95583	8.90032	9.07664	9.39846	8.88102	8.67694	9.21274	8.46345	9.27349	8.51588	9.20527	9.03042	8.59499	9.34854
C3orf38	8.0543	7.80706	7.73586	7.76291	7.98122	8.01128	7.56665	7.50514	7.47828	7.99066	8.17023	7.43271	7.69621	7.58172	7.72974	7.56084	8.13924	7.70167	7.69539	7.80368	7.73851	7.86158	8.07408	8.00753	7.86341	8.00203	7.6518	8.13226	7.50452	7.84513	7.75068	7.82876
C3orf39	7.66924	7.56278	7.7576	7.57575	7.7483	7.23526	7.91779	7.51934	7.63893	7.53589	7.59414	7.8381	7.81442	7.61575	7.52256	7.51647	7.57066	7.56512	7.54898	7.64941	7.24537	7.40077	7.47052	7.58617	7.63555	8.42421	7.77257	8.0372	7.89044	7.25517	7.56132	7.41878
C3orf42	6.89858	6.8955	7.17795	6.84161	6.86769	6.63065	7.09064	6.914	6.95868	6.90337	6.88626	7.11653	6.96631	6.95956	6.7874	6.7602	6.7552	6.83771	6.82894	6.83405	6.77571	6.84139	6.86129	6.82805	6.87741	6.8349	6.80757	6.82784	6.83329	6.73311	6.74616	6.84123
C3orf54	7.71807	7.82995	7.41512	8.03116	7.60085	7.59506	7.60723	7.81965	7.82598	7.4862	7.58574	7.71058	7.22749	7.76088	7.81214	7.71938	7.75127	7.94692	7.81584	7.62504	7.68273	7.88117	7.5256	7.32284	8.00212	7.7718	7.96068	7.92408	7.87347	7.67624	7.55564	7.89813
C3orf58	7.82106	7.32807	7.58778	7.20156	7.72352	7.85642	7.48748	7.49693	7.0908	7.55767	7.85667	6.99011	7.37378	7.05423	7.39351	7.49693	7.87075	7.18463	7.36051	7.29497	7.28415	7.24575	7.79541	7.99478	7.4186	7.67164	7.14907	8.14721	7.46008	7.60687	7.69916	7.28798
C3orf59	7.48459	7.47615	7.26684	7.23341	7.52925	7.36757	7.3199	7.36917	7.54566	7.3235	7.20598	7.30926	7.5256	7.42501	7.28051	7.50239	7.3942	7.24358	7.6837	7.45947	7.35932	7.23207	7.49528	7.62589	7.25493	7.54305	7.37737	7.55118	7.53222	7.4431	7.83089	7.49942
C3orf60	8.39446	8.4275	8.4155	8.66026	8.57484	8.48674	8.5764	8.38017	8.50106	8.47251	8.44481	8.48987	8.44393	8.5626	8.47162	8.24645	8.54833	8.49667	8.71283	8.52862	8.34764	8.5311	8.40654	8.6969	8.47363	8.9888	8.49499	8.69228	8.55098	8.48391	8.36843	8.66686
C3orf62	8.50963	8.4714	8.5105	8.56645	7.70456	8.17599	8.0581	8.61156	9.07366	8.58707	8.31652	8.40618	8.33904	8.44043	7.87894	8.69313	8.59068	8.81752	8.33599	8.70339	9.14455	8.28402	8.21679	8.86255	8.01415	8.41515	8.21796	8.27195	8.21715	8.49473	8.27601	8.88083
C3orf63	7.70356	7.58921	7.54305	7.54035	7.83216	7.89551	7.09969	7.63893	7.46895	7.6097	7.63465	7.69608	7.49942	7.5408	7.92567	7.55531	7.76096	7.48255	7.72953	7.62932	7.74135	7.83401	7.72193	7.60136	7.57164	7.78794	7.60274	7.42353	6.97951	7.57221	7.65809	7.72205
C3orf64	7.14442	6.97424	6.91064	6.75479	7.06151	7.00681	6.88843	6.78076	6.72066	6.87523	7.01848	6.77111	6.8977	6.71326	6.86566	7.01276	6.98027	6.7863	6.89413	6.95852	6.7633	6.85899	7.02134	7.097	7.01585	6.93059	6.84057	7.16647	6.96349	6.93496	7.10174	6.72598
C3orf68	7.34086	7.34743	7.19707	7.21059	7.40225	7.37345	7.31466	7.11783	7.26831	7.33131	7.27541	7.14506	7.09	7.14321	7.13939	7.05781	7.4218	7.29122	7.32311	7.08473	7.13946	7.2079	7.50355	7.52299	7.43497	7.48206	7.42473	7.67227	7.33929	7.51709	8.04889	7.18454
C4BPA	6.85523	6.81436	6.87143	6.91097	6.68086	6.80375	9.09444	6.69499	6.77038	6.85028	6.84452	7.99781	6.72556	6.91291	7.21902	6.92293	6.78391	6.73117	6.73219	6.81294	7.01442	6.8301	6.71033	6.92121	6.63145	6.92101	6.77787	6.82346	6.70791	7.7466	6.75219	6.75185
C4orf14	9.4931	9.62045	9.33558	9.43807	9.60253	9.53737	9.45187	9.17557	9.47478	9.38544	9.40842	9.43648	9.3585	9.53899	9.64464	9.27512	9.48093	9.30998	9.47844	9.727	9.30463	9.19153	9.71129	9.40448	9.85419	9.22127	9.47581	9.08828	9.09822	9.36824	9.69925	9.16778
C4orf15	6.75611	6.97628	6.88297	6.82151	6.83325	6.93981	6.71281	7.02844	7.14843	6.98906	6.84043	6.97179	6.90983	6.78117	6.75421	6.76238	6.70789	6.7863	6.82471	6.90445	6.79446	6.68433	7.08162	6.6829	7.00086	6.79204	6.70472	6.77987	6.72286	6.77106	7.32426	6.71736
C4orf18	7.85056	7.51266	7.84718	7.48605	7.8828	7.95154	8.23687	7.45301	7.28955	7.67716	8.05592	7.12005	7.71251	7.59887	7.75128	7.65518	7.90577	7.60454	7.46114	7.71214	7.35654	8.04138	7.75574	8.61837	7.47126	8.50812	7.7268	8.02569	7.65505	8.19492	7.70065	7.63275
C4orf23	6.97228	6.73082	7.0451	7.02042	6.93015	6.87268	6.90374	6.78718	6.83644	6.86238	6.81137	7.01225	6.85819	6.90841	6.77555	6.79153	6.82328	6.91779	6.93867	6.97222	6.8361	6.7664	6.79144	6.77604	6.93612	6.76354	6.74433	6.78801	6.86504	6.81373	6.78246	6.75894
C4orf27	7.90996	7.88141	7.6227	7.50256	8.05147	7.66874	7.58328	7.39825	7.55523	8.02479	7.95273	7.35202	7.65752	7.57614	7.48335	7.46268	7.92213	7.76088	7.69177	7.76096	7.5104	7.55473	8.2157	8.16891	7.87904	8.0758	7.7466	8.31459	7.90258	7.96583	8.38241	7.5438
C4orf29	8.26141	8.67054	8.70099	8.74643	8.39267	8.80789	7.87519	8.43452	8.81773	8.65428	8.53507	8.7243	8.61987	8.5761	8.43899	8.73948	8.44816	8.32793	8.44767	8.66128	8.72594	8.70833	8.78599	8.28538	8.58335	8.21059	8.41896	8.34108	8.24185	8.60564	8.69297	8.71063
C4orf30	7.6708	8.26983	8.28648	8.01622	8.42922	7.98046	7.63293	7.71423	8.24974	8.048	7.97604	8.44069	8.39978	8.15118	8.21746	8.14568	7.97717	8.04401	8.07958	8.12017	8.08374	7.84528	7.9718	7.68616	7.78531	7.81626	7.60274	7.82206	8.01428	7.87404	8.02389	7.77455
C4orf32	7.139	6.93618	6.95852	6.76061	7.11273	7.21066	7.14554	6.77742	6.94178	7.00584	7.21075	6.8459	7.1844	6.95575	7.01716	7.1426	7.20034	6.92719	6.8591	7.04284	6.86989	7.08704	7.32545	7.6006	7.14996	7.17618	6.96073	7.58649	7.03567	7.38928	6.95979	6.99761
C4orf33	7.3508	7.37644	7.37096	7.09184	7.35827	7.51056	7.33912	7.22319	7.10052	7.31846	7.3784	6.833	7.35402	7.12465	6.98754	7.4456	7.57469	7.08057	7.19243	7.46154	7.22311	7.1594	7.31293	7.78076	7.23625	7.71142	7.28896	8.20629	7.38575	7.4279	7.63655	7.14573
C4orf34	10.178	10.3383	9.84282	9.88809	9.85154	10.3397	9.63902	9.90517	10.1079	10.1488	10.2267	10.0045	9.75048	10.0005	10.2264	10.1497	10.1603	10.5516	10.0957	10.1695	10.1841	10.3613	10.2538	10.0106	10.4556	9.90838	10.1708	10.3636	10.0856	10.4973	10.2119	10.0654
[truncated: 11,398 more rows]
